# Supplementary material for: Gene expression patterns associated with Leishmania panamensis infection in macrophages from BALB/c and C57BL/6 mice
Source: PLoS Negl Trop Dis. 2021 Feb 22;15(2):e0009225. doi: 10.1371/journal.pntd.0009225 (PMC7932533; doi:10.1371/journal.pntd.0009225)
Supplement: S2 Table — (XLSX) [file pntd.0009225.s008.xlsx]

## Sheet: C57BL6
Table S2. Genes differentially expressed in C57BL/6 macrophages
ID	Symbol	Product	Counts (Control)	Counts (Infected)	Log2FC	P value
			(Replicate1, Replicate2, Replicate3)
NM_183103.2	Prss46	protease, serine 46	0,0,0	91,62,60	9.76801	2.84343e-12
XM_011247152.2	Ifit3	interferon-induced protein with tetratricopeptide repeats 3, transcript variant X2	0,0,0	71,47,61	9.48696	1.61139e-11
NM_001122660.1	Gm10639	predicted gene 10639	0,0,0	74,52,41	9.3432	3.67064e-11
NM_134247.3	Acot4	acyl-CoA thioesterase 4	0,0,0	38,29,30	8.4229	5.67524e-09
NM_198414.2	Paqr9	progestin and adipoQ receptor family member IX	0,0,0	38,25,31	8.35627	8.03036e-09
NM_010501.2	Ifit3	interferon-induced protein with tetratricopeptide repeats 3	0,3,1	248,223,325	7.80709	7.47821e-20
NM_001005858.3	Ifit3b	interferon-induced protein with tetratricopeptide repeats 3B	0,0,0	30,18,20	7.74204	1.64482e-07
XM_006518957.3	Arhgap22	Rho GTPase activating protein 22, transcript variant X4	0,0,0	28,18,14	7.49066	5.5138e-07
NM_021384.4	Rsad2	radical S-adenosyl methionine domain containing 2	207,176,175	27257,16685,20211	7.15288	0
NM_010050.3	Dio2	deiodinase, iodothyronine, type II	4,6,2	641,305,342	6.98242	2.07978e-54
XR_376640.3	Gm32117	predicted gene, 32117	2,0,0	97,47,59	6.68081	7.31224e-10
NM_011141.2	Pou3f1	POU domain, class 3, transcription factor 1	8,3,4	474,331,304	6.49991	1.99622e-57
NR_045367.2	A630012P03Rik	RIKEN cDNA A630012P03 gene	0,0,0	12,7,15	6.414	4.66238e-05
XM_006521418.3	Apol9b	apolipoprotein L 9b, transcript variant X1	1,0,0	44,26,28	6.35579	4.55532e-07
NM_023456.3	Npy	neuropeptide Y	27,33,15	1998,1272,1282	6.23199	9.24504e-221
NM_013743.2	Pdk4	pyruvate dehydrogenase kinase, isoenzyme 4	35,14,7	1327,827,916	6.11267	5.13428e-159
NM_015783.3	Isg15	ISG15 ubiquitin-like modifier	79,49,77	4279,3351,3235	6.06449	0
NM_001190461.1	Hilpda	hypoxia inducible lipid droplet associated, transcript variant 1	2,1,1	114,73,54	6.04024	2.20482e-14
XR_001784521.1	LOC108168990	uncharacterized LOC108168990, transcript variant X2	70,68,67	3990,3111,3191	5.97716	0
NM_008331.3	Ifit1	interferon-induced protein with tetratricopeptide repeats 1	167,119,159	8769,6028,6573	5.90463	0
NM_145226.2	Oas3	2'-5' oligoadenylate synthetase 3	708,516,576	34670,24543,25752	5.88224	0
XR_873344.1	Gm40932	predicted gene, 40932	0,0,0	11,7,9	5.87844	0.000232721
NM_010510.1	Ifnb1	interferon beta 1, fibroblast	0,0,0	7,6,12	5.77185	0.000354792
XR_878430.1	Gm41927	predicted gene, 41927	0,0,0	5,9,10	5.73145	0.000407407
NM_008181.3	Gsta1	glutathione S-transferase, alpha 1 (Ya)	4,2,1	121,99,89	5.70655	1.48621e-20
XR_388949.2	LOC102637854	uncharacterized LOC102637854, transcript variant X1	2,1,2	90,70,59	5.62576	5.8891e-15
NM_013603.2	Mt3	metallothionein 3	13,11,3	481,325,278	5.62572	1.41909e-67
NM_009621.5	Adamts1	a disintegrin-like and metallopeptidase (reprolysin type) with thrombospondin type 1 motif, 1	5,3,2	227,86,95	5.52326	5.14046e-25
NM_020581.2	Angptl4	angiopoietin-like 4	310,140,169	8735,6706,6181	5.49756	0
XR_867296.2	Gm40051	predicted gene, 40051	0,0,0	18,3,5	5.46242	0.000898417
NM_001243092.1	Gm3776	predicted gene 3776	5,0,0	75,60,53	5.44349	2.80618e-13
XM_006519924.2	Gm4131	predicted gene 4131	5,1,3	141,82,90	5.34688	4.33272e-22
NM_027998.4	Cldn23	claudin 23	3,4,1	86,79,84	5.20501	3.0737e-18
XR_379475.3	Peak1os	pseudopodium-enriched atypical kinase 1, opposite strand, transcript variant X3	5,3,4	112,104,131	5.14923	1.66515e-24
XR_878696.2	Gm13822	predicted gene 13822	4,4,2	111,101,78	5.11017	2.68007e-21
NM_010357.3	Gsta4	glutathione S-transferase, alpha 4	18,2,9	346,240,196	5.06481	2.61574e-52
NM_008317.4	Hyal1	hyaluronoglucosaminidase 1	61,56,57	2254,1128,1303	5.02333	6.78595e-216
NM_009690.2	Cd5l	CD5 antigen-like	3462,2657,2555	93733,66531,64978	5.00856	0
NM_199015.4	Phf11d	PHD finger protein 11D	657,504,420	14913,11221,11988	4.93332	0
NM_013654.3	Ccl7	chemokine (C-C motif) ligand 7	120,72,96	3176,1639,2253	4.92276	4.08832e-258
NR_003520.1	Mx1	MX dynamin-like GTPase 1, transcript variant 2	304,268,291	8385,5631,6507	4.87061	0
XR_880075.1	Gm38922	predicted gene, 38922	2,1,9	125,105,113	4.86432	5.15605e-10
XR_389502.2	Gm34254	predicted gene, 34254	3,0,0	55,14,18	4.76089	2.55661e-06
NR_003508.1	Mx2	MX dynamin-like GTPase 2, transcript variant 2	73,63,50	1617,1142,1219	4.74663	3.38258e-212
XR_381188.3	Cmpk2	cytidine monophosphate (UMP-CMP) kinase 2, mitochondrial, transcript variant X1	0,0,1	17,10,12	4.70519	0.000301112
NM_011452.2	Serpinb9b	serine (or cysteine) peptidase inhibitor, clade B, member 9b	109,66,71	2355,1357,1426	4.6961	2.54037e-275
NM_134471.4	Kif2c	kinesin family member 2C, transcript variant 1	0,0,0	9,7,2	4.67111	0.00408027
XR_386561.3	Gm31208	predicted gene, 31208	8,14,11	249,200,228	4.65079	5.57205e-46
NM_021443.3	Ccl8	chemokine (C-C motif) ligand 8	4,2,3	59,62,67	4.63769	7.73549e-15
NM_020557.4	Cmpk2	cytidine monophosphate (UMP-CMP) kinase 2, mitochondrial	288,208,234	5505,4058,4643	4.61237	0
NM_011909.2	Usp18	ubiquitin specific peptidase 18	550,441,395	11147,7799,8101	4.60705	0
NM_011331.2	Ccl12	chemokine (C-C motif) ligand 12	5,3,5	99,73,92	4.59936	1.64976e-20
XR_873211.2	Gm36099	predicted gene, 36099	10,6,7	215,112,138	4.59632	1.5101e-34
NM_008630.2	Mt2	metallothionein 2	249,229,206	6613,3269,3505	4.5443	3.58278e-273
XM_017320832.1	Dok7	docking protein 7, transcript variant X4	5,2,3	85,47,68	4.53505	9.12949e-16
XR_872827.1	Gm39473	predicted gene, 39473	0,0,2	21,13,16	4.36087	0.0001545
XM_011238853.1	Pydc4	pyrin domain containing 4, transcript variant X5	6,2,0	66,31,42	4.29215	6.12803e-11
NM_023516.5	Hilpda	hypoxia inducible lipid droplet associated, transcript variant 2	7,8,6	146,118,80	4.28308	2.33638e-25
NM_029803.3	Ifi27l2a	interferon, alpha-inducible protein 27 like 2A, transcript variant 1	253,167,158	3347,2772,2650	4.2798	2.62856e-264
NM_198095.2	Bst2	bone marrow stromal cell antigen 2	2661,1926,1986	40758,30242,28295	4.23969	0
NM_011407.1	Slfn1	schlafen 1	694,547,661	10183,9046,9456	4.22274	4.45174e-72
XM_006516685.2	Serpinb1b	serine (or cysteine) peptidase inhibitor, clade B, member 1b, transcript variant X2	3,3,1	45,44,28	4.21431	1.0171e-09
XR_385638.3	Gm31015	predicted gene, 31015	6,2,6	74,65,70	4.15871	1.62456e-16
NM_008607.2	Mmp13	matrix metallopeptidase 13	587,345,283	7144,4676,5074	4.15156	0
NM_183029.2	Igf2bp2	insulin-like growth factor 2 mRNA binding protein 2	533,272,263	6627,3784,4213	4.11733	0
XR_874888.1	Gm41228	predicted gene, 41228	2,0,0	16,10,14	4.08472	0.000720255
NM_010612.2	Kdr	kinase insert domain protein receptor	1,1,2	28,18,23	4.07596	3.41502e-06
XR_384059.3	Gm33251	predicted gene, 33251	0,0,4	24,30,16	4.05747	6.82535e-06
NM_019471.3	Mmp10	matrix metallopeptidase 10	0,0,1	14,9,6	4.05148	0.00187051
NM_008012.1	Akr1b8	aldo-keto reductase family 1, member B8	520,285,289	5914,3930,3738	3.97666	0
NM_153098.3	Cd109	CD109 antigen	43,22,36	633,332,339	3.97023	1.3446e-79
XR_871904.2	Gm40723	predicted gene, 40723, transcript variant X1	3,5,2	68,36,39	3.96405	2.01651e-11
NM_025998.3	Nkain1	Na+/K+ transporting ATPase interacting 1	6,1,0	44,29,25	3.96259	5.19024e-08
XR_872952.1	Gm40560	predicted gene, 40560	3,6,3	63,55,45	3.94983	5.53576e-13
NM_133871.2	Ifi44	interferon-induced protein 44	1,0,0	8,7,10	3.94829	0.00314657
XM_006497078.1	LOC102639543	signaling mucin HKR1-like, transcript variant X1	16,10,10	166,127,140	3.8957	4.75202e-32
NM_027395.2	Basp1	brain abundant, membrane attached signal protein 1	1237,888,911	16159,10183,9814	3.87762	0
NM_001080940.1	Angptl8	angiopoietin-like 8	2,0,2	24,19,17	3.87713	1.71442e-05
NM_023784.5	Yipf7	Yip1 domain family, member 7	4,0,2	31,20,28	3.82147	8.12897e-07
NR_040520.1	2310069B03Rik	RIKEN cDNA 2310069B03 gene	1,3,4	52,22,36	3.81565	1.15506e-08
XR_871809.1	Gm40685	predicted gene, 40685	1,0,0	8,13,3	3.80742	0.00475005
NM_172648.3	Ifi205	interferon activated gene 205	931,697,705	9181,7962,8511	3.80618	1.02767e-206
NM_007906.2	Eef1a2	eukaryotic translation elongation factor 1 alpha 2	81,41,35	722,486,506	3.79181	4.10087e-103
XM_006537557.1	Plin2	perilipin 2, transcript variant X2	2,0,1	20,9,17	3.77336	0.000256853
NM_021394.2	Zbp1	Z-DNA binding protein 1, transcript variant 1	523,445,493	6310,4712,4685	3.72627	6.17574e-200
NM_001145857.1	Lrp4	low density lipoprotein receptor-related protein 4, transcript variant 2	0,2,2	22,16,19	3.70287	3.49795e-05
NM_001139519.1	Zbp1	Z-DNA binding protein 1, transcript variant 2	46,27,37	440,346,351	3.69996	1.01857e-69
NM_015811.2	Rgs1	regulator of G-protein signaling 1	923,641,607	9440,6224,6755	3.6968	0
NM_011333.3	Ccl2	chemokine (C-C motif) ligand 2	888,664,538	11023,5103,6077	3.68543	2.10335e-230
NM_025331.2	Gng11	guanine nucleotide binding protein (G protein), gamma 11	127,117,111	1429,1097,1088	3.66125	6.41638e-138
NM_013560.2	Hspb1	heat shock protein 1	48,38,32	519,390,291	3.65029	1.38876e-68
NM_011670.2	Uchl1	ubiquitin carboxy-terminal hydrolase L1	105,55,69	1056,627,616	3.63937	1.565e-127
XR_001782546.1	BC023105	cDNA sequence BC023105	17,12,12	120,117,162	3.61391	2.07496e-24
XR_001778572.1	Gm33052	predicted gene, 33052	5,4,8	86,52,47	3.61351	7.08189e-14
NM_030150.2	Dhx58	DEXH (Asp-Glu-X-His) box polypeptide 58	1035,727,832	11042,7180,7064	3.58907	0
NM_145228.2	Oas1h	2'-5' oligoadenylate synthetase 1H, transcript variant 1	0,4,3	31,23,29	3.56329	9.18781e-07
NM_001081143.1	Gnat3	guanine nucleotide binding protein, alpha transducing 3	16,12,10	140,104,120	3.55467	4.20598e-26
NM_010999.2	Olfr56	olfactory receptor 56	11,7,5	96,55,72	3.52462	1.17771e-16
NM_007482.3	Arg1	arginase, liver	11317,8764,8737	104613,79436,80641	3.52058	4.70445e-272
XR_390931.2	Gm36317	predicted gene, 36317	45,17,19	278,229,211	3.50351	6.25329e-44
NM_053110.4	Gpnmb	glycoprotein (transmembrane) nmb	65783,47138,45350	612583,408379,404985	3.49463	0
NR_131195.1	Ttc39aos1	Ttc39a opposite strand RNA 1	9,6,3	67,52,52	3.49438	3.48235e-13
NM_080470.1	Smc1b	structural maintenance of chromosomes 1B	5,0,2	18,31,21	3.48754	7.84006e-06
NM_008183.3	Gstm2	glutathione S-transferase, mu 2	145,119,115	1473,944,997	3.47667	1.13482e-156
NM_022420.2	Gprc5b	G protein-coupled receptor, family C, group 5, member B, transcript variant 2	707,407,434	5993,3861,3778	3.47082	0
NM_019949.2	Ube2l6	ubiquitin-conjugating enzyme E2L 6	1011,614,699	7963,6262,5973	3.46839	1.01382e-259
NM_010531.1	Il18bp	interleukin 18 binding protein	418,345,396	3990,3077,3223	3.45967	9.10683e-154
XM_006530330.3	Oas1a	2'-5' oligoadenylate synthetase 1A, transcript variant X1	2,3,0	23,13,21	3.45404	4.98604e-05
XM_006532248.2	H3f3b	H3 histone, family 3B, transcript variant X1	55,34,41	485,303,343	3.431	2.68951e-70
NM_007426.4	Angpt2	angiopoietin 2	14,5,13	126,74,89	3.43081	3.38231e-20
XM_011238875.2	Slamf7	SLAM family member 7, transcript variant X4	162,115,123	1252,1050,1045	3.40654	7.55928e-121
NM_027147.1	Enho	energy homeostasis associated	6,2,4	41,40,28	3.37019	1.29834e-08
NM_008029.3	Flt4	FMS-like tyrosine kinase 4	39,20,15	248,162,191	3.35014	3.06561e-38
NM_001024539.1	Shc2	SHC (Src homology 2 domain containing) transforming protein 2	94,54,59	784,475,435	3.33886	1.92693e-92
NM_011044.2	Pck1	phosphoenolpyruvate carboxykinase 1, cytosolic	1,0,0	4,8,7	3.33585	0.0104967
NM_010186.5	Fcgr1	Fc receptor, IgG, high affinity I	2631,2255,2372	22570,17924,18594	3.33344	2.83912e-160
XR_390362.2	4930430E12Rik	RIKEN cDNA 4930430E12 gene	111,81,54	856,565,558	3.33159	8.54613e-102
NM_011412.3	Slit3	slit homolog 3 (Drosophila)	9,2,6	62,41,40	3.2823	1.16586e-10
NM_025288.2	Stfa3	stefin A3	0,2,4	14,19,27	3.25048	6.82033e-05
NM_001033189.3	C77080	expressed sequence C77080, transcript variant 1	7,4,5	80,26,34	3.22365	2.10799e-09
NM_001101605.1	Ifit1bl1	interferon induced protein with tetratricpeptide repeats 1B like 1, transcript variant 2	0,4,1	9,21,21	3.22128	0.000281769
NM_023386.5	Rtp4	receptor transporter protein 4	36,14,25	203,172,172	3.202	3.00022e-32
NM_145211.2	Oas1a	2'-5' oligoadenylate synthetase 1A	21,12,13	154,87,101	3.16605	6.13814e-23
NM_010442.2	Hmox1	heme oxygenase 1	25346,16006,15473	192709,108221,108408	3.15351	0
NM_172812.2	Htr2a	5-hydroxytryptamine (serotonin) receptor 2A	22,14,8	190,59,86	3.12567	2.16058e-17
NM_134250.2	Havcr2	hepatitis A virus cellular receptor 2	23,24,21	228,121,148	3.11691	8.46685e-30
XR_001779741.1	Gm40616	predicted gene, 40616, transcript variant X1	19,12,11	158,125,30	3.08164	1.82946e-12
NM_010959.2	Oit3	oncoprotein induced transcript 3	174,133,127	1378,810,800	3.07666	2.97693e-125
XR_387275.3	Gm36102	predicted gene, 36102, transcript variant X2	6,4,0	38,28,14	3.07164	8.86313e-06
NM_153518.1	Ccdc65	coiled-coil domain containing 65	5,4,6	58,31,27	3.04575	2.81378e-08
NM_022982.2	Rtn4r	reticulon 4 receptor	10,5,4	69,31,38	3.03094	1.53401e-09
NM_009834.2	Noct	nocturnin	4,2,1	24,12,21	3.02412	9.01166e-05
NR_040456.1	Gm18853	predicted gene, 18853	294,184,245	1750,1355,1534	3.01862	2.17388e-104
NM_011171.2	Procr	protein C receptor, endothelial	490,366,340	2974,2382,2312	3.0178	7.93094e-153
NM_007423.4	Afp	alpha fetoprotein	82,55,47	505,340,343	3.01085	1.25867e-65
NR_040453.1	Gm17757	predicted gene, 17757	317,183,240	1744,1361,1572	3.00981	3.83837e-105
XM_006527333.2	Lipn	lipase, family member N, transcript variant X1	68,26,34	353,223,239	3.0027	2.69534e-44
XR_881402.1	Gm42312	predicted gene, 42312, transcript variant X1	53,32,28	302,207,211	2.99076	1.79253e-42
NM_146717.2	Olfr433	olfactory receptor 433	1,3,1	21,6,20	2.9856	0.00066915
NM_026214.3	Kctd4	potassium channel tetramerisation domain containing 4	0,4,0	16,8,17	2.97921	0.00165981
NM_145134.3	Spsb4	splA/ryanodine receptor domain and SOCS box containing 4	201,119,145	1303,813,755	2.93461	1.77765e-114
NM_018780.3	Sfrp5	secreted frizzled-related sequence protein 5	3,0,0	20,8,4	2.92696	0.00727119
XM_011241060.2	Fam71f2	family with sequence similarity 71, member F2, transcript variant X1	16,13,19	142,87,82	2.9209	9.42102e-19
NM_011426.3	Siglec1	sialic acid binding Ig-like lectin 1, sialoadhesin	1035,803,921	6205,5261,5179	2.91464	1.29687e-114
XR_874911.1	Gm41235	predicted gene, 41235	98,35,45	385,304,342	2.91292	5.93765e-43
XR_001781627.1	Gm36193	predicted gene, 36193, transcript variant X8	67,37,43	421,226,254	2.90967	2.18579e-48
NM_013913.4	Angptl3	angiopoietin-like 3	30,15,21	131,125,134	2.89337	1.95031e-21
NR_126529.1	Oas1g	2'-5' oligoadenylate synthetase 1G, transcript variant 2	6,3,3	43,19,23	2.89336	3.0826e-06
XR_375740.1	Gm36569	predicted gene, 36569	61,42,34	403,193,241	2.89054	2.37713e-42
NM_080555.2	Plpp3	phospholipid phosphatase 3	483,336,332	3122,1850,1927	2.88995	4.16991e-198
XR_881403.1	Gm42312	predicted gene, 42312, transcript variant X2	62,38,28	318,249,190	2.88907	5.65737e-38
NM_021272.3	Fabp7	fatty acid binding protein 7, brain	2263,1417,1365	11559,8877,8496	2.87326	1.96754e-223
XM_006508649.3	Oraov1	oral cancer overexpressed 1, transcript variant X1	16,14,13	104,82,75	2.86595	2.1558e-16
NM_152804.2	Plk2	polo-like kinase 2	3503,2223,2087	21543,11741,12613	2.86489	2.83525e-279
NM_024226.4	Rtn4	reticulon 4, transcript variant 4	6,3,4	35,20,32	2.86479	1.91482e-06
NM_007741.2	Col9a2	collagen, type IX, alpha 2	2,0,0	11,6,6	2.83509	0.0162564
XR_001779326.1	LOC108167690	uncharacterized LOC108167690	8,4,5	46,27,35	2.83029	1.10186e-07
XM_006522427.1	Litaf	LPS-induced TN factor, transcript variant X1	18,13,13	128,66,73	2.82709	2.47931e-16
NM_010253.3	Gal	galanin	3,0,5	32,23,7	2.8129	0.000312182
XM_006516055.3	Flrt2	fibronectin leucine rich transmembrane protein 2, transcript variant X1	41,19,24	301,97,113	2.80743	2.39722e-20
NM_001081446.1	Iqck	IQ motif containing K	72,28,45	329,221,251	2.79907	3.71192e-39
NM_009141.3	Cxcl5	chemokine (C-X-C motif) ligand 5	31,14,16	154,93,100	2.79663	1.25381e-20
NM_010174.1	Fabp3	fatty acid binding protein 3, muscle and heart	626,409,407	3224,2320,2225	2.76444	4.99464e-181
NM_008326.1	Irgm1	immunity-related GTPase family M member 1	43,35,34	262,164,188	2.73945	5.15656e-33
XR_881895.2	Gm38965	predicted gene, 38965	12,8,7	59,50,44	2.73602	5.04421e-10
NM_001039701.3	Il1rn	interleukin 1 receptor antagonist, transcript variant 2	19,15,21	128,85,94	2.72768	1.31293e-17
XR_871905.1	Gm40723	predicted gene, 40723, transcript variant X2	13,13,17	100,70,73	2.71854	3.78302e-14
XR_001782407.1	2010110K18Rik	RIKEN cDNA 2010110K18 gene	0,0,1	6,6,5	2.70133	0.0182163
NM_144559.2	Fcgr4	Fc receptor, IgG, low affinity IV	1925,1636,1978	10360,9501,9751	2.70126	2.12723e-24
XM_017313713.1	Ankdd1a	ankyrin repeat and death domain containing 1A, transcript variant X4	87,58,44	377,285,306	2.6949	1.50894e-44
NM_008806.2	Pde6b	phosphodiesterase 6B, cGMP, rod receptor, beta polypeptide	8,2,0	32,14,17	2.68988	0.000228454
NM_001145164.1	Tgtp2	T cell specific GTPase 2	1002,594,665	4305,3422,3616	2.68502	7.2851e-133
XM_017320884.1	Oas2	2'-5' oligoadenylate synthetase 2, transcript variant X3	10,4,8	62,29,35	2.66322	5.98453e-08
XM_006538982.2	Ttll10	tubulin tyrosine ligase-like family, member 10, transcript variant X2	6,8,17	48,61,64	2.6526	1.93945e-08
NM_175653.2	Hist1h3c	histone cluster 1, H3c	5,2,2	26,19,11	2.61802	0.000290091
NM_009994.1	Cyp1b1	cytochrome P450, family 1, subfamily b, polypeptide 1	85,67,85	524,331,343	2.61666	1.0752e-48
NM_011579.3	Tgtp1	T cell specific GTPase 1	749,419,507	2941,2483,2543	2.61429	3.25597e-100
XR_378030.2	Gm33144	predicted gene, 33144	22,13,8	84,75,56	2.60573	4.32974e-12
XR_378051.1	Gm34148	predicted gene, 34148	3,0,1	15,6,10	2.5848	0.00703405
NM_176933.4	Dusp4	dual specificity phosphatase 4	138,96,71	759,341,410	2.58476	3.10422e-50
NM_001135115.1	Gm12250	predicted gene 12250	715,421,517	3080,2326,2388	2.58008	1.63304e-121
NM_011150.2	Lgals3bp	lectin, galactoside-binding, soluble, 3 binding protein	22012,14719,16162	111447,71730,71769	2.57979	5.16213e-241
XR_001780396.1	LOC102639982	uncharacterized LOC102639982, transcript variant X8	89,59,55	438,261,284	2.57922	2.57819e-47
NM_013657.5	Sema3c	sema domain, immunoglobulin domain (Ig), short basic domain, secreted, (semaphorin) 3C	198,104,99	947,467,515	2.5716	2.63595e-63
XR_140605.4	4930589L23Rik	RIKEN cDNA 4930589L23 gene	29,22,12	115,93,95	2.56457	5.02515e-16
XR_385080.3	Gm31407	predicted gene, 31407	5,0,1	21,10,9	2.54832	0.00327356
NM_001024721.2	BC094916	cDNA sequence BC094916	242,171,143	1041,756,780	2.54763	2.01466e-85
NM_201410.3	Ugt1a6b	UDP glucuronosyltransferase 1 family, polypeptide A6B	77,27,50	331,203,191	2.54335	2.05982e-30
NM_008207.3	H2-T24	histocompatibility 2, T region locus 24	825,509,577	3372,2571,2792	2.5393	3.93895e-119
NM_145079.3	Ugt1a6a	UDP glucuronosyltransferase 1 family, polypeptide A6A	146,60,102	687,391,369	2.53397	4.597e-47
XM_006529416.2	Zranb3	zinc finger, RAN-binding domain containing 3, transcript variant X9	130,53,41	486,251,282	2.5214	1.11905e-32
NR_110496.1	A330074K22Rik	RIKEN cDNA A330074K22 gene	3,4,2	21,17,15	2.50341	0.000421143
NM_172541.2	Tmem120a	transmembrane protein 120A	1546,1109,1112	7519,4928,4781	2.50272	9.14775e-190
NM_008706.5	Nqo1	NAD(P)H dehydrogenase, quinone 1	364,195,221	1507,990,984	2.49289	1.08604e-107
NR_045318.1	4930552P12Rik	RIKEN cDNA 4930552P12 gene	6,5,12	47,33,39	2.48949	6.35774e-07
NR_131127.1	C230072F16Rik	RIKEN cDNA C230072F16 gene, transcript variant 1	2,0,2	13,6,11	2.48429	0.00798095
NR_045747.1	Mirt2	myocardial infraction associated transcript 2	6,5,7	41,26,27	2.47818	4.13398e-06
NM_175026.3	Pyhin1	pyrin and HIN domain family, member 1	3379,2536,2532	14019,10863,12314	2.47224	7.18389e-111
NM_139297.6	Ugp2	UDP-glucose pyrophosphorylase 2, transcript variant 1	114,59,71	489,298,302	2.47101	1.84522e-47
XR_001778248.1	Trim30c	tripartite motif-containing 30C, transcript variant X3	4,5,0	15,14,22	2.46851	0.000965257
NM_024257.1	Hdhd3	haloacid dehalogenase-like hydrolase domain containing 3	23,18,11	93,77,67	2.4598	1.06455e-12
NM_009099.2	Trim30a	tripartite motif-containing 30A	75,48,49	320,211,231	2.45779	6.45271e-36
NR_028586.1	Gm11978	predicted gene 11978	7,3,5	30,32,15	2.45705	5.12254e-05
NM_027209.3	Ms4a6b	membrane-spanning 4-domains, subfamily A, member 6B	496,308,385	1824,1603,1682	2.45473	2.25291e-69
NR_045932.1	Slfn5os	schlafen 5, opposite strand	61,39,41	287,147,199	2.44969	1.7138e-28
XM_006495433.3	Atp6v1h	ATPase, H+ transporting, lysosomal V1 subunit H, transcript variant X1	63,22,16	231,116,100	2.44338	6.12985e-16
NM_007591.3	Calr	calreticulin	35136,25830,26214	150004,114507,112419	2.44001	2.19113e-147
XR_380291.2	Gm35028	predicted gene, 35028, transcript variant X3	1,2,0	12,4,10	2.43934	0.014165
XR_872328.2	Gm39671	predicted gene, 39671, transcript variant X1	2,4,4	22,15,20	2.43709	0.000374388
XM_006541030.2	Isg20	interferon-stimulated protein, transcript variant X3	6,2,3	32,19,10	2.43515	0.000385809
XR_001778865.1	Gm33280	predicted gene, 33280	64,36,44	294,155,190	2.43512	3.92123e-29
XR_380203.3	Gm36172	predicted gene, 36172	56,43,34	211,187,177	2.43396	4.48427e-25
NM_178796.6	A530064D06Rik	RIKEN cDNA A530064D06 gene, transcript variant 1	34,14,15	134,68,79	2.42534	5.23038e-14
NM_027032.2	Pacrg	PARK2 co-regulated	2,3,0	15,7,12	2.40617	0.00601454
XM_011249084.2	Xaf1	XIAP associated factor 1, transcript variant X6	45,36,33	250,102,160	2.40378	1.27333e-20
XR_385784.2	Gm33055	predicted gene, 33055	10,1,0	28,14,15	2.40003	0.0013227
XM_006512758.3	Pde7b	phosphodiesterase 7B, transcript variant X1	106,123,119	529,468,504	2.39242	1.87649e-31
NM_022430.2	Ms4a8a	membrane-spanning 4-domains, subfamily A, member 8A	2666,1949,2043	11425,8395,8209	2.38938	2.42993e-139
NM_025378.2	Ifitm3	interferon induced transmembrane protein 3	15757,10935,11616	66815,48559,45280	2.38773	2.39736e-167
NM_001291292.1	2210011C24Rik	RIKEN cDNA 2210011C24 gene	2,2,4	11,15,19	2.38728	0.00162209
NM_019932.4	Pf4	platelet factor 4	15792,12250,11715	68025,50169,48574	2.3862	1.2881e-142
NR_137283.1	G530011O06Rik	RIKEN cDNA G530011O06 gene, transcript variant 1	270,133,142	1001,605,647	2.38348	2.96506e-72
NM_172796.2	Slfn9	schlafen 9	2,1,1	12,3,14	2.37215	0.0112369
NM_009932.4	Col4a2	collagen, type IV, alpha 2	84,67,69	436,250,256	2.36995	3.76887e-38
NM_001162955.1	Gpr15	G protein-coupled receptor 15	15,7,13	71,39,48	2.3692	1.12861e-08
NR_033566.1	AI507597	expressed sequence AI507597	28,20,14	123,72,74	2.36883	8.76424e-14
NM_172893.3	Parp12	poly (ADP-ribose) polymerase family, member 12	2850,1812,2040	11449,7986,8068	2.3656	1.33869e-169
NM_025992.2	Herc6	hect domain and RLD 6	1248,720,808	4515,3183,3508	2.36145	1.05528e-131
NR_102714.1	Uchl1os	ubiquitin carboxy-terminal hydrolase L1, opposite strand	7,4,5	36,19,23	2.3519	4.47499e-05
NM_026929.4	Chac1	ChaC, cation transport regulator 1	11,5,3	46,23,21	2.35034	2.33776e-05
NM_009593.2	Abcg1	ATP-binding cassette, sub-family G (WHITE), member 1	3973,3123,3310	17288,12558,12720	2.33784	1.47376e-111
NM_027320.4	Ifi35	interferon-induced protein 35	1559,1109,1031	6204,4381,4283	2.33353	2.76434e-157
NM_013463.2	Gla	galactosidase, alpha	4441,2908,2976	16487,12374,12252	2.33317	1.80459e-161
NM_053247.4	Lyve1	lymphatic vessel endothelial hyaluronan receptor 1	9,3,5	27,28,22	2.32634	5.79562e-05
XM_006538681.3	Dhrs3	dehydrogenase/reductase (SDR family) member 3, transcript variant X4	14,12,12	73,45,48	2.31887	4.68713e-09
NR_040442.1	AV051173	expressed sequence AV051173	3038,2874,2879	13329,11269,11539	2.31075	4.28417e-24
NM_023270.5	Rnf128	ring finger protein 128, transcript variant 1	1003,590,529	4018,2304,2125	2.31025	2.16425e-108
NM_010821.1	Mpeg1	macrophage expressed gene 1	13,6,12	69,35,34	2.29784	2.58416e-07
NM_011034.4	Prdx1	peroxiredoxin 1	77929,49889,47898	271302,207116,200532	2.29543	1.06668e-165
NM_012006.2	Acot1	acyl-CoA thioesterase 1	116,90,111	513,390,362	2.29191	1.0764e-39
NR_029457.1	G530011O06Rik	RIKEN cDNA G530011O06 gene, transcript variant 1	208,104,101	644,450,485	2.28957	1.44907e-50
XM_006532672.3	Sphk1	sphingosine kinase 1, transcript variant X5	2,3,0	14,4,15	2.28382	0.00961404
NM_010398.3	H2-T23	histocompatibility 2, T region locus 23	14377,10285,10944	54552,42674,40309	2.27789	2.72995e-120
NM_001024230.2	Gm5431	predicted gene 5431	871,534,608	3041,2136,2527	2.27739	1.16225e-96
NR_030692.1	A930011G23Rik	RIKEN cDNA A930011G23 gene	5,0,3	18,12,12	2.26318	0.00341969
XR_380624.3	Gm16104	predicted gene 16104	99,52,50	347,221,207	2.263	1.70651e-31
NR_033139.1	AI427809	expressed sequence AI427809, transcript variant 1	6,7,11	45,24,39	2.24709	8.98883e-06
XR_383705.3	Gm34643	predicted gene, 34643	89,75,72	411,262,250	2.24607	6.25651e-35
NM_033612.2	Cela1	chymotrypsin-like elastase family, member 1	44,34,40	191,164,109	2.24518	1.09701e-17
NM_023409.4	Npc2	Niemann-Pick type C2	43039,31220,31373	155726,122777,117505	2.23824	7.55928e-121
XR_878684.2	Oas2	2'-5' oligoadenylate synthetase 2, transcript variant X4	351,176,211	1357,600,850	2.22923	2.81179e-51
NM_021427.2	Fam181b	family with sequence similarity 181, member B	3,2,3	18,15,9	2.21503	0.00307426
NR_045884.1	Dnmt3aos	DNA methyltransferase 3A, opposite strand	187,108,117	710,395,440	2.21408	3.36219e-53
NM_175105.3	Aqp11	aquaporin 11	6,7,7	43,26,21	2.21251	3.44742e-05
XM_006540678.3	Anpep	alanyl (membrane) aminopeptidase, transcript variant X1	413,232,248	1859,806,778	2.20932	6.89892e-48
NM_026835.2	Ms4a6d	membrane-spanning 4-domains, subfamily A, member 6D	7438,5339,5237	24892,20179,20330	2.20043	9.68888e-105
NM_007498.3	Atf3	activating transcription factor 3	5646,3682,3468	21402,12672,12940	2.19229	5.10239e-203
NM_001110517.1	Ifit1bl1	interferon induced protein with tetratricpeptide repeats 1B like 1, transcript variant 1	2,2,4	17,14,11	2.18365	0.00330648
NM_010798.2	Mif	macrophage migration inhibitory factor	2252,1640,1576	9718,5655,4997	2.17955	1.84225e-108
NM_008744.2	Ntn1	netrin 1	12,21,16	91,51,59	2.17734	1.07822e-08
XM_006531442.2	Mlkl	mixed lineage kinase domain-like, transcript variant X1	18,18,24	87,64,81	2.16733	5.88869e-10
NM_203320.3	Cxcl3	chemokine (C-X-C motif) ligand 3	342,241,238	1301,810,854	2.16177	5.38218e-82
NM_175661.2	Hist1h2af	histone cluster 1, H2af	2,2,0	11,8,7	2.16154	0.0167671
NM_008132.2	Glrp1	glutamine repeat protein 1	55,34,31	175,119,139	2.1574	1.64606e-18
NM_007408.3	Plin2	perilipin 2	14,7,9	55,28,36	2.14923	2.46845e-06
NM_028469.3	3110082I17Rik	RIKEN cDNA 3110082I17 gene	9,7,13	56,29,35	2.1473	4.30217e-06
NM_144539.5	Slamf7	SLAM family member 7	1551,947,987	5235,3385,3620	2.14518	8.61551e-155
NM_001109975.1	Synpo	synaptopodin, transcript variant B	7,5,4	40,17,15	2.14508	0.000329334
NM_026438.4	Ppa1	pyrophosphatase (inorganic) 1	406,310,306	1473,1084,1069	2.14366	2.78632e-73
NM_016696.4	Gpc1	glypican 1	122,62,48	430,206,201	2.14103	5.66829e-24
NM_001163625.1	Sult6b1	sulfotransferase family, cytosolic, 6B, member 1	31,13,21	93,73,70	2.14046	8.88134e-11
NM_008509.2	Lpl	lipoprotein lipase	54631,32778,29556	183562,111090,113142	2.13623	1.56602e-168
NM_026740.2	Slc46a1	solute carrier family 46, member 1	165,87,125	549,429,345	2.13142	4.92e-36
NM_024495.5	Car13	carbonic anhydrase 13	715,445,477	2367,1602,1717	2.12902	2.26819e-106
NM_011701.4	Vim	vimentin	35440,27812,27873	141753,89276,91162	2.11612	8.43926e-121
NR_029464.1	5033406O09Rik	RIKEN cDNA 5033406O09 gene	21,11,8	52,44,48	2.10764	4.06039e-07
XR_389226.3	LOC102639982	uncharacterized LOC102639982, transcript variant X6	340,186,163	1280,527,631	2.1074	1.37399e-39
NM_007381.4	Acadl	acyl-Coenzyme A dehydrogenase, long-chain	4264,2945,2913	13829,10550,10191	2.10686	6.59077e-122
XR_379064.2	Gm33103	predicted gene, 33103, transcript variant X2	24,11,14	74,61,42	2.09813	3.22182e-08
NM_001243064.1	Cav1	caveolin 1, caveolae protein, transcript variant 2	3,3,1	19,8,10	2.09126	0.00738318
NM_026515.2	2810417H13Rik	RIKEN cDNA 2810417H13 gene	202,128,111	639,386,475	2.09125	2.6036e-45
NM_011163.4	Eif2ak2	eukaryotic translation initiation factor 2-alpha kinase 2	728,550,562	2534,1827,1923	2.08883	9.30198e-82
NM_173740.3	Maoa	monoamine oxidase A	783,512,513	2580,1753,1776	2.08502	1.55879e-112
NM_001291058.1	Cd68	CD68 antigen, transcript variant 1	15463,11214,10731	57458,35208,35559	2.07831	7.16184e-163
NM_007832.4	Dck	deoxycytidine kinase	2010,1300,1320	5906,4591,4813	2.07416	1.35228e-97
NM_177900.4	Hapln4	hyaluronan and proteoglycan link protein 4	11,3,4	38,20,15	2.07206	0.000448452
NM_001081365.1	Cystm1	cysteine-rich transmembrane module containing 1	122,75,78	371,282,268	2.06898	3.89622e-32
NM_018738.4	Igtp	interferon gamma induced GTPase	1300,882,986	4148,3208,3154	2.06014	8.06378e-86
NM_008871.2	Serpine1	serine (or cysteine) peptidase inhibitor, clade E, member 1	471,318,305	1715,924,1065	2.06004	3.43412e-79
XR_873594.1	1700015C15Rik	RIKEN cDNA 1700015C15 gene, transcript variant X1	1,3,0	16,7,5	2.05669	0.0200571
NM_053273.2	Ttyh2	tweety family member 2	1333,870,970	4674,2956,2979	2.05243	3.26014e-122
NM_172689.3	Ddx58	DEAD (Asp-Glu-Ala-Asp) box polypeptide 58	3355,2259,2311	10719,7378,7691	2.02976	9.04842e-139
NR_045094.1	Gm19689	predicted gene, 19689	3,1,4	13,9,16	2.02953	0.00701153
NR_040707.1	1110046J04Rik	RIKEN cDNA 1110046J04 gene	34,31,28	111,106,96	2.02679	5.59325e-12
XM_006512811.3	Aig1	androgen-induced 1, transcript variant X1	146,91,97	411,343,324	2.02617	2.81263e-32
XM_006533235.3	Slfn9	schlafen 9, transcript variant X1	170,136,129	475,471,455	2.02259	1.56669e-28
NM_138602.4	Praf2	PRA1 domain family 2	562,381,374	1766,1292,1191	2.01735	3.21166e-80
NM_146256.3	Hpdl	4-hydroxyphenylpyruvate dioxygenase-like	0,2,0	14,2,6	2.01062	0.035459
NR_073523.1	Slfn10-ps	schlafen 10, pseudogene, transcript variant 1	4,3,1	22,5,13	2.01027	0.00865653
NM_010480.5	Hsp90aa1	heat shock protein 90, alpha (cytosolic), class A member 1	7378,4936,4881	23163,15560,16140	2.00129	7.81168e-164
NM_013875.5	Pde7b	phosphodiesterase 7B	23,16,19	88,41,72	1.99804	2.90955e-08
XM_006496789.1	Fam78b	family with sequence similarity 78, member B, transcript variant X1	97,55,65	302,178,222	1.99778	2.0724e-24
NR_030671.1	AW011738	expressed sequence AW011738	54,34,44	182,119,133	1.99738	1.22846e-16
NM_175649.5	Tnfrsf26	tumor necrosis factor receptor superfamily, member 26	1127,742,759	3433,2415,2430	1.98609	2.44632e-107
NM_009156.2	Sepw1	selenoprotein W, muscle 1	4118,3026,2869	12532,9759,9265	1.98258	3.89901e-95
NM_001081099.1	Aunip	aurora kinase A and ninein interacting protein	4,8,9	34,28,21	1.98076	0.000289714
XM_006499051.3	Siglec1	sialic acid binding Ig-like lectin 1, sialoadhesin, transcript variant X3	9,4,5	24,15,28	1.97692	0.000730481
NM_053217.2	Ifit1bl2	interferon induced protein with tetratricopeptide repeats 1B like 2	7,1,3	14,15,15	1.9755	0.00484092
NM_001014836.3	4930404N11Rik	RIKEN cDNA 4930404N11 gene	1112,752,635	3649,2189,2070	1.97345	7.87799e-93
NM_178186.3	Hist1h2ag	histone cluster 1, H2ag	7,8,5	29,26,20	1.96894	0.000338308
NM_030016.2	Trmt13	tRNA methyltransferase 13	29,17,17	103,47,62	1.96655	8.12431e-09
NR_030719.1	Gm8979	predicted gene 8979	2005,1206,1287	5944,3777,4231	1.96653	1.49544e-125
NM_008611.4	Mmp8	matrix metallopeptidase 8	3141,2168,2045	9540,6435,6856	1.96292	3.43101e-131
XM_006520831.3	Cerk	ceramide kinase, transcript variant X2	8,4,3	26,16,16	1.96139	0.00144458
XM_017315330.1	Ahnak2	AHNAK nucleoprotein 2	5208,3159,3148	17661,9337,9225	1.95143	2.80574e-104
NM_178595.3	Ptrh1	peptidyl-tRNA hydrolase 1 homolog	41,23,26	141,81,71	1.94781	1.97953e-11
NM_008655.1	Gadd45b	growth arrest and DNA-damage-inducible 45 beta	972,551,564	2741,1907,1700	1.9443	1.14519e-86
NM_013542.2	Gzmb	granzyme B	23,31,16	105,69,62	1.94351	1.00914e-08
XM_006514219.3	Mfsd12	major facilitator superfamily domain containing 12, transcript variant X1	4054,2956,3090	13686,9033,8775	1.943	4.2328e-110
XM_006515471.1	Evl	Ena-vasodilator stimulated phosphoprotein, transcript variant X2	0,2,0	8,5,6	1.94122	0.0373916
NM_027959.3	Pdia6	protein disulfide isomerase associated 6	9727,7014,6721	29516,21538,20801	1.93981	1.03943e-114
NR_046048.1	Gm10677	predicted gene 10677	61,37,30	186,119,99	1.9394	1.18478e-14
XR_375878.1	Gm31120	predicted gene, 31120	0,4,1	12,7,11	1.93442	0.0184864
NM_016917.2	Slc40a1	solute carrier family 40 (iron-regulated transporter), member 1	9,7,5	47,19,15	1.92805	0.000525461
XM_006501475.2	Zfp697	zinc finger protein 697, transcript variant X2	1,4,2	20,7,10	1.92746	0.0117711
NM_026163.2	Pkp2	plakophilin 2	2,4,7	36,11,13	1.92303	0.00349503
NM_008898.2	Por	P450 (cytochrome) oxidoreductase	0,2,1	9,6,7	1.92263	0.0293403
NM_026282.5	Spc24	SPC24, NDC80 kinetochore complex component, homolog (S. cerevisiae)	8,0,3	18,15,11	1.92002	0.00755804
NR_035409.1	Mir692-3	microRNA 692-3	1028,631,642	1928,2164,2760	1.90719	1.15584e-08
NM_001303244.1	Il12b	interleukin 12b	53,12,20	116,67,75	1.90484	1.75758e-08
NM_019466.4	Rcan1	regulator of calcineurin 1, transcript variant 2	17,7,4	52,25,20	1.90238	0.000218074
XR_866370.2	Gm39839	predicted gene, 39839	46,21,17	116,63,79	1.89987	1.3362e-09
NM_172301.3	Ccnb1	cyclin B1	77,63,61	259,172,184	1.8949	1.98939e-20
NM_019580.4	Gde1	glycerophosphodiester phosphodiesterase 1	2210,1653,1604	7043,4637,4713	1.89173	2.90063e-104
NM_027835.3	Ifih1	interferon induced with helicase C domain 1, transcript variant 1	30,17,18	105,43,61	1.88718	4.81108e-08
XR_380289.3	Gm35028	predicted gene, 35028, transcript variant X1	3,2,0	10,9,7	1.88644	0.0234972
NR_030720.1	Gm8989	predicted gene 8989	498,389,419	1284,1314,1312	1.88581	4.21068e-13
NM_010234.2	Fos	FBJ osteosarcoma oncogene	1042,918,767	3865,2148,2326	1.88275	7.51052e-62
NM_008495.2	Lgals1	lectin, galactose binding, soluble 1	3489,2595,2388	11018,7409,6748	1.87716	5.84873e-102
NM_207176.3	Tes	testis derived transcript	981,651,610	2963,1847,1800	1.87579	3.04649e-98
NM_175512.2	Dhrs9	dehydrogenase/reductase (SDR family) member 9	234,146,138	681,392,453	1.87187	1.10984e-41
NM_021893.3	Cd274	CD274 antigen	7124,4845,4916	22125,12901,14829	1.87052	1.1525e-127
XM_006509671.3	Slc27a1	solute carrier family 27 (fatty acid transporter), member 1, transcript variant X1	13,5,8	40,30,18	1.86885	0.000269252
XR_001784699.1	Oas1a	2'-5' oligoadenylate synthetase 1A, transcript variant X2	13,11,7	44,22,37	1.85962	8.37111e-05
XR_880087.1	Gm38933	predicted gene, 38933	64,33,49	197,123,116	1.85186	1.08892e-14
XM_006522393.3	Parp14	poly (ADP-ribose) polymerase family, member 14, transcript variant X3	4,0,0	13,6,5	1.85112	0.0357887
XR_385557.3	Gm31560	predicted gene, 31560, transcript variant X1	4,1,0	8,6,11	1.84526	0.0280949
NM_009104.2	Rrm2	ribonucleotide reductase M2	200,182,157	720,410,473	1.84443	3.70318e-34
NM_007929.2	Emp2	epithelial membrane protein 2	131,81,96	453,226,239	1.84186	9.81865e-25
XM_006510866.2	Pstpip1	proline-serine-threonine phosphatase-interacting protein 1, transcript variant X2	5,1,1	13,7,11	1.83936	0.018534
NM_019750.3	Nat6	N-acetyltransferase 6	923,620,651	2803,1688,1825	1.83405	2.13102e-89
NM_053267.2	Selm	selenoprotein M	194,99,124	494,366,321	1.83183	3.36882e-30
NR_131193.1	Gm38397	predicted gene, 38397	3,0,0	9,6,5	1.83141	0.041799
NM_020520.4	Slc25a20	solute carrier family 25 (mitochondrial carnitine/acylcarnitine translocase), member 20	1042,669,730	2872,2049,1985	1.82829	2.46744e-82
NR_109835.1	Mir692-2	microRNA 692-2	762,534,617	1665,1858,1957	1.82756	7.34834e-10
NM_010615.1	Kif11	kinesin family member 11	182,111,144	616,332,334	1.82705	2.08075e-30
XR_874348.1	Gm6904	predicted gene 6904, transcript variant X1	44,15,31	113,66,86	1.82653	5.44531e-09
NR_003507.1	Oas1b	2'-5' oligoadenylate synthetase 1B, transcript variant 1, non-coding	402,306,274	1093,823,859	1.82443	1.16911e-47
XR_870872.1	Ankdd1a	ankyrin repeat and death domain containing 1A, transcript variant X9	26,9,21	85,42,47	1.82203	1.6141e-06
NM_172964.4	Arhgap28	Rho GTPase activating protein 28	24,22,30	83,66,81	1.81821	6.85317e-08
XM_017318270.1	Ms4a4c	membrane-spanning 4-domains, subfamily A, member 4C, transcript variant X3	60,17,11	91,76,75	1.81526	8.8414e-07
NM_012012.4	Exo1	exonuclease 1	3,3,1	20,6,8	1.81436	0.0178269
XR_391237.2	Gm32029	predicted gene, 32029	81,55,70	237,187,167	1.8123	1.62544e-17
NM_010423.2	Hey1	hairy/enhancer-of-split related with YRPW motif 1	5,3,4	26,9,13	1.81213	0.00623513
NM_028444.1	Prkcdbp	protein kinase C, delta binding protein	29,12,22	77,60,50	1.81091	3.39025e-07
NM_013754.1	Insl6	insulin-like 6	163,134,144	541,358,370	1.80838	4.01547e-30
XM_006503101.1	Rims3	regulating synaptic membrane exocytosis 3, transcript variant X1	7,1,5	20,17,11	1.80661	0.00624978
XR_380840.2	Gm33481	predicted gene, 33481	13,5,7	28,21,30	1.80224	0.000575383
XM_006517419.3	Slc6a19	solute carrier family 6 (neurotransmitter transporter), member 19, transcript variant X1	3,3,2	15,6,14	1.80119	0.0143523
NM_010879.3	Nck2	non-catalytic region of tyrosine kinase adaptor protein 2	835,635,637	2566,1699,1686	1.79975	1.25484e-70
NM_007793.3	Cstb	cystatin B	14978,10610,10423	42221,29707,28578	1.79852	1.11396e-111
NM_023044.2	Slc15a3	solute carrier family 15, member 3	9968,7197,7163	31151,19001,18730	1.79815	8.25206e-112
NR_015459.1	4933431E20Rik	RIKEN cDNA 4933431E20 gene	15,9,15	49,37,35	1.79639	2.68041e-05
NM_010137.3	Epas1	endothelial PAS domain protein 1	4895,3583,3346	14379,9279,9408	1.79394	4.47384e-113
NM_172668.3	Lrp4	low density lipoprotein receptor-related protein 4, transcript variant 1	106,112,99	340,274,287	1.78637	6.47811e-19
XM_006523863.3	Eif2ak2	eukaryotic translation initiation factor 2-alpha kinase 2, transcript variant X1	2,1,1	8,8,6	1.7856	0.0322267
NM_011817.2	Gadd45g	growth arrest and DNA-damage-inducible 45 gamma	395,296,287	1307,750,708	1.77944	5.68537e-48
XM_006536231.3	Chid1	chitinase domain containing 1, transcript variant X2	0,2,1	8,8,5	1.77773	0.0352532
NM_008349.5	Il10rb	interleukin 10 receptor, beta	24,30,27	129,64,59	1.77689	7.2982e-08
XR_881233.1	Gm16731	predicted gene, 16731	58,27,29	125,91,99	1.77673	8.4878e-11
XM_006506541.2	Tmem140	transmembrane protein 140, transcript variant X2	10,14,9	46,32,28	1.77282	0.000121618
NM_146119.2	Fam129b	family with sequence similarity 129, member B	18711,12993,12697	57335,34153,32130	1.77232	1.13696e-108
XM_017321987.1	Il18bp	interleukin 18 binding protein, transcript variant X1	22,14,21	63,48,56	1.76853	1.67075e-06
NM_001042653.1	Oip5	Opa interacting protein 5	27,7,16	52,41,50	1.76848	1.74648e-05
NM_001033042.3	Lrrc14b	leucine rich repeat containing 14B	119,83,52	287,173,235	1.76775	3.52636e-17
NM_027283.1	Spaca9	sperm acrosome associated 9	128,95,96	340,283,251	1.7652	2.42683e-22
NM_146057.3	Dap	death-associated protein	3666,2751,2748	10173,7410,7414	1.76411	8.2567e-78
XM_006527472.3	Pik3ap1	phosphoinositide-3-kinase adaptor protein 1, transcript variant X1	4506,3228,3226	11576,8790,9228	1.76144	4.32656e-74
NM_025494.3	Atp6v1c1	ATPase, H+ transporting, lysosomal V1 subunit C1	5807,4081,4059	15863,10948,11034	1.7611	1.46356e-106
NR_046286.1	H2-T10	histocompatibility 2, T region locus 10, transcript variant 1, non-coding	1103,776,786	2766,2259,2119	1.75746	2.62943e-57
NM_025658.4	Ms4a4d	membrane-spanning 4-domains, subfamily A, member 4D	0,6,4	11,18,14	1.74777	0.0135772
XM_006529430.2	Rab7b	RAB7B, member RAS oncogene family, transcript variant X3	5,0,1	21,5,5	1.74138	0.0317413
NM_146328.2	Olfr110	olfactory receptor 110	11,4,7	30,21,19	1.7403	0.00135034
XR_882048.2	Gm5593	predicted gene 5593	0,6,2	11,12,14	1.73945	0.0179893
NM_026785.2	Ube2c	ubiquitin-conjugating enzyme E2C	89,71,51	277,165,144	1.73927	2.86844e-16
NM_013562.2	Ifrd1	interferon-related developmental regulator 1	1392,895,842	3657,2324,2346	1.73752	1.13235e-97
NM_029835.1	Ticrr	TOPBP1-interacting checkpoint and replication regulator	27,25,45	121,83,82	1.73748	6.63112e-08
NM_029720.2	Creld2	cysteine-rich with EGF-like domains 2	1821,1337,1213	4758,3592,3255	1.73436	1.23475e-70
XR_378076.2	Gm36897	predicted gene, 36897	49,37,43	135,113,106	1.73098	3.84214e-11
XR_381796.3	Gm26698	predicted gene, 26698	4,6,11	31,26,16	1.72343	0.0022407
NM_026473.2	Tubb6	tubulin, beta 6 class V	3568,2690,2399	10529,6491,6233	1.72064	2.33963e-87
NM_001145953.1	Lgals3	lectin, galactose binding, soluble 3, transcript variant 1	43,17,8	141,35,33	1.71897	0.000136615
NM_009775.4	Tspo	translocator protein	5299,3737,3898	13990,10354,9736	1.71854	2.00426e-80
NM_011520.3	Sdc3	syndecan 3	367,201,248	1217,582,459	1.71853	4.35249e-24
NM_027420.4	Arpin	actin-related protein 2/3 complex inhibitor	330,214,199	854,519,583	1.71446	6.55855e-44
XR_384254.2	Gm31134	predicted gene, 31134	48,33,18	109,77,81	1.71369	1.06724e-08
XM_006530494.3	Snrnp35	small nuclear ribonucleoprotein 35 (U11/U12), transcript variant X1	8,5,8	25,18,24	1.71303	0.00181668
NM_009735.3	B2m	beta-2 microglobulin	102146,69007,70895	243612,187228,195050	1.70771	3.11746e-77
NM_133749.2	Emc7	ER membrane protein complex subunit 7	148,85,81	377,226,222	1.69938	1.45841e-22
NR_002890.1	Gm12070	predicted gene 12070	17858,12699,12896	52328,32142,30518	1.69832	9.27842e-97
NM_008533.2	Cd180	CD180 antigen	559,375,374	1314,1024,1018	1.6968	4.76035e-48
NM_008828.3	Pgk1	phosphoglycerate kinase 1	10100,7092,7117	27293,18397,17702	1.69428	1.43869e-104
NM_175093.2	Trib3	tribbles pseudokinase 3	64,50,52	174,124,144	1.69365	4.68554e-13
XR_871563.1	Gm10145	predicted gene 10145	149,126,104	367,335,283	1.69208	7.29203e-20
NM_028657.3	Mfsd12	major facilitator superfamily domain containing 12	98,66,73	300,183,153	1.69032	4.88418e-17
NM_025380.2	Eef1e1	eukaryotic translation elongation factor 1 epsilon 1	408,279,264	1125,676,683	1.69016	5.12954e-50
NM_001008233.3	Plekhn1	pleckstrin homology domain containing, family N member 1	1038,681,646	2858,1665,1634	1.68629	6.76636e-74
XM_001476707.5	Gapdh-ps15	glyceraldehyde-3-phosphate dehydrogenase, pseudogene 15	6585,4619,4882	18667,12016,11332	1.68598	4.81346e-90
NM_153511.3	Il1f9	interleukin 1 family, member 9	8,6,10	37,20,20	1.68252	0.00130936
NM_133804.2	Tmem132a	transmembrane protein 132A	3,1,2	6,13,7	1.68176	0.0290541
NM_007808.4	Cycs	cytochrome c, somatic	2502,1721,1719	6209,4382,4554	1.67813	1.12438e-83
NM_138953.2	Ell2	elongation factor RNA polymerase II 2	1800,1057,1003	4417,2476,2934	1.67707	4.93083e-75
NR_028125.1	0610038B21Rik	RIKEN cDNA 0610038B21 gene	61,34,37	162,102,86	1.67452	6.32531e-11
NM_023141.2	Tor3a	torsin family 3, member A	4575,3083,2982	11087,7705,8119	1.67179	6.67095e-96
NM_022325.5	Ctsz	cathepsin Z	45107,33591,32893	123367,86037,79395	1.67046	1.89409e-84
NM_172733.1	Dera	deoxyribose-phosphate aldolase (putative)	821,540,573	2073,1461,1378	1.66696	1.50635e-63
NM_025619.1	Cfap157	cilia and flagella associated protein 157	29,27,33	114,71,63	1.6653	9.23293e-08
XM_006497777.3	Npdc1	neural proliferation, differentiation and control 1, transcript variant X1	5,2,0	7,11,10	1.66236	0.0294948
NM_001167593.1	Spata31d1b	spermatogenesis associated 31 subfamily D, member 1B	7,1,3	17,12,10	1.6599	0.0156507
NR_003363.1	Gm6548	predicted gene 6548	1000,775,814	2681,1949,1977	1.6588	2.51301e-50
XR_869176.2	Gm38832	predicted gene, 38832	94,94,92	257,227,241	1.65565	3.51344e-14
NM_025551.3	Ndufa12	NADH dehydrogenase (ubiquinone) 1 alpha subcomplex, 12	740,540,487	1760,1386,1275	1.65359	1.67848e-48
NM_009303.2	Syngr1	synaptogyrin 1, transcript variant 1b	97,68,61	224,174,175	1.65345	6.97344e-16
NM_008946.4	Psmb6	proteasome (prosome, macropain) subunit, beta type 6	3935,2467,2443	9802,6479,5910	1.65222	3.48402e-98
NM_028039.2	Esco2	establishment of sister chromatid cohesion N-acetyltransferase 2	38,13,21	91,50,51	1.64957	2.0755e-06
NM_175406.3	Atp6v0d2	ATPase, H+ transporting, lysosomal V0 subunit D2	591,386,375	1584,872,975	1.64765	5.37503e-55
NM_025462.2	Ece2	endothelin converting enzyme 2, transcript variant 3	141,93,110	366,260,248	1.64581	9.04251e-22
XM_006529238.3	Ncl	nucleolin, transcript variant X1	6,2,3	20,8,12	1.64427	0.0152912
XM_011240879.2	Hip1	huntingtin interacting protein 1, transcript variant X2	5,8,5	29,11,21	1.64368	0.00497333
NM_008721.4	Npdc1	neural proliferation, differentiation and control 1	11,7,6	32,18,22	1.64257	0.00171287
XR_385545.2	Gm19412	predicted gene, 19412	1151,860,937	3280,2185,2031	1.6387	5.48392e-55
NM_026958.3	Slirp	SRA stem-loop interacting RNA binding protein	481,366,350	1215,901,874	1.63642	5.87794e-43
NM_023197.3	Knop1	lysine rich nucleolar protein 1, transcript variant 1	264,173,174	609,433,470	1.63394	4.867e-32
NM_008768.2	Orm1	orosomucoid 1	82,64,63	229,159,146	1.62931	8.07699e-15
NM_011590.2	Timm17a	translocase of inner mitochondrial membrane 17a	876,609,666	2104,1635,1570	1.62829	3.43892e-48
NM_011804.2	Creg1	cellular repressor of E1A-stimulated genes 1	15915,9897,9596	36434,25020,24753	1.62422	1.48288e-112
NM_027514.2	Pvr	poliovirus receptor	968,612,590	2372,1453,1524	1.62349	1.7888e-73
NM_008199.2	H2-Bl	histocompatibility 2, blastocyst	21,17,9	34,64,27	1.62279	0.000522206
NM_001195298.1	Kifc1	kinesin family member C1	17,10,10	60,25,23	1.62247	0.000385777
NM_007630.2	Ccnb2	cyclin B2	77,53,40	221,108,111	1.62188	1.09167e-11
XM_006539670.2	Ptgir	prostaglandin I receptor (IP), transcript variant X1	78,58,69	207,153,159	1.62177	1.0055e-13
XR_380738.3	Gm34921	predicted gene, 34921	97,68,86	218,166,241	1.61736	2.44955e-12
NM_026545.3	Psmd8	proteasome (prosome, macropain) 26S subunit, non-ATPase, 8	7354,4812,4795	17339,12262,11791	1.6168	8.27355e-99
NM_011186.1	Psmb5	proteasome (prosome, macropain) subunit, beta type 5	2884,1842,1795	6963,4718,4256	1.61646	2.2665e-86
NM_010724.2	Psmb8	proteasome (prosome, macropain) subunit, beta type 8 (large multifunctional peptidase 7)	6015,4359,4499	15124,11049,10487	1.61638	1.75521e-70
NM_009787.2	Pdia4	protein disulfide isomerase associated 4	1807,1406,1359	5049,3165,3223	1.61638	9.97444e-67
NM_011045.2	Pcna	proliferating cell nuclear antigen	4505,3478,3419	11613,8027,8558	1.61595	3.36174e-65
NM_009779.2	C3ar1	complement component 3a receptor 1	24516,17665,17802	60225,41543,45090	1.61141	5.86491e-78
XM_017313704.1	Nrg4	neuregulin 4, transcript variant X1	24,13,17	63,35,46	1.60787	2.54678e-05
NM_016740.3	S100a11	S100 calcium binding protein A11	4206,3221,3149	10304,7832,7753	1.60732	1.30509e-58
NM_145713.4	Hist1h1d	histone cluster 1, H1d	42,26,31	118,68,70	1.60541	3.09832e-08
XM_017316040.1	Dusp13	dual specificity phosphatase 13, transcript variant X4	0,0,4	11,6,8	1.60541	0.0384942
NM_001033149.3	Ttc9	tetratricopeptide repeat domain 9	54,43,35	150,81,106	1.60285	7.03993e-10
NM_011234.4	Rad51	RAD51 recombinase	71,60,41	183,117,130	1.59637	8.66585e-12
NM_080837.2	Mydgf	myeloid derived growth factor	2126,1350,1343	5047,3333,3236	1.59607	2.98628e-91
NM_007523.2	Bak1	BCL2-antagonist/killer 1	1270,805,752	2970,2036,1794	1.59426	7.95634e-64
XR_380150.1	Gm33510	predicted gene, 33510	3,1,1	8,10,5	1.5932	0.0391295
NM_025443.2	Pno1	partner of NOB1 homolog	1260,731,735	2823,1858,1831	1.593	1.171e-71
NR_045384.1	5830416I19Rik	RIKEN cDNA 5830416I19 gene	15,11,16	32,45,35	1.59017	0.000405843
NM_025485.3	Mrps22	mitochondrial ribosomal protein S22	427,244,245	929,617,634	1.58572	6.50065e-41
XR_380009.2	Gm34425	predicted gene, 34425	30,30,25	88,70,61	1.58551	6.60921e-07
XR_875429.2	Gm41348	predicted gene, 41348	51,34,38	131,82,95	1.58487	2.01219e-09
XM_006533676.3	Polg2	polymerase (DNA directed), gamma 2, accessory subunit, transcript variant X2	51,55,60	158,129,134	1.58426	1.21525e-09
NM_080419.2	Igsf8	immunoglobulin superfamily, member 8	8550,6146,5959	21112,14606,13971	1.58269	1.45977e-84
XM_006503621.3	Rell1	RELT-like 1, transcript variant X1	15,18,11	50,36,34	1.58062	0.000168525
NM_001039646.2	Gbp10	guanylate-binding protein 10	1414,909,922	3026,2208,2401	1.57646	5.71937e-58
NM_011434.1	Sod1	superoxide dismutase 1, soluble	4998,4078,3770	13324,9391,8497	1.5759	3.62154e-56
NM_025846.2	Rras2	related RAS viral (r-ras) oncogene 2	239,117,112	538,330,254	1.57516	7.54881e-19
NM_133807.1	Lrrc59	leucine rich repeat containing 59	5331,3713,3606	13639,8445,8366	1.57391	2.94764e-96
NR_131979.1	Mdrl	mitochondrial dynamic related lncRNA	11,7,8	28,23,22	1.57206	0.00204191
NR_040374.1	A230028O05Rik	RIKEN cDNA A230028O05 gene	149,74,68	287,189,209	1.57018	4.18673e-16
NM_019440.3	Irgm2	immunity-related GTPase family M member 2	2300,1502,1653	5180,3771,3915	1.56933	1.14739e-62
XM_017318721.1	LOC108168534	vegetative cell wall protein gp1-like	5,4,0	12,11,10	1.56857	0.0270196
XM_006512212.3	Shisa5	shisa family member 5, transcript variant X1	45,21,30	96,67,73	1.56768	2.13325e-07
NM_130449.2	Colec12	collectin sub-family member 12	99,55,54	200,133,162	1.56733	4.94941e-13
NM_007509.3	Atp6v1b2	ATPase, H+ transporting, lysosomal V1 subunit B2	20403,13535,13581	48398,32442,31775	1.56353	1.62412e-108
NM_016846.3	Rgl1	ral guanine nucleotide dissociation stimulator,-like 1	66,52,52	220,114,98	1.56208	1.54189e-10
NM_013632.4	Pnp	purine-nucleoside phosphorylase	8298,6045,5937	18481,14267,14804	1.56117	3.29757e-57
NM_008950.1	Psmc5	protease (prosome, macropain) 26S subunit, ATPase 5	2965,2092,2033	7137,4982,4645	1.55937	2.81131e-75
NM_009415.2	Tpi1	triosephosphate isomerase 1	7652,5868,5904	20038,13581,12965	1.55702	1.72885e-65
XM_006498955.2	Procr	protein C receptor, endothelial, transcript variant X1	8,6,8	30,13,23	1.5565	0.00431671
XR_001784243.1	Gm11832	predicted gene 11832	2,1,4	17,6,8	1.55551	0.0315966
NM_001164329.1	Gm6904	predicted gene 6904	13,11,15	52,23,34	1.55522	0.000471205
NM_181545.4	Slfn8	schlafen 8, transcript variant 1	67,28,30	161,68,80	1.55302	8.23677e-08
NM_011519.2	Sdc1	syndecan 1	218,144,116	557,338,255	1.55242	2.08963e-19
NM_009256.3	Serpinb9	serine (or cysteine) peptidase inhibitor, clade B, member 9	123,71,69	255,180,183	1.55148	7.1579e-16
NM_001190804.1	Dnajb11	DnaJ heat shock protein family (Hsp40) member B11, transcript variant 2	870,600,547	1698,1481,1435	1.54541	1.1109e-35
XM_011248764.2	Irgm1	immunity-related GTPase family M member 1, transcript variant X2	24,12,14	53,42,32	1.5449	0.000117781
NM_133795.1	Ttc1	tetratricopeptide repeat domain 1	1534,1089,1049	3570,2475,2515	1.54288	6.05397e-66
XM_006519739.2	Emc9	ER membrane protein complex subunit 9, transcript variant X1	16,6,5	35,21,18	1.54046	0.00318698
NM_023418.2	Pgam1	phosphoglycerate mutase 1	12404,8791,8835	31327,19934,19546	1.53992	1.22475e-88
NR_037965.1	Gm6644	predicted gene 6644	968,756,655	2002,1781,1678	1.53783	9.10885e-33
NR_037993.1	B230216N24Rik	RIKEN cDNA B230216N24 gene	15,6,7	37,18,22	1.53564	0.00249695
NM_178188.4	Hist1h2ad	histone cluster 1, H2ad	11,6,6	27,25,13	1.53515	0.00489409
XR_105606.4	A430057M04Rik	RIKEN cDNA A430057M04 gene, transcript variant X4	181,118,75	426,243,215	1.53405	1.08926e-15
XM_006519261.1	Tspan14	tetraspanin 14, transcript variant X1	3,0,3	10,6,10	1.53322	0.0386306
NM_011074.3	Cdk14	cyclin-dependent kinase 14, transcript variant 1	36,13,19	81,45,43	1.53275	2.21685e-05
NM_009698.2	Aprt	adenine phosphoribosyl transferase	2602,1689,1603	6000,3921,3705	1.53257	2.88682e-83
NM_023731.3	Ccdc86	coiled-coil domain containing 86	1016,802,749	2425,1790,1762	1.53247	2.01502e-45
NM_008044.2	Fxn	frataxin	116,82,87	296,184,194	1.52514	1.41248e-16
NM_001042534.3	Capg	capping protein (actin filament), gelsolin-like, transcript variant 2	25,40,18	103,63,52	1.5246	1.88171e-05
NM_178616.3	Psmd11	proteasome (prosome, macropain) 26S subunit, non-ATPase, 11	21,16,19	49,43,48	1.52333	7.95077e-05
XM_017314228.1	Fam57a	family with sequence similarity 57, member A, transcript variant X1	102,66,72	247,153,165	1.52206	1.38148e-14
NM_010240.2	Ftl1	ferritin light polypeptide 1	458135,314851,301994	984306,757986,697716	1.51847	1.59974e-68
XM_001477899.6	Gm10705	predicted gene 10705	409,377,321	842,870,821	1.51829	1.30557e-18
NM_026353.4	Slc48a1	solute carrier family 48 (heme transporter), member 1	16753,11083,10580	39491,25091,23765	1.51824	9.37879e-99
NM_029688.5	Srxn1	sulfiredoxin 1 homolog (S. cerevisiae)	6734,4509,4072	16161,9610,9556	1.51761	5.72328e-87
NM_010359.2	Gstm3	glutathione S-transferase, mu 3	116,62,58	253,149,147	1.51756	1.58099e-13
NM_023844.5	Jam2	junction adhesion molecule 2	31,25,16	96,48,40	1.51741	1.88155e-05
NM_021273.4	Ckb	creatine kinase, brain	3304,2314,2320	8374,5181,4886	1.51534	3.09403e-73
XR_866351.1	Gm13552	predicted gene 13552	356,268,278	847,651,580	1.51185	2.0481e-29
NM_178198.2	Hist1h2bj	histone cluster 1, H2bj	49,27,37	122,79,70	1.50816	8.77109e-08
NM_001162999.2	Fnip2	folliculin interacting protein 2	25,22,15	56,57,39	1.50583	6.98131e-05
NM_009836.1	Cct3	chaperonin containing Tcp1, subunit 3 (gamma)	4600,3184,3111	10631,7123,7038	1.50501	5.67927e-85
NM_012037.2	Vat1	vesicle amine transport 1	22229,15928,15611	55457,35456,32989	1.50481	1.36636e-78
NM_008175.4	Grn	granulin	86404,64473,62241	199523,143815,141046	1.50378	1.54642e-66
NM_007952.2	Pdia3	protein disulfide isomerase associated 3	25109,17942,17821	54587,40644,42114	1.50325	3.70356e-62
NM_001034859.3	Gm4841	predicted gene 4841	116,44,56	161,132,181	1.49711	5.91651e-09
NM_022324.3	Sdf2l1	stromal cell-derived factor 2-like 1	2778,1931,2057	6421,4607,4300	1.49601	3.76874e-60
XR_001779635.1	LOC108167327	uncharacterized LOC108167327	115,62,52	252,138,136	1.49058	4.90662e-12
NM_009658.3	Akr1b3	aldo-keto reductase family 1, member B3 (aldose reductase)	5215,3374,3237	11289,7893,7224	1.49043	8.76943e-79
NM_026268.3	Dusp6	dual specificity phosphatase 6	1344,922,922	3177,1972,2069	1.48994	4.04612e-67
NM_001033393.2	Tmem104	transmembrane protein 104	4986,3543,3543	12456,7457,7632	1.48832	7.18488e-78
NM_029037.4	Pomk	protein-O-mannose kinase	6069,3891,4139	12723,9263,9308	1.48642	6.04728e-70
NM_177083.4	B430306N03Rik	RIKEN cDNA B430306N03 gene	211,104,116	447,262,260	1.48233	1.64406e-19
NM_028864.2	Zc3hav1	zinc finger CCCH type, antiviral 1, transcript variant 2	327,270,289	778,593,639	1.48208	1.89957e-23
NM_009448.4	Tuba1c	tubulin, alpha 1C	18134,12478,12241	42348,27014,26813	1.47883	1.53463e-95
NM_024169.3	Fkbp11	FK506 binding protein 11	77,49,40	187,105,94	1.47772	1.23363e-09
NM_027828.2	Fam110c	family with sequence similarity 110, member C	78,52,60	205,109,129	1.47746	5.09644e-11
XM_001473957.5	Nutf2-ps2	nuclear transport factor 2, pseudogene 2	465,367,309	1146,741,696	1.47594	8.82005e-35
XM_006526226.3	Commd10	COMM domain containing 10, transcript variant X3	6,5,4	10,15,19	1.47455	0.0174172
NM_027592.3	Ak6	adenylate kinase 6	437,318,324	1035,684,707	1.47454	1.84939e-36
XM_006506444.1	Sumf1	sulfatase modifying factor 1, transcript variant X1	43,31,31	121,65,65	1.47239	4.04357e-07
NM_009393.2	Tnnc1	troponin C, cardiac/slow skeletal	7,10,9	36,14,25	1.4698	0.0048475
NM_029103.3	Manf	mesencephalic astrocyte-derived neurotrophic factor	3507,2239,2095	6818,5395,4837	1.46962	9.86371e-54
NM_178891.5	Prmt6	protein arginine N-methyltransferase 6, transcript variant 1	88,60,59	175,140,148	1.46784	3.66532e-11
NM_021274.2	Cxcl10	chemokine (C-X-C motif) ligand 10	125,86,73	280,154,207	1.46689	4.79467e-14
NM_010062.3	Dnase2a	deoxyribonuclease II alpha	6248,3745,3758	12611,9053,8289	1.46622	1.51451e-72
NM_031167.5	Il1rn	interleukin 1 receptor antagonist, transcript variant 1	19,10,16	44,36,31	1.46607	0.000511339
NM_001310086.1	Adnp	activity-dependent neuroprotective protein, transcript variant 1	14,4,6	32,16,17	1.46459	0.00713118
NM_178598.2	Tagln2	transgelin 2	19329,14107,13346	42712,30303,30425	1.46296	5.7685e-69
NM_007534.3	Bcl2a1b	B cell leukemia/lymphoma 2 related protein A1b	5329,4596,4163	11160,10066,9802	1.46132	1.80686e-29
XR_870988.1	Gm40543	predicted gene, 40543	22,29,25	60,50,74	1.45931	8.33184e-05
NM_177470.3	Acaa2	acetyl-Coenzyme A acyltransferase 2 (mitochondrial 3-oxoacyl-Coenzyme A thiolase)	2267,1620,1582	5045,3673,3332	1.45848	3.77788e-56
XM_006531177.1	Galns	galactosamine (N-acetyl)-6-sulfate sulfatase, transcript variant X2	22,4,11	41,28,23	1.45815	0.00253649
NR_045719.1	AU022793	expressed sequence AU022793	474,321,354	1134,732,696	1.45805	1.33588e-36
NM_022653.4	Thop1	thimet oligopeptidase 1	557,416,421	1449,906,792	1.45786	1.69903e-34
XM_006500974.3	Ctsk	cathepsin K, transcript variant X1	43,18,22	80,55,55	1.45716	1.01825e-05
NM_172507.5	Sh3bgrl2	SH3 domain binding glutamic acid-rich protein like 2	633,438,397	1346,882,988	1.45553	1.01913e-41
NM_008947.3	Psmc1	protease (prosome, macropain) 26S subunit, ATPase 1	4670,3100,3143	9890,6950,6964	1.45507	1.96248e-74
XR_388732.2	Gm36874	predicted gene, 36874	34,26,34	108,53,66	1.45482	3.43301e-06
NM_011337.2	Ccl3	chemokine (C-C motif) ligand 3	1190,799,639	2454,1599,1667	1.4541	1.68115e-47
NM_001013372.2	Nrp	neural regeneration protein	137,87,79	256,212,194	1.45389	3.17933e-14
XM_011249910.2	Bach2	BTB and CNC homology, basic leucine zipper transcription factor 2, transcript variant X5	14,18,27	42,50,55	1.45182	0.000619641
NM_177374.4	Trmt61a	tRNA methyltransferase 61A, transcript variant 1	11,8,7	33,19,18	1.44978	0.00466219
NM_025460.2	Tmem126a	transmembrane protein 126A	735,453,493	1500,1063,1080	1.44792	8.20972e-44
NM_001271005.1	H2-T-ps	histocompatibility 2, T region locus, pseudogene	583,230,341	1188,879,533	1.44404	2.00377e-06
NM_029094.3	Pik3cb	phosphatidylinositol 3-kinase, catalytic, beta polypeptide	29,9,12	74,29,23	1.44219	0.00119772
NM_174850.3	Micall2	MICAL-like 2	28,6,12	48,31,30	1.43776	0.00125895
NM_011890.4	Sgcb	sarcoglycan, beta (dystrophin-associated glycoprotein)	981,612,691	2045,1419,1465	1.437	1.9139e-47
XM_006512702.2	Tnfaip3	tumor necrosis factor, alpha-induced protein 3, transcript variant X1	5,5,1	18,11,8	1.43355	0.0295955
NM_009272.4	Srm	spermidine synthase	987,646,629	2246,1392,1292	1.43321	6.50535e-51
NM_009425.2	Tnfsf10	tumor necrosis factor (ligand) superfamily, member 10	294,182,251	650,439,499	1.43189	1.90962e-21
NM_207648.1	H2-Q6	histocompatibility 2, Q region locus 6	4615,3391,3279	10609,6823,7157	1.43154	5.14495e-68
NM_181547.3	Nostrin	nitric oxide synthase trafficker	257,189,196	587,391,426	1.43102	3.38493e-24
NM_021473.3	Akr1a1	aldo-keto reductase family 1, member A1 (aldehyde reductase)	43053,30187,28813	89991,65945,63248	1.43016	6.30325e-68
NR_051981.1	H2-Q5	histocompatibility 2, Q region locus 5	1060,590,613	2129,1314,1392	1.42914	3.29535e-51
NR_040470.1	Platr17	pluripotency associated transcript 17	48,25,31	99,61,74	1.42876	1.37508e-06
NM_015786.3	Hist1h1c	histone cluster 1, H1c	1096,885,936	2871,1775,1829	1.42804	8.27318e-38
NM_011187.1	Psmb7	proteasome (prosome, macropain) subunit, beta type 7	949,731,640	1963,1580,1429	1.42506	1.28941e-34
XR_001780434.1	Lgmn	legumain, transcript variant X3	47,33,43	113,81,84	1.42314	2.86466e-07
XM_017321934.1	Adam8	a disintegrin and metallopeptidase domain 8, transcript variant X4	138,70,89	284,182,179	1.42309	4.61938e-14
NM_001045540.2	Gm12185	predicted gene 12185	307,175,172	592,363,440	1.42256	6.1344e-24
NM_001164604.1	Nsmce2	NSE2/MMS21 homolog, SMC5-SMC6 complex SUMO ligase, transcript variant 2	36,35,27	77,84,61	1.4224	1.24429e-05
NM_018871.3	Ywhag	tyrosine 3-monooxygenase/tryptophan 5-monooxygenase activation protein, gamma polypeptide	15268,10501,10713	33668,22103,22644	1.41974	9.78886e-81
NM_009450.2	Tubb2a	tubulin, beta 2A class IIA	6961,5126,4866	17225,9841,10063	1.41928	8.54902e-64
NM_025929.2	2010109I03Rik	RIKEN cDNA 2010109I03 gene	29,10,15	44,32,47	1.4191	0.000608455
NM_021526.2	Psmd14	proteasome (prosome, macropain) 26S subunit, non-ATPase, 14	2632,1989,1974	5913,4051,4261	1.41886	1.33173e-51
NM_011967.3	Psma5	proteasome (prosome, macropain) subunit, alpha type 5	3144,2230,2203	6798,4795,4622	1.417	4.13127e-61
NM_011528.4	Taldo1	transaldolase 1	19967,13522,12595	41356,29303,27197	1.4162	3.55162e-73
NM_025797.3	Cyb5a	cytochrome b5 type A (microsomal)	1458,889,792	2604,2049,1875	1.413	3.1151e-40
NM_025968.3	Ptgr1	prostaglandin reductase 1	12,8,6	25,22,19	1.41024	0.00641862
NM_025878.1	Mrps18b	mitochondrial ribosomal protein S18B	244,122,108	467,268,271	1.40837	7.81858e-17
NM_025624.2	Pomp	proteasome maturation protein	4674,3235,3194	9263,7327,6771	1.40789	1.15622e-49
XM_006534870.3	Cnot6l	CCR4-NOT transcription complex, subunit 6-like, transcript variant X1	3,3,0	13,9,4	1.40041	0.0493648
NM_146116.2	Tubb4b	tubulin, beta 4B class IVB	5013,3692,3553	11416,7527,7203	1.39856	8.83138e-63
NM_199035.2	Alg8	asparagine-linked glycosylation 8 (alpha-1,3-glucosyltransferase)	147,77,90	268,199,193	1.39536	8.87627e-14
NM_026965.2	Comtd1	catechol-O-methyltransferase domain containing 1	415,280,284	883,612,575	1.39479	1.68783e-31
NM_027570.3	Ldhd	lactate dehydrogenase D	39,36,24	93,62,67	1.39284	5.48154e-06
XM_006523247.3	Tulp4	tubby like protein 4, transcript variant X1	125,96,95	353,149,203	1.39229	4.53311e-12
NM_153578.2	Nipa1	non imprinted in Prader-Willi/Angelman syndrome 1 homolog (human)	216,125,116	364,316,264	1.39098	1.12548e-15
NM_007675.4	Ceacam10	carcinoembryonic antigen-related cell adhesion molecule 10	6,3,2	13,12,9	1.38994	0.0329835
XR_873237.2	Gm4024	predicted pseudogene 4024	1734,1262,1268	3069,2861,2844	1.3868	1.89998e-26
NR_028590.1	Gm14005	predicted gene 14005, transcript variant 2	32,22,8	65,36,41	1.38549	0.000489914
NM_026170.3	Ergic1	endoplasmic reticulum-golgi intermediate compartment (ERGIC) 1	17,13,8	32,36,22	1.38518	0.00297165
NM_011408.1	Slfn2	schlafen 2	12375,9012,9096	25372,18637,19587	1.38446	6.16974e-50
NM_026063.2	Uqcc2	ubiquinol-cytochrome c reductase complex assembly factor 2	194,117,104	420,245,218	1.38385	4.19368e-16
NM_001081381.1	Elp6	elongator acetyltransferase complex subunit 6	6,3,8	15,22,11	1.38267	0.0208611
NM_001168507.1	Tmem11	transmembrane protein 11, transcript variant 2	13,10,3	31,20,16	1.37968	0.00961946
XM_006513720.1	Agpat3	1-acylglycerol-3-phosphate O-acyltransferase 3, transcript variant X5	83,44,46	189,90,98	1.37818	1.99645e-08
NM_008704.2	Nme1	NME/NM23 nucleoside diphosphate kinase 1	1983,1384,1430	4310,2944,2773	1.37538	1.05046e-53
NM_207161.3	Dnph1	2'-deoxynucleoside 5'-phosphate N-hydrolase 1	83,74,74	235,150,124	1.37527	5.19777e-10
XR_388612.2	Gm12188	predicted gene 12188	20,16,10	44,31,32	1.37348	0.00109326
XR_877160.1	Gm26682	predicted gene, 26682	14,9,10	28,25,26	1.37347	0.00391903
NM_001310717.1	Mmp27	matrix metallopeptidase 27	37,23,29	79,53,64	1.37293	1.72209e-05
NM_025836.3	Plin3	perilipin 3	4336,2784,2814	9094,5947,5566	1.37281	3.74456e-72
NM_001293683.1	Zwint	ZW10 interactor, transcript variant 2	1002,760,793	2234,1594,1531	1.37278	5.06014e-37
NM_153054.2	Slc18a1	solute carrier family 18 (vesicular monoamine), member 1	4,2,2	6,11,10	1.37248	0.0439413
NM_011874.2	Psmc4	proteasome (prosome, macropain) 26S subunit, ATPase, 4	2985,2199,2162	6508,4506,4309	1.37077	1.42823e-53
NM_016772.1	Ech1	enoyl coenzyme A hydratase 1, peroxisomal	3159,2144,2096	6486,4487,4309	1.37032	1.70044e-64
NM_007763.3	Crip1	cysteine-rich protein 1 (intestinal)	8412,5560,5401	19481,10714,10617	1.36952	4.08044e-61
NM_011971.4	Psmb3	proteasome (prosome, macropain) subunit, beta type 3	2827,1827,1750	5724,3964,3504	1.36915	2.16353e-57
NM_001177467.1	Gm7030	predicted gene 7030	1217,1055,1006	2387,2230,2151	1.36609	1.40335e-21
NM_027482.3	5730508B09Rik	RIKEN cDNA 5730508B09 gene	860,499,425	1481,1007,1108	1.3648	2.30668e-32
NM_009944.3	Cox7a1	cytochrome c oxidase subunit VIIa 1	23,18,19	52,50,34	1.36478	0.000392884
NM_080456.1	Mrps6	mitochondrial ribosomal protein S6	353,269,235	687,537,539	1.36394	6.69995e-23
NM_025434.3	Mrps28	mitochondrial ribosomal protein S28	385,313,288	841,694,523	1.3626	3.59749e-20
NM_013653.3	Ccl5	chemokine (C-C motif) ligand 5	1171,954,1062	2681,1922,2078	1.36242	8.26438e-28
NM_026152.1	Hoga1	4-hydroxy-2-oxoglutarate aldolase 1	21,17,18	47,42,38	1.36165	0.00048634
NM_025437.4	Eif1ax	eukaryotic translation initiation factor 1A, X-linked	1528,1133,1130	3263,2324,2256	1.36144	3.02833e-44
NM_013822.5	Jag1	jagged 1	86,29,46	190,75,86	1.35948	2.20585e-06
NM_010591.2	Jun	jun proto-oncogene	4706,3181,3192	10059,6627,6185	1.35923	5.39138e-67
NM_019980.2	Litaf	LPS-induced TN factor	132,86,84	223,213,181	1.3582	3.70272e-11
XR_380292.2	Gm35154	predicted gene, 35154, transcript variant X1	23,19,25	54,42,55	1.35757	0.00027491
NM_001314010.1	Igf1	insulin-like growth factor 1, transcript variant 6	29,14,24	72,32,49	1.35699	0.000278615
NM_145356.3	Zbtb7c	zinc finger and BTB domain containing 7C	8,12,10	42,26,13	1.35684	0.00776046
NM_175563.5	Prr11	proline rich 11	50,36,32	123,52,85	1.35608	4.16482e-06
NM_025894.2	Psmd12	proteasome (prosome, macropain) 26S subunit, non-ATPase, 12	2338,1750,1562	4714,3472,3364	1.35484	2.17953e-45
NM_009790.5	Calm1	calmodulin 1, transcript variant 2	2114,1803,1796	5609,3437,3116	1.35115	4.98304e-32
NM_008872.3	Plat	plasminogen activator, tissue	22,12,22	53,43,32	1.35102	0.00070465
NM_205820.1	Tlr13	toll-like receptor 13	14188,8580,8364	25585,17555,19166	1.35026	2.9074e-64
NM_007483.2	Rhob	ras homolog family member B	3754,2417,2381	8623,4689,4481	1.34941	2.52162e-49
NM_153574.2	Fam13a	family with sequence similarity 13, member A	102,66,59	208,118,148	1.34929	2.36544e-10
NM_025548.3	Tbcb	tubulin folding cofactor B	228,159,187	477,382,324	1.34658	5.28174e-17
NM_019746.4	Pdcd5	programmed cell death 5	113,113,125	332,226,201	1.34559	5.24812e-11
NM_010391.4	H2-Q10	histocompatibility 2, Q region locus 10	99,54,60	241,94,124	1.34462	1.77357e-08
NM_025429.2	Serpinb1a	serine (or cysteine) peptidase inhibitor, clade B, member 1a	120,71,76	253,140,163	1.34409	8.68379e-12
NM_024478.2	Grpel1	GrpE-like 1, mitochondrial	1988,1287,1295	3984,2753,2513	1.34151	9.88148e-55
NM_029774.2	Ttll11	tubulin tyrosine ligase-like family, member 11	36,31,29	109,57,50	1.34028	2.25186e-05
NR_003568.1	Gpr137b-ps	G protein-coupled receptor 137B, pseudogene	6641,4183,4099	13485,8292,8435	1.33984	1.60858e-82
XM_006532229.2	Gna13	guanine nucleotide binding protein, alpha 13, transcript variant X1	98,61,48	177,122,125	1.33834	2.32092e-09
XM_006521714.3	Alcam	activated leukocyte cell adhesion molecule, transcript variant X1	10,10,4	34,9,22	1.3365	0.0153564
NM_009546.2	Trim25	tripartite motif-containing 25	19,5,11	50,21,16	1.33609	0.00733714
NM_026410.3	Cdca5	cell division cycle associated 5	75,50,62	188,101,110	1.33537	1.15361e-08
NM_053161.2	Mrpl27	mitochondrial ribosomal protein L27	85,47,58	167,125,101	1.33413	1.29359e-08
NM_133933.4	Rpn1	ribophorin I	9118,6616,6475	18785,13488,12625	1.33247	7.93179e-54
NM_001098636.1	Pwwp2b	PWWP domain containing 2B, transcript variant 1	22,19,15	45,44,35	1.33173	0.000763209
NM_028270.4	Aldh1b1	aldehyde dehydrogenase 1 family, member B1	486,368,382	1029,748,735	1.3296	5.43426e-27
NM_007508.5	Atp6v1a	ATPase, H+ transporting, lysosomal V1 subunit A	350,222,220	577,515,473	1.32941	6.1579e-19
NM_008057.3	Fzd7	frizzled class receptor 7	2645,1677,1536	5211,3231,3298	1.32921	5.1675e-63
NM_016972.2	Slc7a8	solute carrier family 7 (cationic amino acid transporter, y+ system), member 8	865,515,557	1919,933,1117	1.32757	7.91165e-32
NM_029840.1	Tstd3	thiosulfate sulfurtransferase (rhodanese)-like domain containing 3	389,307,328	803,603,672	1.32694	1.88484e-20
NM_025430.3	Mrpl35	mitochondrial ribosomal protein L35	757,450,418	1364,903,954	1.32634	2.15971e-36
NR_033574.1	Nutf2-ps1	nuclear transport factor 2, pseudogene 1	858,613,522	1622,1209,1141	1.32501	4.57754e-34
NM_026516.2	Tmem178	transmembrane protein 178	8,7,1	23,10,13	1.32475	0.0293834
NM_010730.2	Anxa1	annexin A1	10982,7118,6979	21711,13842,14525	1.32347	7.11011e-84
NM_001039522.1	Leo1	Leo1, Paf1/RNA polymerase II complex component	4,2,2	9,7,11	1.32306	0.0484258
NM_020003.1	Glmp	glycosylated lysosomal membrane protein	9159,6258,6388	18590,13004,12119	1.32244	1.9757e-60
XM_006530752.3	Mt1	metallothionein 1, transcript variant X1	8,10,5	30,17,14	1.32125	0.0143237
XR_868594.1	Gm40346	predicted gene, 40346	45,33,20	85,57,64	1.32093	2.76642e-05
NM_173758.3	Vwa8	von Willebrand factor A domain containing 8, transcript variant 2	16,12,12	27,31,32	1.32071	0.00372763
NM_024472.4	Cptp	ceramide-1-phosphate transfer protein	501,350,342	1074,682,657	1.31993	7.11776e-32
NM_001289926.1	2010111I01Rik	RIKEN cDNA 2010111I01 gene, transcript variant 2	569,319,310	1029,656,685	1.31958	8.30224e-31
XR_001779396.1	Gm28800	predicted gene 28800	32,21,14	60,49,35	1.31747	0.000411702
NM_025595.3	Mrpl51	mitochondrial ribosomal protein L51	1373,997,963	2631,2034,1957	1.31733	1.14338e-36
NM_146024.1	Ankrd40	ankyrin repeat domain 40, transcript variant 2	5,4,0	15,9,7	1.3137	0.0493073
XM_011239769.2	Lnp	limb and neural patterns, transcript variant X4	11,1,1	25,5,11	1.31363	0.0476774
NM_007421.2	Adssl1	adenylosuccinate synthetase like 1	2700,1971,1864	5604,3813,3661	1.3133	4.22794e-52
NM_020491.5	Sssca1	Sjogren's syndrome/scleroderma autoantigen 1 homolog (human)	298,236,213	665,427,424	1.31292	3.76752e-22
NM_009983.2	Ctsd	cathepsin D	449365,322588,316839	914683,644248,612628	1.31251	1.05433e-58
XM_011246778.1	Gm26637	predicted gene, 26637, transcript variant X2	15,6,8	27,18,23	1.31075	0.00947243
NM_001045526.2	Scimp	SLP adaptor and CSK interacting membrane protein	134,88,92	243,179,205	1.3094	8.42589e-12
NR_040518.1	Gm4262	predicted gene 4262	71,59,54	168,101,114	1.30931	2.29188e-08
NM_144797.3	Metrnl	meteorin, glial cell differentiation regulator-like	6245,4561,4556	13180,8988,8609	1.30776	1.53153e-53
NM_018771.3	Gipc1	GIPC PDZ domain containing family, member 1	1864,1311,1213	3875,2559,2314	1.30611	1.10137e-47
XM_011242214.1	Ddx60	DEAD (Asp-Glu-Ala-Asp) box polypeptide 60, transcript variant X4	17,21,16	44,36,41	1.3038	0.00131465
NM_025272.2	Atp6v0e	ATPase, H+ transporting, lysosomal V0 subunit E	7109,4646,4493	13686,9365,8833	1.3007	4.7963e-67
NM_001207021.1	Shisa8	shisa family member 8	347,221,226	737,454,399	1.29925	1.77943e-22
NM_138587.4	Fam3c	family with sequence similarity 3, member C	32,43,36	104,78,61	1.29907	4.04747e-05
NM_023247.1	Ndufaf3	NADH dehydrogenase (ubiquinone) 1 alpha subcomplex, assembly factor 3	537,387,377	1081,743,747	1.29555	1.55575e-30
NM_178020.3	Hyal3	hyaluronoglucosaminidase 3	33,12,19	64,47,27	1.29526	0.00105186
NM_001281472.1	Psme2b	protease (prosome, macropain) activator subunit 2B	2289,1459,1617	4079,3164,3164	1.29471	5.34005e-38
NM_009917.5	Ccr5	chemokine (C-C motif) receptor 5	6549,4350,4570	11872,8468,9718	1.29374	1.53429e-42
XM_006502212.3	Fam46c	family with sequence similarity 46, member C, transcript variant X1	1187,759,879	2246,1574,1707	1.29348	2.373e-35
NM_198108.2	Morn4	MORN repeat containing 4	20,9,32	70,45,29	1.29343	0.00260189
XM_006524279.3	Thada	thyroid adenoma associated, transcript variant X7	7,7,0	18,7,17	1.29331	0.0406427
NM_009439.1	Psmd3	proteasome (prosome, macropain) 26S subunit, non-ATPase, 3	4573,3060,3105	9336,6112,5717	1.29287	7.33862e-61
NM_026768.3	Mrps18a	mitochondrial ribosomal protein S18A	1362,981,923	2674,1938,1797	1.29249	2.12845e-40
NM_026829.2	Mthfs	5, 10-methenyltetrahydrofolate synthetase	1045,732,684	1957,1533,1310	1.29198	3.16795e-32
NM_024173.2	Atp6v1g1	ATPase, H+ transporting, lysosomal V1 subunit G1	6410,4213,4137	11776,8518,8321	1.29112	4.9767e-58
NM_010708.2	Lgals9	lectin, galactose binding, soluble 9, transcript variant 1	16,16,16	56,27,29	1.29091	0.00204216
NM_175340.4	Nhlrc1	NHL repeat containing 1	59,43,38	128,75,85	1.28978	8.64324e-07
NM_011875.4	Psmd13	proteasome (prosome, macropain) 26S subunit, non-ATPase, 13	3501,2665,2479	7105,5058,4842	1.28899	2.00729e-44
NM_026114.3	Eif2s1	eukaryotic translation initiation factor 2, subunit 1 alpha	2924,2010,1983	5413,3867,4136	1.28696	2.39298e-46
XM_011246995.2	Snx24	sorting nexing 24, transcript variant X3	4,5,4	15,10,13	1.28681	0.0348424
NR_038009.1	2810408I11Rik	RIKEN cDNA 2810408I11 gene	7,4,11	18,17,21	1.28637	0.0200009
NM_023721.2	Atp6v1d	ATPase, H+ transporting, lysosomal V1 subunit D	3648,2439,2371	6878,4835,4693	1.2853	2.34177e-57
NM_008944.2	Psma2	proteasome (prosome, macropain) subunit, alpha type 2	4126,2923,2831	7995,5717,5539	1.28511	2.68166e-51
NM_029362.3	Chmp4b	charged multivesicular body protein 4B	9293,7046,6881	18702,13886,13026	1.28383	1.42283e-42
NM_010817.2	Psmd7	proteasome (prosome, macropain) 26S subunit, non-ATPase, 7	3429,2526,2453	6704,4983,4707	1.28271	1.54682e-42
NM_013898.3	Timm8a1	translocase of inner mitochondrial membrane 8A1	486,337,288	926,572,669	1.28242	1.64539e-26
NM_029023.3	Scpep1	serine carboxypeptidase 1	17790,12293,12473	32793,24845,24590	1.28239	3.43496e-47
NM_010271.2	Gpd1	glycerol-3-phosphate dehydrogenase 1 (soluble)	114,87,72	227,149,167	1.28165	1.28699e-10
NM_010172.4	F7	coagulation factor VII	10391,7924,7963	21943,15594,14271	1.28115	2.42545e-42
NM_023223.2	Cdc20	cell division cycle 20	130,86,70	269,154,149	1.28088	7.93739e-11
XR_868135.1	Gm40245	predicted gene, 40245, transcript variant X3	7,10,7	33,8,24	1.28082	0.0194793
NM_023738.4	Uba7	ubiquitin-like modifier activating enzyme 7	4572,3086,2974	8701,5925,5964	1.28042	3.56643e-62
NM_001161849.2	Sgk1	serum/glucocorticoid regulated kinase 1, transcript variant 4	49,42,33	104,77,73	1.28002	5.42963e-06
NM_012030.2	Slc9a3r1	solute carrier family 9 (sodium/hydrogen exchanger), member 3 regulator 1	5695,3878,4048	11484,7615,7439	1.27544	8.93496e-59
NM_016904.1	Cks1b	CDC28 protein kinase 1b	175,136,104	319,240,250	1.27539	5.20015e-13
NR_040420.2	Gm6568	predicted pseudogene 6568	12,3,3	12,19,13	1.27527	0.0334043
NM_178263.3	Ankrd27	ankyrin repeat domain 27 (VPS9 domain), transcript variant 2	67,23,22	89,73,57	1.27509	0.000109005
NM_007638.4	Cct7	chaperonin containing Tcp1, subunit 7 (eta)	5710,4277,4184	11632,8136,7896	1.27509	7.6353e-47
NR_033541.1	Gm10389	predicted gene 10389	39,21,22	105,33,43	1.27502	0.000454173
NM_178185.2	Hist1h2ap	histone cluster 1, H2ap	9,10,11	28,25,19	1.27479	0.0100018
NM_009226.4	Snrpd1	small nuclear ribonucleoprotein D1	903,734,739	1790,1380,1462	1.27256	3.24732e-24
NM_023258.4	Pycard	PYD and CARD domain containing	6430,4364,4361	12123,8787,8256	1.27149	3.33922e-53
NM_011188.3	Psmc2	proteasome (prosome, macropain) 26S subunit, ATPase 2	3950,2689,2651	7123,5497,5150	1.27138	1.97569e-43
NM_007791.5	Csrp1	cysteine and glycine-rich protein 1	1350,1082,1082	2862,2012,2019	1.27114	5.54757e-32
NR_033543.1	Gm16287	predicted gene 16287	43,37,46	114,64,86	1.27042	1.22163e-05
XR_382374.1	Gm33168	predicted gene, 33168, transcript variant X2	343,279,328	771,552,561	1.26972	1.87569e-17
NM_008102.3	Gch1	GTP cyclohydrolase 1	2389,1723,1614	4616,3352,3078	1.26827	3.58037e-43
NM_133955.4	Rhou	ras homolog family member U	101,71,82	198,155,148	1.268	1.85099e-09
NM_011189.1	Psme1	proteasome (prosome, macropain) activator subunit 1 (PA28 alpha)	7481,5354,5748	13861,11091,10761	1.26687	2.25676e-34
XR_001778596.1	LOC105243233	uncharacterized LOC105243233, transcript variant X1	5,3,6	21,11,9	1.26564	0.0361752
NM_027204.2	Mrpl12	mitochondrial ribosomal protein L12	1658,1114,1035	3134,2200,1955	1.26121	2.50033e-42
NM_008617.2	Mdh2	malate dehydrogenase 2, NAD (mitochondrial)	6918,5092,4790	14277,9049,9229	1.25974	3.72761e-56
NM_013777.2	Akr1c12	aldo-keto reductase family 1, member C12	279,199,178	464,384,399	1.2596	7.21448e-16
NM_001110310.1	Snx12	sorting nexin 12, transcript variant 1	1244,876,826	2268,1579,1770	1.25937	1.2128e-35
NM_144916.3	Tmem150a	transmembrane protein 150A	491,248,214	814,522,465	1.25863	6.76934e-18
NM_029254.1	Spdya	speedy/RINGO cell cycle regulator family, member A, transcript variant 1	18,8,0	16,22,22	1.258	0.0316844
NM_026027.3	Pfdn1	prefoldin 1	1052,831,821	2206,1531,1515	1.25777	1.34024e-31
NM_015787.4	Hist1h1e	histone cluster 1, H1e	7,11,13	28,32,16	1.25755	0.0134358
NM_019410.3	Pfn2	profilin 2	124,93,74	218,175,169	1.25754	4.59782e-10
XR_001779527.1	LOC108167742	uncharacterized LOC108167742	73,32,32	108,80,77	1.25561	8.0948e-06
NM_024406.2	Fabp4	fatty acid binding protein 4, adipocyte	4515,3689,3629	7822,7739,7353	1.25473	3.0269e-08
NM_029101.4	Rrp7a	ribosomal RNA processing 7 homolog A (S. cerevisiae)	2109,1473,1526	4127,2885,2773	1.25376	5.67117e-44
NM_018768.2	Stx8	syntaxin 8	581,421,430	1110,826,806	1.25354	2.26693e-26
NM_023716.2	Tubb2b	tubulin, beta 2B class IIB	3078,2219,2139	6615,3859,3974	1.25296	3.78511e-50
NM_030259.1	Rilpl2	Rab interacting lysosomal protein-like 2	7403,5350,5291	15721,9968,9289	1.25248	2.02894e-50
NR_026843.1	Bach2os	BTB and CNC homology 2, opposite strand	135,102,100	230,196,220	1.25048	6.08754e-10
NM_025301.2	Mrpl17	mitochondrial ribosomal protein L17	1569,1025,1038	3034,2046,1851	1.24999	5.27299e-44
NM_016897.3	Timm23	translocase of inner mitochondrial membrane 23	2564,1700,1553	4585,3146,3240	1.24991	2.98563e-50
NM_011653.2	Tuba1a	tubulin, alpha 1A	13198,8963,9026	25992,17208,16413	1.24936	8.22621e-63
XM_011248832.1	Ccl4	chemokine (C-C motif) ligand 4, transcript variant X1	323,174,151	539,338,344	1.24676	8.48416e-17
NM_013895.4	Timm13	translocase of inner mitochondrial membrane 13	1805,1166,1137	3315,2389,2061	1.24635	3.28184e-40
NM_008948.2	Psmc3	proteasome (prosome, macropain) 26S subunit, ATPase 3	4443,3290,3307	8959,6222,5980	1.24633	4.29211e-44
NM_024434.6	Lap3	leucine aminopeptidase 3	1381,1058,1013	2700,1906,1977	1.24375	2.91278e-34
NM_026073.3	Ift22	intraflagellar transport 22	9,14,20	37,33,30	1.24358	0.00669312
XM_006521508.3	Oplah	5-oxoprolinase (ATP-hydrolysing), transcript variant X2	5,8,7	24,17,12	1.24349	0.0250042
NM_020024.3	Taf10	TATA-box binding protein associated factor 10	91,67,63	191,126,117	1.2434	9.68056e-09
NM_025659.4	Abi3	ABI gene family, member 3, transcript variant 1	75,50,43	144,93,92	1.24161	3.67001e-07
NR_028589.1	Gm14005	predicted gene 14005, transcript variant 1	8,10,11	30,22,18	1.24115	0.0130138
XM_006520806.2	Tmem184b	transmembrane protein 184b, transcript variant X3	20,13,17	54,29,27	1.2408	0.00263237
NM_026826.1	Mrps18c	mitochondrial ribosomal protein S18C	901,619,609	1576,1210,1208	1.24074	4.94234e-30
XM_011240725.2	Zfyve28	zinc finger, FYVE domain containing 28, transcript variant X7	63,39,23	91,85,65	1.24045	5.42126e-05
NM_011032.2	P4hb	prolyl 4-hydroxylase, beta polypeptide	25532,18762,18860	49087,36139,34828	1.24002	2.59688e-43
XM_006534529.2	Ghdc	GH3 domain containing, transcript variant X1	59,24,26	118,52,51	1.23631	0.000136124
NR_040387.1	AI606473	expressed sequence AI606473	41,21,23	66,57,45	1.23294	0.000276668
NM_026305.2	Tceb2	transcription elongation factor B (SIII), polypeptide 2	2902,1945,1856	5214,3929,3376	1.23171	1.77288e-39
NM_026432.3	Saraf	store-operated calcium entry-associated regulatory factor	4886,3772,3678	9475,6929,6921	1.23145	8.96426e-37
NM_145706.2	Nup43	nucleoporin 43	190,132,119	373,225,245	1.23123	2.30951e-14
NM_001159418.1	Irf9	interferon regulatory factor 9, transcript variant 2	11,8,8	26,11,27	1.2308	0.0183186
XM_017321412.1	Mdfic	MyoD family inhibitor domain containing, transcript variant X1	12,9,15	34,21,27	1.2306	0.00859062
NM_023371.3	Pin1	protein (peptidyl-prolyl cis/trans isomerase) NIMA-interacting 1	1398,930,904	2588,1784,1686	1.23023	9.18616e-43
NM_001167996.1	1110032F04Rik	RIKEN cDNA 1110032F04 gene	9,11,9	30,23,16	1.22922	0.0140279
NR_045955.1	Scpep1os	serine carboxypeptidase 1, opposite strand	727,499,489	1359,936,926	1.22866	1.43007e-32
NM_009807.2	Casp1	caspase 1	4282,2881,2747	7011,5548,5693	1.22669	1.03951e-35
NM_019639.4	Ubc	ubiquitin C	182931,135555,133020	371819,244789,241287	1.22581	5.64603e-52
NM_175109.3	Rps19bp1	ribosomal protein S19 binding protein 1	714,462,413	1274,882,806	1.22572	1.145e-29
XM_006517193.3	Hk3	hexokinase 3, transcript variant X1	37,34,28	105,44,58	1.22263	0.000145682
NM_028932.4	Eaf1	ELL associated factor 1	3726,2362,2338	7291,4199,4353	1.22199	8.40623e-57
NM_007798.3	Ctsb	cathepsin B	73352,52723,51730	146417,96450,92248	1.22145	3.85423e-55
NM_207202.2	Ccdc120	coiled-coil domain containing 120	18,13,17	50,25,30	1.2199	0.00362783
XM_011242042.2	Rab20	RAB20, member RAS oncogene family, transcript variant X1	438,266,271	733,545,520	1.2172	3.09054e-22
NM_026560.4	Cdca8	cell division cycle associated 8	211,131,153	419,255,264	1.21601	6.74561e-15
NM_011239.2	Ranbp1	RAN binding protein 1	1979,1365,1453	3813,2538,2611	1.21445	3.13882e-42
NM_019993.3	Aldh9a1	aldehyde dehydrogenase 9, subfamily A1	849,566,575	1642,1077,1001	1.21347	4.69559e-34
NM_024254.3	Katnbl1	katanin p80 subunit B like 1	893,523,460	1480,951,1000	1.21123	9.70059e-30
NM_025569.1	Mgst3	microsomal glutathione S-transferase 3	365,229,197	648,425,394	1.21092	1.87339e-19
NM_013888.3	Dnajc12	DnaJ heat shock protein family (Hsp40) member C12, transcript variant 1	8,12,5	16,18,25	1.21062	0.0246518
NM_011432.2	Snrpc	U1 small nuclear ribonucleoprotein C	1286,806,788	2326,1524,1467	1.20996	3.47955e-42
NM_029017.2	Mrpl47	mitochondrial ribosomal protein L47	348,229,214	538,433,471	1.208	2.99856e-16
XR_880427.1	LOC105246914	uncharacterized LOC105246914	173,148,121	450,192,231	1.20778	1.99521e-10
XM_006499921.2	Samhd1	SAM domain and HD domain, 1, transcript variant X1	102,61,63	165,118,139	1.20702	5.44327e-08
NM_146036.1	Ahsa1	AHA1, activator of heat shock protein ATPase 1	227,156,157	495,271,264	1.20546	9.09737e-15
NM_025289.3	Tbrg1	transforming growth factor beta regulated gene 1	2266,1545,1570	4326,2727,2911	1.20236	1.98897e-48
XM_006533584.3	Fads6	fatty acid desaturase domain family, member 6, transcript variant X2	35,38,62	121,82,78	1.20039	0.000167044
NM_011369.2	Shcbp1	Shc SH2-domain binding protein 1	36,28,35	93,41,68	1.19935	0.000253744
NM_011631.1	Hsp90b1	heat shock protein 90, beta (Grp94), member 1	32355,22886,23016	55798,43514,43892	1.19808	7.82854e-37
NM_133983.4	Cd276	CD276 antigen	77,53,48	176,81,91	1.19579	1.54669e-06
NM_001013371.2	Dtx3l	deltex 3-like, E3 ubiquitin ligase	3790,2533,2656	6792,4407,5216	1.19394	7.56187e-40
NM_009940.3	Coq7	demethyl-Q 7, transcript variant 1	57,42,40	107,71,88	1.19355	1.11816e-05
NM_027195.2	Casz1	castor zinc finger 1, transcript variant 2	43,37,39	83,64,84	1.19352	8.75802e-05
NM_019419.2	Arl6ip1	ADP-ribosylation factor-like 6 interacting protein 1	8338,5929,5903	15144,10891,10835	1.19266	3.33314e-44
NM_009794.3	Capn2	calpain 2	3922,2668,2843	7671,4694,5066	1.19263	2.96579e-48
NM_010333.4	S1pr2	sphingosine-1-phosphate receptor 2	37,38,33	102,57,59	1.1895	0.000108882
NM_025384.3	Dnajc15	DnaJ heat shock protein family (Hsp40) member C15	1168,872,875	2165,1615,1564	1.18948	8.48901e-29
XR_001778030.1	Gm15927	predicted gene 15927, transcript variant X6	81,59,66	164,104,123	1.18828	2.32827e-07
XR_373795.2	Gm34882	predicted gene, 34882, transcript variant X2	51,19,24	106,45,38	1.18643	0.000852134
NM_028870.3	Cltb	clathrin, light polypeptide (Lcb)	127,99,107	241,184,195	1.18514	1.57438e-09
XR_001782549.1	Gm41758	predicted gene, 41758	4,6,3	13,11,12	1.18429	0.0482556
XM_006526830.3	Cpeb3	cytoplasmic polyadenylation element binding protein 3, transcript variant X2	18,3,11	37,19,16	1.182	0.0212599
XM_006534896.3	Lrrc8d	leucine rich repeat containing 8D, transcript variant X5	22,9,10	39,17,30	1.18026	0.0104892
NM_026519.3	Emc4	ER membrane protein complex subunit 4	1477,961,954	2696,1797,1666	1.18009	2.48569e-40
NM_001271395.1	Capg	capping protein (actin filament), gelsolin-like, transcript variant 3	202,165,157	369,297,296	1.17907	4.02519e-12
NR_040328.1	4833419F23Rik	RIKEN cDNA 4833419F23 gene	84,58,54	151,115,99	1.17827	4.77465e-07
NM_025959.3	Psmc6	proteasome (prosome, macropain) 26S subunit, ATPase, 6	2808,2024,1997	4881,3640,3783	1.17638	1.54965e-33
NM_008945.3	Psmb4	proteasome (prosome, macropain) subunit, beta type 4	5593,3832,3851	9736,7361,6778	1.17558	1.54821e-39
NM_028132.3	Pgm2	phosphoglucomutase 2	1416,927,1066	2610,1842,1736	1.1751	8.17979e-32
NM_008064.4	Gaa	glucosidase, alpha, acid, transcript variant 1	47,37,30	101,58,62	1.17394	6.62693e-05
NM_016900.4	Cav2	caveolin 2, transcript variant 1	1800,985,900	2826,1729,1972	1.17355	2.077e-30
NM_001243916.1	Trim34b	tripartite motif-containing 34B	518,426,356	910,693,748	1.17191	4.44042e-18
NM_145229.2	AY074887	cDNA sequence AY074887	149,70,75	221,159,148	1.171	1.13626e-08
NM_008303.4	Hspe1	heat shock protein 1 (chaperonin 10)	2078,1559,1550	4020,2690,2733	1.16918	3.87596e-36
NM_178195.2	Hist1h2bf	histone cluster 1, H2bf	47,34,30	79,69,61	1.16912	0.000116625
NM_026050.2	Fam220a	family with sequence similarity 220, member A	13,13,6	24,23,22	1.16776	0.0178039
NM_027357.2	Psmd1	proteasome (prosome, macropain) 26S subunit, non-ATPase, 1	5919,3847,3712	10876,6618,6801	1.1677	9.98961e-61
NM_010481.2	Hspa9	heat shock protein 9	8771,6165,6342	16050,11098,11246	1.16718	4.08715e-45
NM_008131.4	Glul	glutamate-ammonia ligase (glutamine synthetase)	20925,14491,13859	38922,24991,24996	1.16589	5.20472e-60
NM_025567.2	Cyc1	cytochrome c-1	3519,2386,2290	6537,4183,4062	1.16589	2.3225e-51
NM_011968.3	Psma6	proteasome (prosome, macropain) subunit, alpha type 6	235,172,184	467,318,298	1.16419	1.51761e-14
NM_021539.4	Wsb2	WD repeat and SOCS box-containing 2	7901,5059,5040	14762,9012,8661	1.16226	8.65268e-56
NM_025593.1	Polr2l	polymerase (RNA) II (DNA directed) polypeptide L	785,529,502	1621,933,783	1.16158	5.20759e-22
NM_025615.2	2810004N23Rik	RIKEN cDNA 2810004N23 gene	736,508,504	1336,867,939	1.16122	3.29692e-29
NM_011712.2	Wbp5	WW domain binding protein 5	1367,983,876	2304,1670,1758	1.15981	3.10252e-30
NM_011970.4	Psmb2	proteasome (prosome, macropain) subunit, beta type 2	103,69,72	168,142,132	1.15845	1.25759e-07
XM_001478256.5	Gm3837	predicted gene 3837	428,331,283	706,585,564	1.15796	2.06738e-16
XR_868771.1	Gm38762	predicted gene, 38762	44,23,31	79,50,57	1.1572	0.000268532
NM_008873.3	Plau	plasminogen activator, urokinase	28,9,9	35,28,27	1.15719	0.0103805
NM_007687.5	Cfl1	cofilin 1, non-muscle	36236,26256,26299	66360,47497,45780	1.15661	3.11678e-42
NM_145404.1	Prmt7	protein arginine N-methyltransferase 7	351,207,218	634,366,396	1.1555	1.92669e-18
NM_178772.3	Nceh1	neutral cholesterol ester hydrolase 1	191,120,140	422,209,210	1.15508	5.58558e-11
XR_873936.1	Gm41053	predicted gene, 41053	8,9,12	20,26,19	1.15395	0.0235073
NM_026938.1	Tmem160	transmembrane protein 160	1379,845,786	2260,1640,1401	1.15326	1.29362e-29
XR_378049.3	1700018A23Rik	RIKEN cDNA 1700018A23 gene	144,101,119	240,221,194	1.15261	9.76523e-09
NM_001033305.3	Ndufb6	NADH dehydrogenase (ubiquinone) 1 beta subcomplex, 6	1074,755,749	1798,1459,1303	1.1522	1.42056e-24
NM_010515.2	Igf2r	insulin-like growth factor 2 receptor	12177,7885,8460	24441,13468,13833	1.15171	2.40416e-44
NM_178201.2	Hist1h2bn	histone cluster 1, H2bn	83,44,39	130,101,71	1.15108	1.67818e-05
NM_010479.2	Hspa1a	heat shock protein 1A	921,694,656	2108,1045,1062	1.1506	9.55129e-22
NM_199447.2	Rrp12	ribosomal RNA processing 12 homolog (S. cerevisiae)	770,501,558	1631,853,864	1.14933	2.83315e-23
NM_026618.2	Coa3	cytochrome C oxidase assembly factor 3	1330,897,902	2241,1730,1549	1.14872	4.55736e-29
NM_027335.1	2210016F16Rik	RIKEN cDNA 2210016F16 gene	1564,1262,1313	2899,2270,2254	1.14838	1.05497e-21
NM_029000.3	Gvin1	GTPase, very large interferon inducible 1, transcript variant 1	9,10,5	32,9,18	1.14764	0.0329835
NM_016737.2	Stip1	stress-induced phosphoprotein 1	3402,2306,2098	5852,4066,3853	1.14724	2.25629e-43
NM_010380.3	H2-D1	histocompatibility 2, D region locus 1	195771,135895,136319	350867,242193,237078	1.1463	1.48717e-50
NM_026211.3	Tmed9	transmembrane emp24 protein transport domain containing 9	5511,3841,3907	10060,6937,6588	1.14585	7.96735e-44
NM_026502.2	1110004E09Rik	RIKEN cDNA 1110004E09 gene	270,170,188	497,329,301	1.14577	2.54619e-15
NM_178644.3	Oaf	out at first homolog	135,99,100	295,155,168	1.14432	1.49575e-09
NM_009579.3	Slc30a1	solute carrier family 30 (zinc transporter), member 1	1895,1327,1336	3716,2143,2334	1.14398	9.91829e-39
NR_045290.1	4732491K20Rik	RIKEN cDNA 4732491K20 gene	26,12,16	30,38,35	1.14329	0.00724614
NM_008047.5	Fstl1	follistatin-like 1	51,40,63	144,68,90	1.14255	7.52557e-05
NM_025509.3	Ostc	oligosaccharyltransferase complex subunit (non-catalytic)	2362,1502,1547	3766,2843,2820	1.14253	1.28941e-34
NM_053082.3	Tspan4	tetraspanin 4, transcript variant 1	20,21,21	58,39,30	1.14212	0.00327453
NM_007659.3	Cdk1	cyclin-dependent kinase 1	169,149,150	353,249,252	1.14073	1.06588e-10
NM_001030274.1	Ndufs5	NADH dehydrogenase (ubiquinone) Fe-S protein 5	1032,1043,1007	2021,1914,1824	1.13875	5.58471e-05
NM_181075.3	2610524H06Rik	RIKEN cDNA 2610524H06 gene	207,159,159	439,230,290	1.13799	3.65077e-12
NM_024206.4	Sec13	SEC13 homolog, nuclear pore and COPII coat complex component	3138,2226,2121	5930,3738,3646	1.13703	3.52689e-44
XR_880074.1	LOC102635048	60S ribosomal protein L12 pseudogene	426,356,305	842,545,564	1.13561	1.658e-18
NM_021788.2	Sap30	sin3 associated polypeptide	1079,732,729	1830,1343,1276	1.13495	1.0355e-29
NM_001025388.1	Eno1b	enolase 1B, retrotransposed	7817,5524,5269	13502,9655,9461	1.13441	1.09952e-42
NM_009838.2	Cct6a	chaperonin containing Tcp1, subunit 6a (zeta)	4884,3518,3290	8493,5764,6264	1.13417	8.04785e-40
NM_007642.4	Cd28	CD28 antigen	346,219,224	561,457,364	1.13387	1.00556e-14
NM_182805.3	Gpt	glutamic pyruvic transaminase, soluble	189,139,134	309,284,223	1.1331	7.58914e-10
NM_009451.3	Tubb4a	tubulin, beta 4A class IVA	25,28,17	83,32,32	1.13238	0.00363552
NM_013477.3	Atp6v0d1	ATPase, H+ transporting, lysosomal V0 subunit D1	9045,6258,6286	15801,11336,10694	1.13148	1.63467e-42
NM_001122675.1	Zcchc2	zinc finger, CCHC domain containing 2, transcript variant B	221,172,154	451,268,268	1.1301	3.13846e-13
NM_018861.3	Slc1a4	solute carrier family 1 (glutamate/neutral amino acid transporter), member 4	15,8,13	18,29,26	1.13003	0.0209088
NM_001177544.2	Hist1h2ao	histone cluster 1, H2ao	8,5,10	27,16,12	1.13003	0.0344447
NM_027457.4	Tmem242	transmembrane protein 242	1214,920,892	2107,1678,1524	1.12994	1.60736e-23
NM_145396.4	Tbl3	transducin (beta)-like 3	1467,1066,975	2757,1787,1668	1.12977	1.76266e-33
XM_011244079.2	Cipc	CLOCK interacting protein, circadian, transcript variant X6	25,25,38	79,46,52	1.12973	0.00142011
NM_026124.3	1110008F13Rik	RIKEN cDNA 1110008F13 gene	2733,1871,1866	4535,3646,3078	1.12962	3.58301e-28
NM_029635.3	Commd9	COMM domain containing 9	967,660,614	1636,1143,1129	1.12809	3.61352e-30
NM_001313714.1	Sp100	nuclear antigen Sp100, transcript variant 4	445,306,333	736,575,580	1.12519	3.73389e-17
XM_011250673.2	Timm50	translocase of inner mitochondrial membrane 50, transcript variant X1	76,54,44	151,87,81	1.12116	7.22355e-06
NM_011779.3	Coro1c	coronin, actin binding protein 1C	13069,9807,9921	24333,16673,16833	1.12059	8.05347e-37
NR_132106.1	Mir155hg	Mir155 host gene (non-protein coding)	86,54,39	153,93,78	1.11922	1.24206e-05
NM_009729.3	Atp6v0c	ATPase, H+ transporting, lysosomal V0 subunit C	50538,36679,34993	95079,62259,58301	1.11777	4.47617e-45
NM_175664.3	Hist1h2bb	histone cluster 1, H2bb	33,18,18	40,52,35	1.11772	0.00437702
NM_027130.1	Afg3l2	AFG3-like AAA ATPase 2	117,59,63	229,122,86	1.11664	5.8551e-06
NM_026703.2	Ndufa8	NADH dehydrogenase (ubiquinone) 1 alpha subcomplex, 8	1856,1303,1416	3346,2409,2223	1.11317	4.1166e-29
NM_009906.6	Tpp1	tripeptidyl peptidase I	7651,5480,5293	12701,9351,9671	1.11262	6.18605e-35
NM_173347.2	Prune	prune exopolyphosphatase	1489,981,1004	2680,1645,1724	1.11246	2.40869e-38
NM_175750.3	Plxna4	plexin A4	293,172,180	539,269,330	1.11224	1.33835e-13
XM_006513247.1	Hk1	hexokinase 1, transcript variant X6	8,11,7	21,17,20	1.11205	0.0309766
NR_037854.1	Atp6v0c-ps2	ATPase, H+ transporting, lysosomal V0 subunit C, pseudogene 2	27418,18961,17692	47549,33131,30086	1.11142	3.21102e-44
NM_026445.2	Sumf2	sulfatase modifying factor 2	67,49,39	124,87,70	1.11115	2.74004e-05
NM_001199967.1	Gm11127	predicted gene 11127	1416,1187,1132	2518,1882,2118	1.11107	2.07592e-19
NM_011965.2	Psma1	proteasome (prosome, macropain) subunit, alpha type 1	4537,3042,3178	7371,5617,5471	1.11032	1.69809e-33
NM_008258.1	Hn1	hematological and neurological expressed sequence 1	5386,3837,3850	9748,6688,6286	1.10845	2.0139e-39
NM_001163102.1	Eme2	essential meiotic structure-specific endonuclease subunit 2	419,307,266	792,486,464	1.10826	1.57051e-18
NM_010948.3	Nudc	nudC nuclear distribution protein	2682,1831,1849	4846,3157,3036	1.10646	2.33662e-41
NM_025774.3	Prkrip1	Prkr interacting protein 1 (IL11 inducible)	509,318,333	863,589,548	1.10441	3.19038e-21
NM_008831.4	Phb	prohibitin	2655,1786,1696	4516,3128,2893	1.10377	5.28719e-39
NM_026436.3	Tmem86a	transmembrane protein 86A	5053,3513,3856	8164,6619,6446	1.10304	3.53008e-25
NM_001302956.1	Qsox2	quiescin Q6 sulfhydryl oxidase 2, transcript variant 1	323,186,213	558,340,353	1.10178	1.0041e-15
NM_008921.2	Prim1	DNA primase, p49 subunit	179,133,121	326,209,223	1.10005	5.53295e-11
NM_001285459.1	Fmn1	formin 1, transcript variant 4	303,108,115	495,187,238	1.09897	1.27828e-06
NM_023211.4	Usmg5	upregulated during skeletal muscle growth 5	1449,956,847	2365,1635,1538	1.09818	1.52194e-31
NM_001205057.2	Gm14295	predicted gene 14295	112,77,69	140,153,147	1.09804	5.72435e-06
NM_173742.3	Rnasek	ribonuclease, RNase K	3104,2039,1954	4845,3825,3332	1.09778	1.10717e-29
XM_006504415.3	Hip1	huntingtin interacting protein 1, transcript variant X3	32,8,7	50,23,20	1.0974	0.021146
NM_026617.3	Tmbim4	transmembrane BAX inhibitor motif containing 4	2486,1684,1751	4120,3049,2928	1.09676	1.8799e-32
NM_026932.4	Ebna1bp2	EBNA1 binding protein 2	1531,1114,1088	2578,1926,1882	1.09663	1.98163e-27
NM_026312.5	Pbdc1	polysaccharide biosynthesis domain containing 1, transcript variant 1	474,354,320	719,594,636	1.09572	1.18276e-14
NM_174857.3	Mamdc2	MAM domain containing 2	142,72,47	196,141,110	1.09543	8.21816e-06
NM_001243039.1	Gm4070	predicted gene 4070, transcript variant 1	8,10,5	28,9,18	1.0952	0.0416824
NM_025427.2	Rgcc	regulator of cell cycle	67,40,53	149,72,74	1.09426	4.38869e-05
NM_026759.3	Mrpl13	mitochondrial ribosomal protein L13	1053,779,750	1824,1354,1251	1.09398	9.43804e-25
NM_138591.2	Gfm1	G elongation factor, mitochondrial 1	1602,1121,1183	2908,1925,1904	1.09388	2.55782e-32
NM_007651.3	Cd53	CD53 antigen	24240,17339,16696	38260,29321,31304	1.09386	5.73408e-30
XM_006532231.3	Gngt2	guanine nucleotide binding protein (G protein), gamma transducing activity polypeptide 2, transcript variant X2	19,8,17	29,25,32	1.09366	0.0156152
NM_025898.3	Napa	N-ethylmaleimide sensitive fusion protein attachment protein alpha	402,301,357	724,548,566	1.09359	6.08839e-14
NM_027193.2	Dph5	diphthamide biosynthesis 5	186,117,134	298,225,228	1.09357	2.71778e-10
XR_001783521.1	LOC102636309	uncharacterized LOC102636309, transcript variant X2	21,12,18	46,23,32	1.09344	0.00896143
NM_026734.1	Tmem126b	transmembrane protein 126B	507,341,334	815,578,619	1.09341	1.17282e-19
NR_052008.1	Rn7s2	7S RNA 2	90,20,17	147,43,48	1.09227	0.0074287
NM_013885.2	Clic4	chloride intracellular channel 4 (mitochondrial)	9327,6242,5995	16310,10014,10593	1.09208	1.07866e-54
NM_025468.2	Sec11c	SEC11 homolog C, signal peptidase complex subunit	206,164,167	420,277,250	1.0918	1.9645e-11
NM_027455.3	Qpct	glutaminyl-peptide cyclotransferase (glutaminyl cyclase), transcript variant 1	17,9,13	44,21,17	1.09168	0.0185831
NM_009873.3	Cdk6	cyclin-dependent kinase 6	1476,1024,877	2749,1411,1697	1.09131	8.60154e-26
NM_009805.4	Cflar	CASP8 and FADD-like apoptosis regulator, transcript variant 2	211,151,105	340,239,223	1.09122	5.04074e-10
NM_019727.2	Snx1	sorting nexin 1	6532,4512,4700	11296,7711,7883	1.09072	3.96536e-40
NM_025772.4	Dtnbp1	dystrobrevin binding protein 1	1619,1027,1113	2840,1902,1694	1.08962	3.89073e-31
NM_009634.6	Adsl	adenylosuccinate lyase	1617,1155,1088	2890,1789,1945	1.08905	1.37605e-34
NM_019682.4	Dynll1	dynein light chain LC8-type 1	3560,2694,2691	6000,4789,4472	1.08878	8.52438e-25
NM_026631.3	Nhp2	NHP2 ribonucleoprotein	1518,1071,1068	2805,1832,1664	1.08753	1.26091e-30
NM_016774.3	Atp5b	ATP synthase, H+ transporting mitochondrial F1 complex, beta subunit	25094,17216,17227	43422,29506,28599	1.08706	1.49374e-47
NM_001122596.1	A630033H20Rik	RIKEN cDNA A630033H20 gene, transcript variant 1	25,11,14	46,23,28	1.08495	0.0105017
NR_052007.1	Rn7s1	7S RNA 1	94,20,16	146,47,47	1.08221	0.00848462
XM_006505248.3	Wdr91	WD repeat domain 91, transcript variant X1	1575,965,962	2440,1775,1643	1.08087	8.2148e-31
NM_172685.3	Slc25a24	solute carrier family 25 (mitochondrial carrier, phosphate carrier), member 24	2574,1678,1722	4283,2769,3039	1.08069	2.4842e-39
NM_027014.1	Gins1	GINS complex subunit 1 (Psf1 homolog), transcript variant 1	36,42,39	77,58,81	1.08032	0.000889091
NM_144818.3	Ncaph	non-SMC condensin I complex, subunit H	192,150,133	321,251,241	1.08002	3.10713e-10
XM_006502768.3	Fhl3	four and a half LIM domains 3, transcript variant X2	175,108,100	295,176,187	1.08002	8.63223e-10
XM_006528739.3	Mid1	midline 1, transcript variant X10	22,15,21	55,28,31	1.07943	0.00669172
NM_010887.2	Ndufs4	NADH dehydrogenase (ubiquinone) Fe-S protein 4	1327,1002,1037	2145,1756,1779	1.07783	5.70925e-19
NM_178856.1	Gins2	GINS complex subunit 2 (Psf2 homolog)	237,122,154	368,255,245	1.07771	4.46802e-11
NM_025936.3	Rars	arginyl-tRNA synthetase	2608,1743,1781	4425,2938,2996	1.07686	4.49261e-40
NM_013899.2	Timm10	translocase of inner mitochondrial membrane 10	457,299,321	797,514,523	1.0767	1.58014e-19
NM_007644.4	Scarb2	scavenger receptor class B, member 2	11519,8222,8298	19075,14188,13976	1.07649	4.94086e-33
XM_011239896.2	LOC105244345	small nuclear ribonucleoprotein Sm D1-like	10,17,9	22,33,20	1.07559	0.0288882
XR_869219.1	Gm38676	predicted gene, 38676	137,109,90	202,190,178	1.07435	3.26887e-07
NM_025872.4	Golt1b	golgi transport 1B	1106,811,759	1903,1265,1362	1.07375	2.9991e-27
XM_006507471.2	Trim30a	tripartite motif-containing 30A, transcript variant X1	64,46,68	136,87,97	1.07365	4.21022e-05
NM_001166138.1	Armc8	armadillo repeat containing 8, transcript variant 2	99,70,54	154,107,122	1.07362	2.86757e-06
XM_017313661.1	LOC108167347	component of Sp100-rs-like	275,217,210	530,311,373	1.07343	4.05553e-13
XM_006525479.2	Tnfaip8	tumor necrosis factor, alpha-induced protein 8, transcript variant X3	48,31,41	85,66,63	1.07283	0.000320667
NM_010478.2	Hspa1b	heat shock protein 1B	940,702,691	2004,1056,1026	1.07247	3.20752e-20
NM_026064.2	Myl12a	myosin, light chain 12A, regulatory, non-sarcomeric	126,95,92	257,146,147	1.07234	3.83914e-08
XM_011249187.1	Mmd	monocyte to macrophage differentiation-associated, transcript variant X2	40,37,22	70,48,61	1.07226	0.00122602
XM_006512809.3	Vta1	vesicle (multivesicular body) trafficking 1, transcript variant X1	23,13,15	37,30,29	1.07189	0.0100411
NM_206535.1	Cd200r2	Cd200 receptor 2	16,11,9	26,22,23	1.07164	0.0221931
NM_008212.4	Hadh	hydroxyacyl-Coenzyme A dehydrogenase	2292,1560,1585	3737,2669,2703	1.0714	7.89133e-33
NM_031376.3	Pik3ap1	phosphoinositide-3-kinase adaptor protein 1	935,541,491	1796,786,830	1.07106	1.36771e-14
NM_008160.6	Gpx1	glutathione peroxidase 1	28944,20356,19612	49200,34608,32200	1.07103	7.79959e-41
NM_133348.2	Acot7	acyl-CoA thioesterase 7, transcript variant 2	17,12,13	39,22,23	1.0707	0.0154726
NM_031195.2	Msr1	macrophage scavenger receptor 1, transcript variant 1	17300,11240,10532	25561,18544,20585	1.07047	2.24425e-33
NM_013587.2	Lrpap1	low density lipoprotein receptor-related protein associated protein 1	7540,5311,5462	13109,8974,8857	1.07029	1.98619e-38
NM_025799.4	Fuca2	fucosidase, alpha-L- 2, plasma	206,130,136	300,235,255	1.06884	6.49178e-10
NR_015476.1	1500011K16Rik	RIKEN cDNA 1500011K16 gene	487,362,320	846,613,522	1.06864	5.18488e-17
NM_145365.3	Creb3l3	cAMP responsive element binding protein 3-like 3	24,24,14	42,42,32	1.06852	0.00751621
NM_009399.3	Tnfrsf11a	tumor necrosis factor receptor superfamily, member 11a, NFKB activator	689,592,571	1043,995,1067	1.06774	3.73378e-11
XM_006520531.3	Oxr1	oxidation resistance 1, transcript variant X10	24,6,5	24,13,31	1.06648	0.0401851
NM_009984.4	Ctsl	cathepsin L	245,249,218	502,360,376	1.06562	4.27871e-10
NM_001104529.1	Gpr35	G protein-coupled receptor 35, transcript variant 2	31,14,19	66,26,31	1.06533	0.00713398
NM_023172.3	Ndufb9	NADH dehydrogenase (ubiquinone) 1 beta subcomplex, 9	2423,1616,1679	3899,2906,2718	1.06423	1.56647e-30
NM_007718.3	Ccr1l1	chemokine (C-C motif) receptor 1-like 1	12,9,12	34,15,21	1.06397	0.0271682
NM_025843.3	Ndufb7	NADH dehydrogenase (ubiquinone) 1 beta subcomplex, 7	1896,1443,1455	3432,2475,2216	1.06309	8.61658e-25
NM_183017.2	Ttll12	tubulin tyrosine ligase-like family, member 12	752,597,542	1441,903,885	1.06144	1.39742e-21
NM_001039244.3	Gm7120	predicted gene 7120, transcript variant 1	141,104,86	213,177,167	1.06069	1.07386e-07
NM_145578.3	Ube2m	ubiquitin-conjugating enzyme E2M, transcript variant 1	161,110,105	329,199,132	1.06066	3.07234e-07
NM_153507.2	Cpne2	copine II	1417,1096,1065	2619,1762,1688	1.06061	7.63523e-26
NM_023331.2	Mrpl46	mitochondrial ribosomal protein L46	544,443,400	925,743,665	1.05987	2.17515e-15
NM_011571.3	Tesk1	testis specific protein kinase 1	2741,1641,1584	4226,2870,2737	1.05949	1.06178e-36
NM_013551.2	Hmbs	hydroxymethylbilane synthase, transcript variant 1	65,53,44	119,94,71	1.05916	7.06102e-05
NM_011660.3	Txn1	thioredoxin 1	16716,11920,11433	27876,20089,18774	1.0576	1.30573e-36
NM_025670.4	Cdip1	cell death inducing Trp53 target 1	834,551,579	1282,988,977	1.05751	6.46594e-21
NM_024227.3	Mrpl28	mitochondrial ribosomal protein L28	1370,996,940	2343,1583,1605	1.05666	2.92562e-29
NM_007657.3	Cd9	CD9 antigen	18455,11584,11235	30153,19219,19033	1.0562	2.5741e-54
XR_385567.3	LOC102635200	uncharacterized LOC102635200, transcript variant X1	488,337,323	778,570,559	1.05479	5.7883e-18
XR_383716.2	LOC102638761	uncharacterized LOC102638761	50,20,20	56,50,48	1.05431	0.00299387
NM_012002.3	Cops6	COP9 signalosome subunit 6	2436,1797,1811	4182,3043,2876	1.0535	1.50435e-27
XM_001474231.4	Gm2666	predicted gene 2666	530,415,403	904,655,700	1.05322	1.56446e-16
XM_006524004.1	Tfeb	transcription factor EB, transcript variant X2	9,5,9	26,13,13	1.05144	0.0470648
NR_002445.2	BC002163	cDNA sequence BC002163	110,94,83	173,151,161	1.04939	2.41243e-06
NM_019737.2	B4galt6	UDP-Gal:betaGlcNAc beta 1,4-galactosyltransferase, polypeptide 6	6112,4062,3976	10334,6257,6912	1.049	4.98659e-46
XM_017315182.1	Inf2	inverted formin, FH2 and WH2 domain containing, transcript variant X2	459,279,243	783,436,424	1.04813	4.18895e-15
NM_011121.4	Plk1	polo-like kinase 1	107,103,95	229,160,142	1.04582	7.93333e-07
NM_023377.4	Stard5	StAR-related lipid transfer (START) domain containing 5	2409,1545,1684	3657,2775,2772	1.04359	7.67967e-27
XR_001779570.1	Gm39712	predicted gene, 39712	18,7,13	21,25,26	1.04352	0.0287993
NM_007507.2	Atp5k	ATP synthase, H+ transporting, mitochondrial F1F0 complex, subunit E	1522,1311,1351	2581,2372,2024	1.0426	2.36437e-13
XR_001784270.1	Gm12404	predicted gene 12404	198,92,130	330,213,164	1.04239	9.14875e-08
NM_026559.3	Txndc17	thioredoxin domain containing 17	3437,2618,2669	5819,4398,4242	1.04119	4.54059e-24
NM_030561.3	BC004004	cDNA sequence BC004004	70,65,48	135,86,97	1.04092	3.84502e-05
NM_019749.4	Gabarap	gamma-aminobutyric acid receptor associated protein	18079,12431,12105	28037,20916,20663	1.04016	2.14199e-34
NM_026775.4	Tmed10	transmembrane emp24-like trafficking protein 10 (yeast)	13372,9436,9034	20956,15306,15781	1.03938	3.14268e-33
XR_874691.2	Gm36025	predicted gene, 36025, transcript variant X1	14,5,9	19,19,18	1.03903	0.0418161
NM_177356.3	Lamp3	lysosomal-associated membrane protein 3	20,18,22	66,28,26	1.03902	0.0106203
NM_009942.2	Cox5b	cytochrome c oxidase subunit Vb	3379,2722,2692	5631,4573,4339	1.03862	1.66939e-19
NM_001127338.1	Aldh7a1	aldehyde dehydrogenase family 7, member A1, transcript variant 2	17,15,8	36,25,18	1.03821	0.0238068
NM_007573.2	C1qbp	complement component 1, q subcomponent binding protein	2200,1524,1552	3689,2499,2512	1.038	5.96339e-33
NM_011409.1	Slfn3	schlafen 3	218,133,123	373,170,255	1.03797	1.30692e-08
NM_028791.6	Cmtr1	cap methyltransferase 1	165,66,74	271,119,127	1.03684	9.9247e-06
NM_025358.3	Ndufa9	NADH dehydrogenase (ubiquinone) 1 alpha subcomplex, 9	2343,1506,1677	3878,2634,2577	1.03681	6.53412e-32
NM_145944.4	Ccdc25	coiled-coil domain containing 25	1117,789,861	1800,1315,1432	1.03629	4.7496e-20
NM_172574.2	Pqlc3	PQ loop repeat containing, transcript variant 1	1895,1436,1403	3061,2369,2342	1.03564	4.52145e-22
NM_031871.1	Ghdc	GH3 domain containing	150,83,86	249,145,141	1.0356	1.11663e-07
NM_011715.2	Wdr1	WD repeat domain 1	6081,4438,4432	9603,7480,7346	1.03423	1.21863e-25
NM_017366.3	Acadvl	acyl-Coenzyme A dehydrogenase, very long chain	3000,1945,1950	4637,3397,3168	1.03358	1.29399e-32
NM_020275.4	Tnfrsf10b	tumor necrosis factor receptor superfamily, member 10b	40,32,40	69,67,60	1.03222	0.00131352
XR_867911.2	Gm12693	predicted gene 12693	394,259,310	652,493,444	1.03165	1.19808e-13
XR_384789.1	Gm32312	predicted gene, 32312	21,9,7	45,18,13	1.03102	0.0361781
NR_040371.1	Gm14023	predicted gene 14023	163,95,89	284,154,146	1.03086	9.8335e-08
NM_172268.2	Nup214	nucleoporin 214	69,50,42	102,91,78	1.03033	0.000129823
NM_172697.3	Prpf38a	PRP38 pre-mRNA processing factor 38 (yeast) domain containing A	831,652,646	1431,1019,1068	1.03006	7.90724e-19
NM_175224.4	Metap1	methionyl aminopeptidase 1	1733,1202,1217	2939,1939,1943	1.02895	1.43857e-31
NM_015818.2	Hs6st1	heparan sulfate 6-O-sulfotransferase 1	4288,2998,2831	7619,4496,4585	1.02511	3.80175e-38
NM_001033313.3	Pdap1	PDGFA associated protein 1	2414,1883,1850	4474,2844,2897	1.02453	9.52414e-27
NM_017393.2	Clpp	caseinolytic mitochondrial matrix peptidase proteolytic subunit	717,539,520	1285,857,795	1.02391	3.33789e-20
NM_028753.2	Pop7	processing of precursor 7, ribonuclease P family, (S. cerevisiae)	487,392,377	900,626,563	1.02363	1.94944e-15
XM_006541381.3	Slc25a43	solute carrier family 25, member 43, transcript variant X5	18,8,6	21,20,20	1.02325	0.0395845
XM_017321124.1	Slc35f6	solute carrier family 35, member F6, transcript variant X1	95,66,46	167,83,102	1.02226	2.94456e-05
NR_045810.1	4933408J17Rik	RIKEN cDNA 4933408J17 gene	97,105,108	206,152,176	1.02217	1.09193e-05
NM_027356.2	Ufsp1	UFM1-specific peptidase 1	59,56,43	119,99,58	1.02108	0.000440705
XM_006513954.1	Llph	LLP homolog, long-term synaptic facilitation (Aplysia), transcript variant X1	19,13,12	45,28,14	1.02065	0.024568
NM_029281.2	Zfp820	zinc finger protein 820	61,47,59	99,81,104	1.02049	0.000292215
NM_133916.2	Eif3b	eukaryotic translation initiation factor 3, subunit B	8051,5775,5604	13664,9441,8648	1.02015	8.93829e-34
NM_134152.3	Lpxn	leupaxin	9,14,16	28,26,25	1.01966	0.0294566
NM_001024206.2	Trappc1	trafficking protein particle complex 1	1707,1313,1221	2775,2065,2055	1.01881	1.4932e-22
XR_001784283.1	LOC108168940	uncharacterized LOC108168940	127,80,75	227,108,140	1.01858	1.41233e-06
NM_007991.3	Fbl	fibrillarin	2695,2117,2166	5075,3263,3247	1.01808	1.42333e-24
NM_019712.3	Rbx1	ring-box 1	2543,1774,1650	3881,3032,2681	1.01806	9.67123e-25
NM_133787.2	Nmd3	NMD3 ribosome export adaptor	1002,675,652	1554,1091,1113	1.01758	1.60478e-24
NR_028540.1	Snord12	small nucleolar RNA, C/D box 12	50,42,32	96,53,67	1.01746	0.000591093
NM_009342.2	Dynlt1b	dynein light chain Tctex-type 1B	4144,2971,3128	6852,5089,4725	1.01745	3.47026e-26
NM_020509.3	Retnla	resistin like alpha	6685,4932,4757	10555,8066,7894	1.01702	1.46763e-26
XR_867151.2	Gm29886	predicted gene, 29886, transcript variant X2	53,31,48	106,78,48	1.01688	0.00098842
NM_026553.4	Yif1a	Yip1 interacting factor homolog A (S. cerevisiae)	1240,907,852	2171,1389,1357	1.01687	1.28714e-26
NM_007682.3	Cenpb	centromere protein B	10661,8015,7949	18177,13059,12248	1.01681	1.28452e-28
XR_867412.1	Gm40085	predicted gene, 40085	24,13,12	39,27,24	1.01644	0.0170209
NM_144807.3	Chpt1	choline phosphotransferase 1, transcript variant 2	253,128,132	302,247,262	1.01636	1.58049e-08
NM_023422.3	Hist1h2bc	histone cluster 1, H2bc, transcript variant 1	270,250,184	457,350,353	1.01607	1.20523e-09
NM_133777.2	Ube2s	ubiquitin-conjugating enzyme E2S	2152,1360,1423	3354,2324,2267	1.0159	9.77245e-33
NM_019661.4	Ykt6	YKT6 v-SNARE homolog (S. cerevisiae)	4514,3185,3261	7675,5095,5093	1.01509	1.28351e-34
NM_001025612.2	Snx22	sorting nexin 22	2427,1906,1733	3920,3035,2875	1.01421	1.2945e-21
NM_080643.2	Caskin2	CASK-interacting protein 2	28,14,15	55,27,24	1.01385	0.0134754
NR_002875.2	Gm1821	predicted gene 1821	16539,11917,11539	26857,20032,18027	1.01372	4.61056e-30
XM_006524695.3	Brd4	bromodomain containing 4, transcript variant X13	413,322,304	653,522,510	1.01219	5.63305e-13
NM_175665.2	Hist1h2bk	histone cluster 1, H2bk	103,60,59	161,113,93	1.01019	1.19033e-05
NM_028420.2	Camk2n2	calcium/calmodulin-dependent protein kinase II inhibitor 2	23,18,22	51,35,30	1.00998	0.00913694
NM_001310688.1	Ntpcr	nucleoside-triphosphatase, cancer-related, transcript variant 2	94,55,53	133,94,104	1.00982	2.45726e-05
NM_134007.4	Cisd1	CDGSH iron sulfur domain 1	679,462,455	1048,782,735	1.00971	5.80208e-19
NM_009945.3	Cox7a2	cytochrome c oxidase subunit VIIa 2	2581,1814,1852	4230,3067,2794	1.0082	3.51669e-27
NM_008251.3	Hmgn1	high mobility group nucleosomal binding domain 1	4067,2826,2984	7140,4347,4628	1.00818	9.54989e-34
XR_872946.2	Gm40559	predicted gene, 40559	21,8,5	29,19,17	1.00776	0.0421241
NR_027919.1	Bambi-ps1	BMP and activin membrane-bound inhibitor, pseudogene (Xenopus laevis)	462,321,327	765,505,531	1.00733	7.81858e-17
NM_001093750.1	Ptchd1	patched domain containing 1	16,18,20	40,31,31	1.00729	0.0152324
XM_983271.5	Gm7160	predicted gene 7160	61,52,40	117,78,67	1.0068	0.000214226
NM_001290420.1	Ccnc	cyclin C, transcript variant 3	64,51,51	108,90,81	1.00638	0.00014481
NM_009840.3	Cct8	chaperonin containing Tcp1, subunit 8 (theta)	7258,5121,5159	11616,8220,8355	1.00617	3.42879e-32
NM_025559.2	Mien1	migration and invasion enhancer 1	1631,1040,1057	2292,1772,1829	1.00569	2.03878e-22
NM_010360.2	Gstm5	glutathione S-transferase, mu 5	98,92,96	202,154,129	1.00568	7.15471e-06
NM_023203.1	Dctpp1	dCTP pyrophosphatase 1	274,208,188	487,325,288	1.00525	1.40788e-11
XM_011250824.1	Pex11a	peroxisomal biogenesis factor 11 alpha, transcript variant X1	50,26,25	78,39,56	1.00481	0.00224924
NM_138607.3	Fam50a	family with sequence similarity 50, member A	2217,1731,1671	3791,2703,2628	1.00462	1.57042e-23
NM_008621.3	Mpp1	membrane protein, palmitoylated	10009,7067,7116	15574,11737,11394	1.00461	1.07569e-28
NM_025523.1	Ndufc1	NADH dehydrogenase (ubiquinone) 1, subcomplex unknown, 1	904,595,550	1382,965,927	1.00434	5.97144e-23
XM_006523344.1	Mrpl18	mitochondrial ribosomal protein L18, transcript variant X1	32,18,23	57,46,27	1.00404	0.00787004
NM_009673.2	Anxa5	annexin A5	17912,12615,12227	30564,19519,19167	1.00376	2.84681e-41
NM_025665.2	Snrnp27	small nuclear ribonucleoprotein 27 (U4/U6.U5)	1127,743,727	1748,1221,1184	1.00364	8.78361e-26
NM_024438.4	Dusp19	dual specificity phosphatase 19	191,147,102	322,217,183	1.00265	5.79255e-08
NM_019772.2	1110004F10Rik	RIKEN cDNA 1110004F10 gene	207,147,181	444,230,231	1.00153	1.0916e-08
XR_379937.3	Gm31292	predicted gene, 31292	13,16,12	31,18,31	1.00005	0.0290242
NM_178892.5	Tiparp	TCDD-inducible poly(ADP-ribose) polymerase	2727,1648,1706	4308,2564,2845	0.999727	1.32811e-35
NM_013826.3	Mocs2	molybdenum cofactor synthesis 2, transcript variant 1	14,14,15	34,20,29	0.999503	0.0247691
NM_178204.2	Hist1h3d	histone cluster 1, H3d	8,11,8	24,18,15	0.999031	0.0480158
NM_026572.3	Gcsh	glycine cleavage system protein H (aminomethyl carrier)	946,802,775	1634,1255,1208	0.998452	1.74374e-15
NM_024473.3	BC005537	cDNA sequence BC005537	22258,14270,14608	33561,22948,24487	0.997673	1.39243e-39
NM_007392.3	Acta2	actin, alpha 2, smooth muscle, aorta	20,22,24	58,32,34	0.997359	0.0100252
NM_178614.4	Samm50	SAMM50 sorting and assembly machinery component	3828,2739,2609	6047,4390,4206	0.99729	2.42995e-29
NM_001110807.1	Capn12	calpain 12	358,125,132	366,284,287	0.997115	1.54568e-06
NM_020582.2	Atp5j2	ATP synthase, H+ transporting, mitochondrial F0 complex, subunit F2	2492,1725,1729	3853,2984,2626	0.996816	7.21052e-24
NM_025866.3	Cdca7	cell division cycle associated 7	23,23,12	47,24,36	0.996119	0.0153187
NM_175399.4	Exosc4	exosome component 4	875,544,591	1386,948,876	0.994946	6.43743e-22
NM_011614.3	Tnfsf12	tumor necrosis factor (ligand) superfamily, member 12	1821,1283,1290	2971,2002,2064	0.994791	2.77945e-28
NM_181821.1	Hcfc1r1	host cell factor C1 regulator 1 (XPO1-dependent)	1322,1060,987	2189,1584,1644	0.994221	2.28627e-19
NM_027439.4	Atp6ap2	ATPase, H+ transporting, lysosomal accessory protein 2	7701,4981,4718	11245,8027,8085	0.99356	2.19726e-35
NM_009275.4	Srprb	signal recognition particle receptor, B subunit	2107,1532,1344	3556,2313,2143	0.993079	4.34618e-27
NM_028139.5	Atxn7l1	ataxin 7-like 1, transcript variant 2	739,506,458	1149,753,810	0.993032	1.11265e-20
XM_017319383.1	Gm6306	predicted gene 6306	13,15,16	42,16,30	0.99281	0.0278811
NR_002687.1	Gm5424	predicted gene 5424	660,511,481	1050,797,796	0.992753	5.61437e-16
NM_011801.1	Cfdp1	craniofacial development protein 1	1861,1494,1532	3086,2364,2412	0.99269	1.94468e-17
NM_026774.2	Lamtor5	late endosomal/lysosomal adaptor, MAPK and MTOR activator 5	2188,1533,1470	3260,2489,2458	0.991984	3.72674e-24
NM_029555.2	Gstk1	glutathione S-transferase kappa 1	244,190,201	396,313,316	0.991615	1.6461e-09
NM_145354.5	Nsun2	NOL1/NOP2/Sun domain family member 2	3357,2377,2440	5603,3727,3771	0.991032	3.32581e-31
NM_025885.3	Med19	mediator complex subunit 19	677,449,467	1034,706,790	0.990858	2.50252e-18
NM_025616.3	Timm50	translocase of inner mitochondrial membrane 50	19,12,16	39,30,19	0.990625	0.0228874
XM_006508200.3	Ndufab1	NADH dehydrogenase (ubiquinone) 1, alpha/beta subcomplex, 1, transcript variant X1	28,18,25	57,38,32	0.990238	0.00785188
NM_176963.4	Galm	galactose mutarotase	565,344,347	803,562,612	0.990148	1.32427e-16
NM_027972.1	Cfap45	cilia and flagella associated protein 45	125,76,74	197,117,133	0.989922	1.68706e-06
XR_876696.2	Gm41553	predicted gene, 41553	77,26,24	121,51,45	0.9895	0.0044663
NM_007510.2	Atp6v1e1	ATPase, H+ transporting, lysosomal V1 subunit E1	10810,8009,7727	17222,12625,12305	0.9895	7.62841e-28
XM_006539426.2	LOC102638183	small nuclear ribonucleoprotein F	43,31,31	87,40,56	0.988394	0.00200956
NM_175507.3	Slc35g1	solute carrier family 35, member G1	146,83,88	219,158,133	0.988247	7.0731e-07
NM_013549.2	Hist2h2aa1	histone cluster 2, H2aa1	626,484,406	1120,682,655	0.987847	5.8473e-17
NM_183170.2	Mpv17l2	MPV17 mitochondrial membrane protein-like 2	403,231,239	595,401,385	0.987221	5.00524e-14
NM_007590.3	Calm3	calmodulin 3	5704,4495,4309	10193,6682,6570	0.986303	1.61059e-26
NM_025366.3	Chchd1	coiled-coil-helix-coiled-coil-helix domain containing 1	898,619,569	1284,1055,934	0.986284	7.25744e-17
NM_029825.3	Scfd1	Sec1 family domain containing 1, transcript variant 1	107,70,80	124,150,134	0.985953	0.000117744
NM_026115.4	Hat1	histone aminotransferase 1	924,688,671	1377,1094,1133	0.985253	3.88466e-16
NM_080445.4	B3galt6	UDP-Gal:betaGal beta 1,3-galactosyltransferase, polypeptide 6	427,258,278	660,461,408	0.984456	2.74841e-14
NM_028762.1	Rbm19	RNA binding motif protein 19	1233,768,801	1998,1272,1185	0.983566	1.3268e-25
NM_033444.2	Clic1	chloride intracellular channel 1	13063,9444,9660	21121,15190,14797	0.983427	9.47883e-29
NM_172710.3	Sel1l3	sel-1 suppressor of lin-12-like 3 (C. elegans)	36,21,21	87,27,31	0.982464	0.0109222
NM_027244.1	Ndufa11	NADH dehydrogenase (ubiquinone) 1 alpha subcomplex 11	1270,882,839	2004,1463,1266	0.981368	9.07467e-22
NM_025982.4	Tspan31	tetraspanin 31	3990,2787,2672	5884,4459,4458	0.981005	5.68164e-26
NM_001142441.1	Sap18b	Sin3-associated polypeptide 18B	1014,779,673	1536,1194,1156	0.980875	2.50269e-17
NM_134078.4	Chmp7	charged multivesicular body protein 7	2755,1857,1786	4561,2793,2815	0.979876	3.51006e-35
NM_175534.3	Mrgpre	MAS-related GPR, member E	549,322,314	795,520,542	0.979231	1.00683e-16
XR_001778245.1	Gm36430	predicted gene, 36430, transcript variant X2	17,10,13	19,34,20	0.978947	0.0399368
NM_013497.3	Creb3	cAMP responsive element binding protein 3	2051,1483,1480	3368,2291,2301	0.978473	6.74872e-27
NM_144918.2	Smyd5	SET and MYND domain containing 5	1374,872,835	2287,1303,1310	0.976378	1.83109e-25
NM_001111304.1	Tbc1d9	TBC1 domain family, member 9, transcript variant 1	300,167,151	498,242,255	0.97636	4.7154e-09
NM_008564.2	Mcm2	minichromosome maintenance complex component 2	890,655,662	1696,921,968	0.976348	8.10127e-19
NR_046069.1	Gm2848	predicted gene 2848	282,175,187	451,270,304	0.974977	2.09254e-11
NM_183358.4	Gadd45gip1	growth arrest and DNA-damage-inducible, gamma interacting protein 1	1213,831,826	1902,1360,1257	0.974916	3.6317e-23
NM_007747.2	Cox5a	cytochrome c oxidase subunit Va	4297,3413,3354	6923,5338,5261	0.973909	1.24287e-19
XR_001779586.1	LOC108167751	uncharacterized LOC108167751	368,192,184	594,299,296	0.973555	1.09093e-09
NM_007494.3	Ass1	argininosuccinate synthetase 1	2208,1613,1599	3713,2441,2451	0.972981	1.56353e-27
NR_040348.1	4930473A02Rik	RIKEN cDNA 4930473A02 gene	672,476,457	1058,721,751	0.972802	1.03678e-18
NM_011338.2	Ccl9	chemokine (C-C motif) ligand 9	26584,19105,18551	40328,28932,31228	0.972337	1.03272e-27
NM_138597.2	Atp5o	ATP synthase, H+ transporting, mitochondrial F1 complex, O subunit	4063,3035,3066	6621,4888,4550	0.971458	1.81313e-23
NM_172530.3	She	src homology 2 domain-containing transforming protein E	104,71,80	172,113,128	0.971342	7.87524e-06
NM_028247.4	Slc16a10	solute carrier family 16 (monocarboxylic acid transporters), member 10, transcript variant 2	65,64,43	103,86,93	0.969737	0.000454825
NR_033521.1	Tpsab1	tryptase alpha/beta 1, transcript variant 2	697,620,704	1701,876,835	0.968597	3.01413e-10
NM_001033279.3	D17Wsu92e	DNA segment, Chr 17, Wayne State University 92, expressed, transcript variant 1	226,105,102	313,180,186	0.968555	2.84412e-07
NM_010722.5	Lmnb2	lamin B2	99,63,76	197,100,99	0.968041	2.68041e-05
NR_015465.2	C920009B18Rik	RIKEN cDNA C920009B18 gene	708,432,406	1047,638,725	0.967399	1.45793e-18
NM_010922.2	Mrpl40	mitochondrial ribosomal protein L40	936,680,668	1451,1028,1101	0.96691	5.45207e-19
NM_013841.3	Vps45	vacuolar protein sorting 45	255,164,169	378,285,260	0.966665	5.11839e-10
XM_006531777.1	Mrpl21	mitochondrial ribosomal protein L21, transcript variant X1	86,53,60	119,89,110	0.966083	0.000113568
NR_040728.1	1700110K17Rik	RIKEN cDNA 1700110K17 gene	68,45,31	115,58,66	0.965921	0.000760341
NR_045953.1	4930432J09Rik	RIKEN cDNA 4930432J09 gene	87,84,67	141,114,131	0.965803	7.85393e-05
NM_024198.3	Gpx7	glutathione peroxidase 7	209,154,148	359,245,213	0.963829	5.05236e-09
NM_029394.3	Snx24	sorting nexing 24	405,312,301	646,467,490	0.962437	1.12283e-12
NM_028632.2	Fcf1	FCF1 rRNA processing protein	1027,765,721	1635,1138,1166	0.962189	2.25478e-20
NM_008129.4	Gclm	glutamate-cysteine ligase, modifier subunit	6225,3769,3360	9333,5738,5606	0.962008	1.75235e-30
NM_016859.3	Bysl	bystin-like	1035,776,713	1689,1161,1117	0.961628	9.35484e-21
NR_045794.1	Gm16907	predicted gene, 16907	294,162,171	517,213,282	0.961576	3.5252e-08
NM_017472.4	Snx3	sorting nexin 3	7377,5465,5176	11538,8439,8134	0.96094	1.60741e-26
NM_016878.4	Dnpep	aspartyl aminopeptidase, transcript variant 2	15,14,16	35,28,21	0.960884	0.0287852
NM_133928.2	Chchd4	coiled-coil-helix-coiled-coil-helix domain containing 4	642,427,436	986,715,647	0.960859	4.67577e-17
XM_006507290.1	Cln3	ceroid lipofuscinosis, neuronal 3, juvenile (Batten, Spielmeyer-Vogt disease), transcript variant X3	455,309,303	820,438,446	0.957407	8.82231e-14
XM_006535833.3	Gm29779	predicted gene, 29779	1994,1413,1418	3396,2045,2165	0.957301	8.09198e-28
NM_027450.3	Glipr2	GLI pathogenesis-related 2	907,620,640	1397,971,1003	0.956937	3.1992e-20
NM_023871.4	Set	SET nuclear oncogene, transcript variant 1	112,71,78	190,121,109	0.956668	8.00861e-06
NM_009011.4	Rad23b	RAD23 homolog B, nucleotide excision repair protein	5813,3848,3761	8961,5893,5945	0.955848	5.19804e-39
NM_178878.2	Hadha	hydroxyacyl-Coenzyme A dehydrogenase, alpha subunit	6405,4896,4715	10483,7291,7307	0.955341	8.37518e-26
NM_021502.2	Trappc2l	trafficking protein particle complex 2-like	1363,907,951	2118,1500,1384	0.954033	5.75214e-23
NM_007748.3	Cox6a1	cytochrome c oxidase subunit VIa polypeptide 1	5810,3580,3392	9094,5695,5042	0.952333	2.96107e-28
NM_025614.3	Rwdd1	RWD domain containing 1	1616,1074,1193	2437,1828,1737	0.952111	1.7791e-20
NM_025392.2	Bccip	BRCA2 and CDKN1A interacting protein	1450,1039,1011	2188,1587,1633	0.951128	2.45402e-21
NM_198006.4	Coa5	cytochrome C oxidase assembly factor 5	6971,4842,4749	11023,7275,7384	0.949687	1.60324e-35
NM_022889.3	Pes1	pescadillo ribosomal biogenesis factor 1	113,107,85	223,130,144	0.949659	7.12458e-06
NM_011738.2	Ywhah	tyrosine 3-monooxygenase/tryptophan 5-monooxygenase activation protein, eta polypeptide	7863,5880,5719	12894,8619,8851	0.949508	1.6149e-28
NM_133993.3	Pwp1	PWP1 homolog, endonuclein	1729,1115,1159	2646,1708,1826	0.948704	4.47577e-28
XR_868019.2	LOC105244657	heterogeneous nuclear ribonucleoprotein A3 pseudogene	2549,2053,1944	3633,3280,3135	0.946054	1.97707e-13
NM_025628.2	Cox6b1	cytochrome c oxidase, subunit VIb polypeptide 1	4577,3265,3445	7132,5354,4968	0.945875	1.2906e-22
NM_010325.2	Got2	glutamatic-oxaloacetic transaminase 2, mitochondrial	4335,2925,2973	7005,4491,4374	0.944279	8.32321e-34
NM_023126.2	Rab8a	RAB8A, member RAS oncogene family	5024,3389,3371	7440,5543,5063	0.944122	5.79506e-27
NM_001317404.1	Clcn7	chloride channel, voltage-sensitive 7, transcript variant 2	31,28,20	45,44,43	0.943939	0.0105033
XR_867467.1	Gm40096	predicted gene, 40096	35,16,26	55,32,43	0.943856	0.0106618
NM_019824.4	Arpc3	actin related protein 2/3 complex, subunit 3	13617,11077,10543	22586,16290,16083	0.943622	5.08927e-21
NR_015472.1	9530082P21Rik	RIKEN cDNA 9530082P21 gene	270,207,215	431,298,353	0.943195	2.59366e-09
NR_015519.1	AI662270	expressed sequence AI662270	3851,2439,2366	5439,3867,3839	0.942788	1.79712e-30
NM_145538.2	Tmem189	transmembrane protein 189	8746,6031,5935	14321,8981,8840	0.941953	2.08698e-36
NM_053173.2	Kifc5b	kinesin family member C5B	84,48,36	137,79,57	0.941674	0.000939241
NM_016714.2	Nup50	nucleoporin 50	2374,1639,1675	3804,2476,2517	0.941171	8.95019e-29
NM_028712.4	Rap2b	RAP2B, member of RAS oncogene family	6152,4090,4014	9115,6205,6455	0.940381	3.28043e-34
NM_172442.3	Dtx4	deltex 4, E3 ubiquitin ligase	246,108,130	407,175,187	0.939492	3.30365e-06
NM_178212.3	Hist2h2aa2	histone cluster 2, H2aa2	655,509,420	1130,696,656	0.939405	3.13729e-15
NM_134041.3	4930427A07Rik	RIKEN cDNA 4930427A07 gene	98,109,79	187,147,129	0.939268	6.13956e-05
NM_025379.2	Cox7b	cytochrome c oxidase subunit VIIb	2410,1936,1959	3900,3004,2878	0.938685	1.05023e-16
NM_010385.2	Pfdn6	prefoldin subunit 6, transcript variant 1	159,87,103	255,153,141	0.938207	1.22213e-06
NM_026095.4	Snrpd3	small nuclear ribonucleoprotein D3	1612,1162,1106	2501,1785,1680	0.937885	1.52053e-22
NM_025647.3	Cmpk1	cytidine monophosphate (UMP-CMP) kinase 1	5168,3669,3397	7792,5275,5649	0.93748	3.93231e-29
NM_026329.2	Polr2g	polymerase (RNA) II (DNA directed) polypeptide G	1862,1450,1306	2891,2134,2082	0.937357	1.46113e-19
NM_172580.1	Acot6	acyl-CoA thioesterase 6	51,30,31	62,59,57	0.936524	0.00349131
NM_025942.2	Ola1	Obg-like ATPase 1, transcript variant 1	793,680,704	1355,1010,1040	0.935887	2.67981e-12
NM_008889.2	Ppp1r14b	protein phosphatase 1, regulatory (inhibitor) subunit 14B	3251,1969,1964	4815,3246,2879	0.935359	1.7593e-27
NM_026195.3	Atic	5-aminoimidazole-4-carboxamide ribonucleotide formyltransferase/IMP cyclohydrolase	2795,1931,1826	4489,2798,2812	0.935125	2.53686e-31
NR_073374.1	4930506C21Rik	RIKEN cDNA 4930506C21 gene	381,267,255	622,411,369	0.934669	1.75479e-12
NM_134090.2	Kdelr3	KDEL (Lys-Asp-Glu-Leu) endoplasmic reticulum protein retention receptor 3	59,18,12	79,35,34	0.934387	0.021154
NM_025381.2	Atp6v1f	ATPase, H+ transporting, lysosomal V1 subunit F	4454,3020,2903	6980,4661,4282	0.934334	8.61731e-31
NM_008727.5	Npr1	natriuretic peptide receptor 1	21,24,9	42,37,19	0.934185	0.034287
NM_007742.4	Col1a1	collagen, type I, alpha 1	79,62,101	288,85,77	0.933431	0.0036495
NM_028263.1	Fgfbp3	fibroblast growth factor binding protein 3	64,52,41	112,60,83	0.933007	0.000704944
XM_006521932.3	Alg3	asparagine-linked glycosylation 3 (alpha-1,3-mannosyltransferase), transcript variant X1	80,42,38	132,64,63	0.932949	0.000886155
NM_019879.3	Suclg1	succinate-CoA ligase, GDP-forming, alpha subunit	2315,1615,1682	3527,2509,2545	0.932922	1.89358e-23
NM_177596.3	Zfp947	zinc finger protein 947	73,63,51	112,85,100	0.932448	0.000342747
NM_178196.4	Hist1h2bg	histone cluster 1, H2bg	470,294,269	688,480,410	0.932339	9.03352e-13
NM_024166.6	Chchd2	coiled-coil-helix-coiled-coil-helix domain containing 2	6421,4755,4546	10073,7228,6817	0.931996	1.67261e-25
NM_013733.3	Chaf1a	chromatin assembly factor 1, subunit A (p150)	335,229,252	579,343,354	0.93199	1.28579e-11
NM_027318.4	Znhit1	zinc finger, HIT domain containing 1, transcript variant 1	413,268,256	702,372,389	0.931745	2.52744e-12
NM_023231.2	Stoml2	stomatin (Epb7.2)-like 2	1586,1116,1044	2410,1653,1655	0.931015	2.68764e-24
NR_033513.1	Gm6793	predicted gene 6793	3542,2951,2812	5142,4581,4471	0.930903	6.83607e-13
NM_026472.4	Nifk	nucleolar protein interacting with the FHA domain of MKI67	1289,895,976	1935,1427,1461	0.930206	5.05354e-18
NM_153074.3	Lrrc25	leucine rich repeat containing 25	5210,4002,3948	8477,5982,5830	0.930123	7.94118e-23
NR_130962.1	B230307C23Rik	RIKEN cDNA B230307C23 gene	154,147,132	259,225,197	0.929943	4.09308e-06
NM_178376.3	Rraga	Ras-related GTP binding A	2553,1754,1840	4089,2712,2644	0.929936	6.13423e-27
XM_006538084.3	Sdcbp	syndecan binding protein, transcript variant X1	50,38,47	105,53,67	0.928808	0.00161597
NM_001039710.1	Coq10b	coenzyme Q10B, transcript variant 1	22,14,11	37,21,25	0.928588	0.0322689
NM_016792.4	Txnl1	thioredoxin-like 1	2738,1923,1878	3937,3008,2950	0.928581	9.73257e-22
NR_027866.1	5730408K05Rik	RIKEN cDNA 5730408K05 gene	20,7,16	32,25,20	0.928115	0.0414281
NM_013566.2	Itgb7	integrin beta 7	189,138,151	289,225,225	0.927731	1.77197e-07
NM_025859.3	Arl1	ADP-ribosylation factor-like 1	2763,1836,1729	4175,2668,2775	0.927026	7.48563e-32
NM_027181.1	Pin4	protein (peptidyl-prolyl cis/trans isomerase) NIMA-interacting, 4 (parvulin)	531,512,480	845,820,695	0.926745	5.00353e-08
NM_029573.2	Idh3a	isocitrate dehydrogenase 3 (NAD+) alpha	1389,962,925	2074,1417,1486	0.926377	6.80787e-23
NM_175648.2	Trim30b	tripartite motif-containing 30B	258,185,139	378,244,269	0.924736	1.0916e-08
NM_026219.1	Uqcrb	ubiquinol-cytochrome c reductase binding protein	2583,1887,1693	3495,2888,2856	0.923995	7.50388e-17
NM_008214.4	Hars	histidyl-tRNA synthetase	1912,1464,1416	3123,2133,2100	0.922041	2.74191e-21
NM_027231.2	Polr2f	polymerase (RNA) II (DNA directed) polypeptide F	1112,685,665	1479,1184,1011	0.921435	3.05903e-16
NM_026374.3	Ilf2	interleukin enhancer binding factor 2	1326,847,846	1961,1330,1273	0.921328	7.79026e-24
NM_001033242.1	Cln5	ceroid-lipofuscinosis, neuronal 5	4932,3015,2805	6742,4644,4649	0.921208	1.21985e-29
NM_011185.3	Psmb1	proteasome (prosome, macropain) subunit, beta type 1	4944,3761,3462	7396,5482,5561	0.921154	1.95087e-21
XR_375938.3	Gm6485	predicted gene 6485	413,436,404	657,701,685	0.920914	0.00523561
NM_025596.5	Prelid1	PRELI domain containing 1	7709,5504,5449	11896,8478,7983	0.920894	5.86904e-27
NM_019793.3	Tspan3	tetraspanin 3	2450,1644,1657	3581,2435,2662	0.920762	2.56712e-25
NM_144866.3	Etf1	eukaryotic translation termination factor 1	6767,4765,4741	9982,7082,7507	0.919989	9.90264e-26
NM_001080935.1	B230217C12Rik	RIKEN cDNA B230217C12 gene	23,21,19	43,32,33	0.919389	0.0186471
NM_026318.3	Hypk	huntingtin interacting protein K	1552,1131,1088	2462,1662,1628	0.919234	1.13405e-22
NM_025550.2	Psmd6	proteasome (prosome, macropain) 26S subunit, non-ATPase, 6	3024,2039,2058	4431,3163,3135	0.918756	2.19025e-26
NM_016804.4	Mtx2	metaxin 2	1413,952,919	2069,1472,1409	0.918365	1.79485e-22
NM_172269.3	Vps18	VPS18 CORVET/HOPS core subunit	4769,3303,3222	7566,4942,4694	0.918311	6.88306e-31
NM_033523.4	Spred2	sprouty-related, EVH1 domain containing 2	47,40,27	92,39,59	0.916935	0.00460455
NM_010579.2	Eif6	eukaryotic translation initiation factor 6	3770,2618,2516	5975,3845,3727	0.916636	1.07531e-30
NM_011695.2	Vdac2	voltage-dependent anion channel 2	11386,7846,7679	16874,11982,11659	0.91591	2.45421e-30
NM_008248.2	Hint1	histidine triad nucleotide binding protein 1	4205,3239,2880	6475,4829,4343	0.915116	2.44195e-20
NM_026396.3	Brix1	BRX1, biogenesis of ribosomes	1111,727,706	1468,1147,1167	0.914995	1.16297e-16
NM_026914.1	Smdt1	single-pass membrane protein with aspartate rich tail 1	2802,2030,2001	4169,3232,2900	0.913772	1.11175e-19
NM_025602.3	Ccdc59	coiled-coil domain containing 59	865,629,618	1372,895,947	0.913342	2.31852e-18
XM_011246050.1	Glis2	GLIS family zinc finger 2, transcript variant X4	64,38,43	121,50,66	0.912798	0.00165919
XM_006503390.1	Btf3l4	basic transcription factor 3-like 4, transcript variant X3	31,15,12	42,24,31	0.91163	0.0275858
NM_134013.3	Psme4	proteasome (prosome, macropain) activator subunit 4	1996,1563,1492	2623,2492,2403	0.911494	2.38364e-11
NM_030250.2	Nus1	NUS1 dehydrodolichyl diphosphate synthase subunit	6793,4750,4614	9879,7081,7253	0.911484	1.05194e-26
NM_009748.2	Bet1	Bet1 golgi vesicular membrane trafficking protein	799,522,479	1073,773,832	0.91123	7.21448e-16
NM_133684.3	Marc2	mitochondrial amidoxime reducing component 2	254,193,174	409,289,254	0.910847	5.46515e-09
NM_013494.4	Cpe	carboxypeptidase E	46,18,27	82,43,28	0.909533	0.013861
XR_001779123.1	LOC108167643	protein transport protein Sec61 subunit gamma pseudogene	375,239,230	655,354,300	0.907683	2.44095e-09
XM_006523985.3	Ccdc64b	coiled-coil domain containing 64B, transcript variant X1	52,24,18	65,47,37	0.907485	0.0108509
NM_053179.3	Nans	N-acetylneuraminic acid synthase (sialic acid synthase)	3093,2174,2173	4800,3427,3002	0.907205	1.74225e-22
NM_134040.1	Ddx1	DEAD (Asp-Glu-Ala-Asp) box polypeptide 1	3052,2227,2280	4835,3293,3304	0.905292	2.88816e-23
NM_008881.2	Plxna1	plexin A1	18147,10898,10956	31773,14882,15118	0.905041	3.94333e-17
NM_133726.2	St13	suppression of tumorigenicity 13	6585,4525,4662	9714,6779,7080	0.903267	1.34702e-26
NM_028873.4	Dnajc14	DnaJ heat shock protein family (Hsp40) member C14	262,173,170	395,261,259	0.902673	1.80764e-09
NM_009912.4	Ccr1	chemokine (C-C motif) receptor 1	12592,8492,8767	17722,12784,13849	0.902571	2.67493e-24
NM_025305.2	Mrps7	mitchondrial ribosomal protein S7	1519,1016,982	2176,1561,1497	0.90226	5.59879e-22
NM_011149.2	Ppib	peptidylprolyl isomerase B	6516,5092,5023	9979,7625,7419	0.902133	2.85544e-18
NM_001166630.1	Dynlt1c	dynein light chain Tctex-type 1C	3362,2336,2348	5164,3643,3274	0.9014	5.60965e-24
NM_177445.5	Dars	aspartyl-tRNA synthetase, transcript variant 1	2367,1536,1528	3300,2316,2427	0.901279	8.72339e-25
NM_180678.3	Gars	glycyl-tRNA synthetase	3647,2699,2588	5600,3919,3898	0.901	1.04161e-23
NM_178643.5	Faap24	Fanconi anemia core complex associated protein 24	395,237,258	580,369,386	0.899847	4.75967e-12
NM_025904.3	Yae1d1	Yae1 domain containing 1	563,349,324	762,549,519	0.899759	1.16173e-13
NM_172499.2	Mfsd9	major facilitator superfamily domain containing 9	278,194,180	379,313,281	0.899692	1.57268e-08
NM_009536.4	Ywhae	tyrosine 3-monooxygenase/tryptophan 5-monooxygenase activation protein, epsilon polypeptide	11986,8871,8642	17429,13126,13525	0.899243	4.75676e-21
NM_007838.2	Ddost	dolichyl-di-phosphooligosaccharide-protein glycotransferase	9210,6407,6324	14277,9603,9048	0.89914	3.82046e-30
NM_007383.3	Acads	acyl-Coenzyme A dehydrogenase, short chain	2075,1500,1395	3262,2174,2041	0.898629	2.35625e-23
NM_026000.2	Psmd9	proteasome (prosome, macropain) 26S subunit, non-ATPase, 9	983,583,568	1338,952,860	0.898481	2.13983e-17
NM_145152.4	Lrrc3	leucine rich repeat containing 3	94,60,39	122,84,88	0.897993	0.000581838
XM_017319778.1	Fam63a	family with sequence similarity 63, member A, transcript variant X2	40,24,18	72,32,33	0.897889	0.0146808
NM_145135.3	Rnh1	ribonuclease/angiogenin inhibitor 1, transcript variant 1	125,82,66	204,115,104	0.897585	4.63421e-05
NR_030669.1	1700034H15Rik	RIKEN cDNA 1700034H15 gene	115,88,91	254,98,125	0.89717	0.000109817
NM_008098.4	Mtpn	myotrophin	14749,9320,9094	20926,13305,14806	0.896738	7.62853e-35
NM_026267.2	Necap1	NECAP endocytosis associated 1	2262,1388,1436	3227,2052,2255	0.896497	6.62821e-27
NR_002700.1	Gm7334	predicted gene 7334	323,230,205	463,302,370	0.896493	1.51434e-09
NM_015751.2	Abce1	ATP-binding cassette, sub-family E (OABP), member 1	195,148,113	269,202,213	0.896374	9.06022e-07
NM_026011.3	Arl8b	ADP-ribosylation factor-like 8B	7135,4951,4863	10298,7276,7547	0.894856	1.18969e-26
XM_006504056.2	Pgm1	phosphoglucomutase 1, transcript variant X1	59,34,28	95,52,46	0.894608	0.00414047
XM_011250928.1	LOC105247253	peptidyl-prolyl cis-trans isomerase NIMA-interacting 4	29,25,24	44,32,52	0.894243	0.0181717
NM_027430.2	Mpc2	mitochondrial pyruvate carrier 2	1335,851,870	1748,1427,1300	0.89313	4.69254e-16
NM_026615.4	Urm1	ubiquitin related modifier 1	1479,881,910	2095,1421,1315	0.89306	7.40168e-22
NM_001039000.4	Kif5a	kinesin family member 5A, transcript variant 1	29,15,17	34,29,36	0.892998	0.0278811
NM_173011.2	Idh2	isocitrate dehydrogenase 2 (NADP+), mitochondrial	1074,712,821	1631,1212,1054	0.892098	4.02758e-15
NR_105758.1	Mir6340	microRNA 6340	82,45,42	112,66,81	0.89205	0.000834575
NM_011227.1	Rab20	RAB20, member RAS oncogene family	106,67,55	150,88,109	0.890688	0.000149486
NM_198606.2	Dcaf13	DDB1 and CUL4 associated factor 13	1480,1084,1058	2237,1581,1579	0.890379	1.9126e-19
NM_025927.4	Mrpl45	mitochondrial ribosomal protein L45	24,15,10	31,27,24	0.890219	0.0403634
NM_019936.3	Cript	cysteine-rich PDZ-binding protein	1723,1178,989	2167,1761,1729	0.890084	4.80006e-15
NM_177140.3	Tmem251	transmembrane protein 251, transcript variant 1	194,112,110	270,192,160	0.890008	1.15975e-06
NM_011655.5	Tubb5	tubulin, beta 5 class I	19800,15538,15277	32609,21903,21824	0.889458	5.02327e-22
NM_027250.4	Coa7	cytochrome c oxidase assembly factor 7	511,288,297	726,430,469	0.889303	5.89468e-13
NM_007983.2	Faf1	Fas-associated factor 1	1750,1297,1278	2534,1905,1969	0.888951	5.09711e-17
NM_026030.2	Eif2s2	eukaryotic translation initiation factor 2, subunit 2 (beta)	3589,2482,2382	5005,3716,3702	0.888637	1.1982e-22
NM_025535.2	Sar1b	secretion associated Ras related GTPase 1B	1805,1090,1096	2430,1715,1687	0.88727	8.48094e-23
NM_175451.1	Ckap4	cytoskeleton-associated protein 4	3043,2088,2078	4366,3150,3114	0.887187	9.24116e-24
NM_138310.1	Apobr	apolipoprotein B receptor	1086,891,960	1826,1329,1291	0.88711	1.11844e-12
NM_008996.3	Rab1a	RAB1A, member RAS oncogene family	11772,8058,7859	16977,11707,12104	0.886462	6.37528e-30
XR_879111.2	Gm38555	predicted gene, 38555, transcript variant X3	19,25,31	69,40,27	0.8855	0.0261594
NM_053102.2	2020-09-15	selenoprotein 15	11201,7707,7951	15601,11897,11914	0.885169	1.07791e-21
NM_178601.3	Imp4	IMP4, U3 small nucleolar ribonucleoprotein	2174,1343,1316	3154,2083,1888	0.884863	7.55126e-24
NM_025794.2	Etfdh	electron transferring flavoprotein, dehydrogenase	1595,1210,1168	2443,1703,1768	0.884817	1.99458e-18
NM_013481.1	Bop1	block of proliferation 1	2114,1457,1331	3440,2018,1896	0.883364	2.26886e-21
NM_009503.4	Vcp	valosin containing protein	16367,11221,11389	24956,16740,16030	0.881319	1.60966e-30
NM_011499.3	Strap	serine/threonine kinase receptor associated protein	3992,2641,2583	5808,3800,3951	0.880977	5.97451e-31
NM_147778.3	Commd3	COMM domain containing 3	2354,1671,1624	3255,2539,2473	0.88068	3.63877e-18
NM_025605.3	Lamtor1	late endosomal/lysosomal adaptor, MAPK and MTOR activator 1	8344,5789,5538	12675,8531,7897	0.880601	1.51706e-28
XM_485502.8	Gm13202	predicted gene 13202, transcript variant X1	45,42,23	59,53,60	0.880462	0.00968091
NM_008062.2	G6pdx	glucose-6-phosphate dehydrogenase X-linked	13228,8591,8275	19142,12687,12338	0.880391	2.37312e-35
NM_026603.4	Denr	density-regulated protein	189,104,95	226,174,167	0.879815	5.32693e-06
NM_025606.3	Mrpl16	mitochondrial ribosomal protein L16	839,589,586	1253,857,868	0.879135	5.95992e-17
NM_184053.3	Calu	calumenin, transcript variant 2	155,77,84	230,123,124	0.879004	2.75572e-05
NM_008683.3	Nedd8	neural precursor cell expressed, developmentally down-regulated gene 8	3366,2372,2255	5038,3425,3330	0.878742	4.88807e-26
NM_029092.3	Trmt10c	tRNA methyltransferase 10C	816,573,537	1177,841,816	0.87852	3.62561e-16
XM_006512829.3	Gtf3c6	general transcription factor IIIC, polypeptide 6, alpha, transcript variant X1	338,216,236	499,327,346	0.878462	1.93823e-10
NM_024219.1	Hsbp1	heat shock factor binding protein 1	4436,2893,2844	6520,4323,4112	0.878365	2.90377e-30
NM_145445.4	Eif2b2	eukaryotic translation initiation factor 2B, subunit 2 beta	1405,1004,964	2114,1501,1361	0.87518	9.52785e-19
NM_032002.2	Nrg4	neuregulin 4	266,170,167	338,245,298	0.874378	1.34778e-07
NM_001031808.2	Mrpl41	mitochondrial ribosomal protein L41	774,576,573	1086,917,817	0.874154	1.18264e-11
NM_026344.3	Dph2	DPH2 homolog	611,421,412	951,601,590	0.873732	5.06721e-15
XR_140938.4	Gm10080	predicted gene 10080	160,206,188	310,307,297	0.872937	0.0172146
NM_028260.2	Immp1l	IMP1 inner mitochondrial membrane peptidase-like (S. cerevisiae)	513,346,337	703,562,482	0.872514	3.242e-11
NM_026816.3	Gtf2f2	general transcription factor IIF, polypeptide 2	865,533,612	1221,862,856	0.872276	1.12548e-15
NM_175488.6	Ccdc38	coiled-coil domain containing 38	153,175,165	339,224,212	0.872027	2.48287e-05
XM_003084719.3	Dnajc19-ps	DnaJ heat shock protein family (Hsp40) member C19, pseudogene	67,70,68	91,113,110	0.872012	0.00337229
NM_029963.2	Mrps5	mitochondrial ribosomal protein S5	932,642,623	1368,929,928	0.871789	4.91546e-18
NM_021538.1	Cope	coatomer protein complex, subunit epsilon	4495,3184,2989	6932,4617,4190	0.871007	1.61451e-24
NR_029459.1	Sec14l1	SEC14-like lipid binding 1, transcript variant 4	33,16,19	45,29,35	0.870104	0.0243393
NM_001171034.1	Tmbim6	transmembrane BAX inhibitor motif containing 6, transcript variant 1	23,13,13	37,28,18	0.869542	0.0450682
NM_177648.3	Dolk	dolichol kinase	837,534,536	1220,850,725	0.869472	3.00932e-15
NM_177733.7	E2f2	E2F transcription factor 2, transcript variant 1	49,21,37	83,47,41	0.869291	0.00965607
NM_197980.1	Cox19	cytochrome c oxidase assembly protein 19	629,343,343	856,541,515	0.868679	7.23647e-13
NM_011723.3	Xdh	xanthine dehydrogenase	5870,3326,3596	9104,4677,5133	0.868677	4.77612e-21
NM_145615.4	Etfa	electron transferring flavoprotein, alpha polypeptide	3121,2223,2368	4398,3411,3435	0.868325	1.30071e-16
NM_011639.3	Trip6	thyroid hormone receptor interactor 6	36,18,25	56,42,29	0.868269	0.0191057
NM_178357.3	Klf11	Kruppel-like factor 11	835,518,462	1125,743,762	0.868268	6.83812e-16
NM_010073.2	Dpm2	dolichol-phosphate (beta-D) mannosyltransferase 2	1273,872,819	1826,1232,1267	0.868242	2.83751e-20
NM_199199.3	Tmem199	transmembrane protein 199	929,568,653	1302,908,922	0.868012	4.50151e-16
NM_025576.2	Ptpmt1	protein tyrosine phosphatase, mitochondrial 1	1340,936,860	1988,1356,1251	0.867449	2.11988e-19
NM_010658.3	Mafb	v-maf musculoaponeurotic fibrosarcoma oncogene family, protein B (avian)	16120,11224,11506	23250,16501,16871	0.866476	8.72339e-25
NM_025790.2	Acot13	acyl-CoA thioesterase 13	1049,766,793	1388,1250,1141	0.866156	5.91673e-11
NM_025360.2	Tmed3	transmembrane emp24 domain containing 3	2963,2283,2199	4285,3296,3298	0.865902	2.80202e-16
NR_002928.2	Gm1943	predicted gene 1943	78,51,50	131,88,58	0.865547	0.00142758
NM_025556.3	Coprs	coordinator of PRMT5, differentiation stimulator	88,49,62	133,95,74	0.865537	0.000634163
NM_175103.3	Bola2	bolA-like 2 (E. coli)	1428,917,916	2109,1352,1306	0.86538	3.09054e-22
NM_024439.3	Vimp	VCP-interacting membrane protein	2127,1501,1494	3086,2266,2119	0.865332	1.14025e-19
NM_008202.2	Slc39a7	solute carrier family 39 (zinc transporter), member 7, transcript variant 1	260,171,223	487,259,254	0.864742	3.00204e-07
NM_025716.2	Spryd4	SPRY domain containing 4	452,274,299	634,455,406	0.864607	2.96472e-11
NM_028419.3	Glrx5	glutaredoxin 5	1088,750,754	1570,1159,1051	0.864557	1.7053e-16
NM_008013.4	Fgl2	fibrinogen-like protein 2	2391,1617,1829	3589,2342,2631	0.864315	9.97554e-19
NM_019641.4	Stmn1	stathmin 1	461,354,357	717,477,539	0.863757	6.36688e-11
NR_132443.1	Hist1h2al	histone cluster 1, H2al	55,62,49	90,72,96	0.863495	0.00380355
NM_172133.1	Adap2	ArfGAP with dual PH domains 2	1415,1023,1068	2228,1430,1514	0.863439	1.37044e-18
NM_008176.3	Cxcl1	chemokine (C-X-C motif) ligand 1	46,42,25	91,40,52	0.863368	0.00888917
NM_025536.2	Commd5	COMM domain containing 5	750,507,506	1116,756,709	0.86314	8.06134e-16
NM_026744.3	Mrpl53	mitochondrial ribosomal protein L53	545,423,397	812,603,588	0.862383	1.24047e-11
NM_026042.3	Med29	mediator complex subunit 29	716,446,418	1021,651,627	0.86166	2.98806e-15
NM_025310.2	Ftsj3	FtsJ RNA methyltransferase homolog 3 (E. coli)	2449,1685,1690	3704,2367,2445	0.860646	3.19642e-25
NM_009786.2	Cacybp	calcyclin binding protein	2373,1536,1449	3103,2329,2239	0.859814	3.19855e-20
NM_183034.1	Plekhm1	pleckstrin homology domain containing, family M (with RUN domain) member 1	13578,8000,8266	19657,11732,11909	0.859783	2.32086e-32
NM_013847.4	Gcat	glycine C-acetyltransferase (2-amino-3-ketobutyrate-coenzyme A ligase), transcript variant 1	31,18,24	48,35,34	0.859522	0.0214906
XR_878127.2	Gm39520	predicted gene, 39520	140,141,122	240,181,188	0.858753	3.0575e-05
XM_006518735.1	Rps24	ribosomal protein S24, transcript variant X6	21,13,15	36,29,18	0.858454	0.0476039
NM_153053.4	Sf3b4	splicing factor 3b, subunit 4	2783,1819,1724	4077,2546,2570	0.858401	9.5006e-28
NM_198607.1	Them6	thioesterase superfamily member 6	698,471,441	1010,720,613	0.858014	1.73532e-13
NM_177229.3	Ncor1	nuclear receptor co-repressor 1, transcript variant 3	167,78,61	204,110,132	0.857538	0.000246211
XR_001782490.1	Gm10266	predicted gene 10266	39,31,27	51,55,44	0.857521	0.0137069
NM_029271.2	Mrpl32	mitochondrial ribosomal protein L32	694,449,496	882,681,789	0.856805	1.2953e-10
NM_026873.2	Ptcd2	pentatricopeptide repeat domain 2	1369,902,930	1873,1356,1381	0.856403	3.88002e-18
XM_011249133.1	Stx8	syntaxin 8, transcript variant X1	58,32,30	73,55,53	0.855466	0.00583094
NM_013759.2	Msrb1	methionine sulfoxide reductase B1	8854,5814,5585	11572,9204,8146	0.854811	6.40739e-20
NM_011479.4	Sptlc2	serine palmitoyltransferase, long chain base subunit 2	6441,4106,4012	9112,5938,5928	0.854659	1.08029e-32
XR_872943.1	LOC102631912	uncharacterized LOC102631912	1912,1610,1647	2772,2366,2384	0.851138	2.59687e-10
NM_019785.2	Actr10	ARP10 actin-related protein 10	2294,1572,1622	3171,2381,2333	0.851017	1.74811e-18
NM_054045.4	Hist2h3c2	histone cluster 2, H3c2	53,61,47	130,63,67	0.848819	0.00368298
NM_025407.2	Uqcrc1	ubiquinol-cytochrome c reductase core protein 1	6598,4631,4631	10022,6679,6336	0.848603	1.16819e-25
NM_019781.2	Pex14	peroxisomal biogenesis factor 14	997,709,731	1572,1025,966	0.848027	2.63184e-16
NM_011716.2	Wfs1	Wolfram syndrome 1 homolog (human)	1886,1234,1264	3027,1655,1747	0.84784	2.15425e-20
NM_028179.1	2200002D01Rik	RIKEN cDNA 2200002D01 gene	24,20,20	44,35,26	0.847716	0.0315533
NM_011760.2	Zfp54	zinc finger protein 54	164,110,89	232,136,164	0.847256	1.32499e-05
XM_017314482.1	Tmem106a	transmembrane protein 106A, transcript variant X1	102,52,60	135,94,86	0.847253	0.00048931
NM_175094.5	Pdhx	pyruvate dehydrogenase complex, component X	766,548,499	1113,703,807	0.846943	1.73743e-14
NM_013718.2	Trappc3	trafficking protein particle complex 3	2579,1724,1789	3799,2577,2420	0.846033	9.66538e-23
NM_023625.4	Plbd2	phospholipase B domain containing 2	6239,4127,4149	9387,5857,5769	0.845895	2.83922e-30
XR_380453.1	Uhrf1bp1l	UHRF1 (ICBP90) binding protein 1-like, transcript variant X3	50,23,29	56,51,46	0.845607	0.013
NM_029364.3	Gns	glucosamine (N-acetyl)-6-sulfatase	35951,24125,25063	51156,35359,35717	0.845558	8.66559e-28
NM_033524.3	Spred1	sprouty protein with EVH-1 domain 1, related sequence, transcript variant 1	2304,1472,1347	2953,1953,2354	0.845127	2.10567e-17
NM_019537.2	Psmg1	proteasome (prosome, macropain) assembly chaperone 1	660,437,391	847,657,612	0.844666	5.04346e-12
NM_026490.2	Mrpl19	mitochondrial ribosomal protein L19	915,575,538	1271,802,834	0.844263	4.74942e-17
NM_016662.4	Mxd3	Max dimerization protein 3	245,162,157	345,274,200	0.844245	1.20151e-06
XM_011246849.2	Impact	impact, RWD domain protein, transcript variant X1	22,19,16	46,25,25	0.844206	0.0385314
NM_198001.2	1110008P14Rik	RIKEN cDNA 1110008P14 gene	811,527,516	1270,734,701	0.843722	7.75383e-15
NM_177325.3	Tsr1	TSR1 20S rRNA accumulation	1125,704,705	1587,1077,970	0.842713	1.94037e-17
NM_173180.3	Pmpca	peptidase (mitochondrial processing) alpha	638,456,413	924,606,643	0.841989	1.07437e-13
NM_024273.2	Timmdc1	translocase of inner mitochondrial membrane domain containing 1	381,236,255	496,352,398	0.841816	2.68713e-09
NM_001308498.1	Gm11715	predicted gene 11715	45,30,34	58,51,56	0.840147	0.0105384
NM_172723.4	Adap1	ArfGAP with dual PH domains 1	155,68,67	188,136,94	0.83924	0.000532555
NM_145130.2	Lpcat3	lysophosphatidylcholine acyltransferase 3	285,162,174	346,289,246	0.839077	4.11261e-07
XR_871946.1	Gm31090	predicted gene, 31090	49,13,33	82,33,38	0.838609	0.027712
NM_009870.3	Cdk4	cyclin-dependent kinase 4	570,344,361	834,531,474	0.838566	3.84344e-12
NM_001048061.1	Hnrnpab	heterogeneous nuclear ribonucleoprotein A/B, transcript variant 1	94,71,68	171,96,87	0.837971	0.00038061
XM_017314849.1	Gas2l1	growth arrest-specific 2 like 1, transcript variant X1	76,47,65	146,76,69	0.837929	0.00173108
NR_037190.1	Gm9855	predicted pseudogene 9855	479,283,289	586,487,410	0.837737	2.84567e-09
NM_019770.2	Tmed2	transmembrane emp24 domain trafficking protein 2	12864,8755,8720	17411,12831,12812	0.837519	5.96937e-23
NM_022997.4	Vps35	VPS35 retromer complex component	10782,7062,7066	14533,10141,10620	0.837193	1.88232e-26
XM_001473434.6	Gm14680	predicted gene 14680	294,222,154	374,309,273	0.836633	1.42993e-06
NM_021550.3	C1galt1c1	C1GALT1-specific chaperone 1	1095,726,643	1324,1087,1042	0.835688	1.59212e-12
NR_002688.1	Gm13363	predicted gene 13363	1090,676,641	1268,993,1096	0.8352	3.4927e-12
NM_027491.2	Rragd	Ras-related GTP binding D	843,513,594	1176,805,801	0.833908	1.59166e-14
NM_023671.2	Clns1a	chloride channel, nucleotide-sensitive, 1A	2009,1468,1344	2931,2033,1937	0.832725	3.53872e-19
NR_033611.1	Gm12669	predicted gene 12669	59,55,58	91,86,82	0.83236	0.00369591
NM_146047.2	Clptm1l	CLPTM1-like	7195,5167,5079	10290,7305,7286	0.83229	4.12532e-22
NM_026126.4	Fundc2	FUN14 domain containing 2	2146,1476,1436	2918,2092,2157	0.83193	2.54742e-19
NM_001033300.2	Gmps	guanine monophosphate synthetase	33,30,26	71,41,32	0.831105	0.0191496
NM_017382.5	Rab11a	RAB11A, member RAS oncogene family	5530,4009,3573	7419,5399,5707	0.830184	7.62052e-19
NM_029760.2	Nubpl	nucleotide binding protein-like	65,49,39	104,71,56	0.829372	0.0033816
NM_025433.3	Rpl7l1	ribosomal protein L7-like 1	4584,3024,2972	6345,4375,4257	0.829134	4.57086e-26
NM_025895.4	Med28	mediator complex subunit 28	2455,1671,1536	3299,2424,2266	0.828804	2.30178e-19
NR_015577.1	Ube2d-ps	ubiquitin-conjugating enzyme E2D, pseudogene	380,268,253	569,351,377	0.827414	3.64184e-10
NM_026943.1	Snrpd2	small nuclear ribonucleoprotein D2	1625,1289,1181	2516,1736,1646	0.827015	1.33588e-15
NM_145610.2	Ppan	peter pan homolog (Drosophila)	1113,785,705	1678,1053,1003	0.826889	9.55576e-17
NM_145431.2	Nle1	notchless homolog 1 (Drosophila)	83,68,42	154,66,77	0.826774	0.00267241
NM_016891.3	Ppp2r1a	protein phosphatase 2, regulatory subunit A, alpha	10188,6842,6852	15106,9809,9198	0.826739	1.90788e-27
NM_153566.2	Yrdc	yrdC domain containing (E.coli)	1250,728,666	1572,1129,991	0.824982	3.85995e-14
NM_013897.2	Timm8b	translocase of inner mitochondrial membrane 8B	915,655,744	1415,988,927	0.823736	1.17086e-12
NM_181732.4	Aida	axin interactor, dorsalization associated	3018,2028,1962	4176,2814,2904	0.823693	5.28593e-24
NM_176808.5	Mcfd2	multiple coagulation factor deficiency 2, transcript variant 1	26,18,19	43,25,33	0.823422	0.0371557
NM_028177.3	Ndufab1	NADH dehydrogenase (ubiquinone) 1, alpha/beta subcomplex, 1	35,18,21	42,35,36	0.823388	0.0296052
NR_015470.1	2610203C22Rik	RIKEN cDNA 2610203C22 gene	113,65,41	136,96,83	0.823214	0.00172028
XR_388313.2	Gm25432	predicted gene, 25432	139,106,100	168,172,152	0.822472	0.000228998
NR_033561.1	Rbm3os	RNA binding motif protein 3, opposite strand	450,312,331	714,405,461	0.821793	1.39329e-10
XM_003945446.4	Gm10698	predicted gene 10698	5082,3649,3511	6855,5168,5195	0.821594	3.05474e-18
NM_026609.2	Leprotl1	leptin receptor overlapping transcript-like 1	2833,1896,1760	3882,2666,2586	0.820812	9.11897e-23
NM_198168.3	Ppp2r5b	protein phosphatase 2, regulatory subunit B', beta	1039,707,636	1479,968,929	0.820439	1.73671e-16
XM_003084455.5	Gm15433	predicted pseudogene 15433	939,687,726	1370,941,1041	0.820264	6.21261e-13
NM_019748.3	Sae1	SUMO1 activating enzyme subunit 1, transcript variant 1	812,510,510	1069,723,780	0.820152	1.63424e-14
NM_025410.2	Lage3	L antigen family, member 3	603,394,337	789,578,507	0.819698	7.36419e-11
NM_026061.2	Ndufb8	NADH dehydrogenase (ubiquinone) 1 beta subcomplex 8	154,84,100	195,149,137	0.819519	5.43681e-05
NM_025542.2	Rtfdc1	replication termination factor 2 domain containing 1	5527,3624,3582	7911,5109,4983	0.819394	1.67869e-28
NM_019393.2	Exosc9	exosome component 9	984,788,761	1465,1066,1086	0.81918	3.01769e-12
NM_134138.1	Psmg2	proteasome (prosome, macropain) assembly chaperone 2	570,335,342	684,493,557	0.818937	2.5238e-10
NM_026464.2	Wdr55	WD repeat domain 55	150,132,132	257,188,164	0.818399	3.20003e-05
NM_019913.5	Txn2	thioredoxin 2	4560,3268,3260	7088,4536,4255	0.81798	1.51852e-21
NM_080633.2	Aco2	aconitase 2, mitochondrial	9460,6503,6263	14209,8734,8690	0.816975	2.78818e-28
NM_198937.2	Hn1l	hematological and neurological expressed 1-like	1636,1073,1072	2277,1519,1527	0.816568	1.19657e-20
NM_009742.3	Bcl2a1a	B cell leukemia/lymphoma 2 related protein A1a	1677,1529,1316	2266,2081,2044	0.816042	2.42401e-08
NM_177869.4	Fam185a	family with sequence similarity 185, member A	101,80,77	157,98,123	0.81522	0.000352644
NR_027298.1	A230020J21Rik	RIKEN cDNA A230020J21 gene	152,89,92	261,122,112	0.814891	0.000191226
NM_016905.2	Galk1	galactokinase 1	949,675,675	1446,981,854	0.814744	7.66966e-14
NM_198303.2	Eif5b	eukaryotic translation initiation factor 5B	8062,4993,4959	10753,7118,7256	0.814668	1.05318e-29
NM_017374.3	Ppp2cb	protein phosphatase 2 (formerly 2A), catalytic subunit, beta isoform	168,100,116	275,170,119	0.814302	9.6264e-05
NM_008204.2	H2-M2	histocompatibility 2, M region locus 2	44,16,16	63,28,28	0.814093	0.0404913
NM_007479.3	Arf4	ADP-ribosylation factor 4	9218,5823,5606	11799,8240,8592	0.813997	5.02261e-25
NM_013863.5	Bag3	BCL2-associated athanogene 3	1962,1532,1465	2960,2055,2042	0.812999	7.58549e-16
NM_018858.2	Pebp1	phosphatidylethanolamine binding protein 1	5079,3592,3498	7549,5112,4592	0.812637	5.04408e-21
NM_007444.3	Amd2	S-adenosylmethionine decarboxylase 2	1028,651,691	1320,944,1037	0.8123	7.20369e-14
XM_001474178.5	Gm2573	predicted gene 2573	48,19,19	57,42,30	0.812097	0.0301399
NM_153570.2	Noc4l	NOC4 like	1045,783,719	1591,1035,997	0.810306	3.58913e-15
NM_020569.3	Park7	Parkinson disease (autosomal recessive, early onset) 7	2496,1992,1811	3796,2602,2557	0.809631	3.84884e-16
NM_030093.3	Snrnp25	small nuclear ribonucleoprotein 25 (U11/U12)	514,345,326	749,482,447	0.809067	2.70604e-11
XR_872527.1	Bnip3l-ps	BCL2/adenovirus E1B interacting protein 3-like, pseudogene	1223,863,837	1582,1269,1216	0.808965	6.65735e-13
NM_027263.2	Apitd1	apoptosis-inducing, TAF9-like domain 1	57,54,56	105,73,74	0.808785	0.00371208
NM_030238.2	Dync1h1	dynein cytoplasmic 1 heavy chain 1	27562,15573,15915	39541,21560,22059	0.808069	1.65813e-21
NM_025440.2	Mrps16	mitochondrial ribosomal protein S16	946,736,637	1329,936,998	0.807905	1.43444e-12
XM_006504240.1	Gm8069	predicted pseudogene 8069	177,133,109	213,183,192	0.807272	5.33949e-05
NM_133225.3	Acbd3	acyl-Coenzyme A binding domain containing 3	3458,2268,2147	4917,2906,3222	0.805798	1.96548e-24
NM_026041.2	Rrp15	ribosomal RNA processing 15 homolog (S. cerevisiae)	604,449,411	858,602,601	0.805681	1.29585e-11
XM_017317770.1	Gm2808	predicted gene 2808	2808,1568,1628	4260,2079,2204	0.805597	6.37355e-14
NM_133783.2	Ptges2	prostaglandin E synthase 2	718,409,442	1010,613,581	0.80461	1.71373e-12
NM_025689.4	Ccdc51	coiled-coil domain containing 51	350,240,221	522,307,323	0.80434	5.22456e-09
NM_001136085.2	Uba1	ubiquitin-like modifier activating enzyme 1, transcript variant 2	235,143,152	451,179,167	0.804003	0.000118987
NM_178058.4	Aifm2	apoptosis-inducing factor, mitochondrion-associated 2, transcript variant 2	31,19,15	35,28,36	0.803277	0.0454903
NM_133964.2	Dohh	deoxyhypusine hydroxylase/monooxygenase	1727,1342,1305	2852,1816,1605	0.802489	5.40793e-14
NR_077226.1	Gm6297	predicted gene 6297, transcript variant 1	137,90,95	213,126,126	0.802147	6.76127e-05
NM_001024919.1	Bod1	biorientation of chromosomes in cell division 1	681,498,460	1024,655,639	0.80209	7.15611e-13
NM_029578.3	Tgds	TDP-glucose 4,6-dehydratase	811,534,491	1036,792,711	0.801482	3.66182e-12
NR_003634.2	Rps4l	ribosomal protein S4-like	473,329,370	705,482,471	0.801183	5.99683e-10
NM_019806.5	Vapb	vesicle-associated membrane protein, associated protein B and C	5501,3878,3770	7986,5359,5100	0.801053	6.22732e-23
NM_015774.3	Ero1l	ERO1-like (S. cerevisiae)	2516,1547,1617	3166,2356,2288	0.801022	3.58089e-18
NM_153548.2	E430025E21Rik	RIKEN cDNA E430025E21 gene	48,24,26	64,37,45	0.800426	0.0188932
XM_006496903.3	Itpkb	inositol 1,4,5-trisphosphate 3-kinase B, transcript variant X2	1692,1336,1314	2321,1873,1870	0.799455	2.63823e-11
XM_011250104.2	Fam219a	family with sequence similarity 219, member A, transcript variant X3	103,49,57	166,69,75	0.799387	0.00289597
NM_009273.4	Srp14	signal recognition particle 14	2970,2162,2113	4036,3103,2926	0.798115	1.19435e-15
NM_007536.2	Bcl2a1d	B cell leukemia/lymphoma 2 related protein A1d	1584,1439,1213	2065,1931,1905	0.797902	8.37075e-08
NM_172757.3	Heatr3	HEAT repeat containing 3	1307,836,812	1817,1168,1130	0.797881	3.92948e-18
NM_010415.2	Hbegf	heparin-binding EGF-like growth factor	108,73,65	177,79,105	0.797863	0.000779852
NM_019564.3	Htra1	HtrA serine peptidase 1	72,43,59	117,72,68	0.797624	0.00311308
NM_016776.2	Mybbp1a	MYB binding protein (P160) 1a	6091,4197,4104	9597,5353,5479	0.797623	9.04486e-22
NM_024197.1	Ndufa10	NADH dehydrogenase (ubiquinone) 1 alpha subcomplex 10	3085,2172,2215	4416,3009,3013	0.796697	6.72156e-20
NM_008287.3	Rida	reactive intermediate imine deaminase A homolog	295,228,221	380,320,338	0.796685	1.94844e-06
NM_177041.3	Flad1	flavin adenine dinucleotide synthetase 1	1556,901,922	1979,1307,1357	0.796664	4.98073e-18
NM_145450.3	BC022687	cDNA sequence BC022687	115,79,79	148,123,115	0.796183	0.000384622
XM_006521630.2	Tdg-ps	thymine DNA glycosylase, pseudogene	186,119,112	210,204,162	0.795059	9.72749e-05
NM_010049.3	Dhfr	dihydrofolate reductase	172,134,125	227,183,196	0.794925	3.99127e-05
NM_172935.4	Amdhd2	amidohydrolase domain containing 2	3695,2763,2600	5281,3812,3548	0.794723	2.51229e-17
NM_021303.2	Noc2l	NOC2 like nucleolar associated transcriptional repressor	586,436,463	869,629,592	0.794627	3.06349e-10
NM_009665.5	Amd1	S-adenosylmethionine decarboxylase 1	2291,1465,1506	2904,2083,2231	0.793871	2.2766e-17
NM_001113248.2	Sin3b	transcriptional regulator, SIN3B (yeast), transcript variant 2	153,96,80	189,146,125	0.793858	0.000142199
NM_198653.2	Iars2	isoleucine-tRNA synthetase 2, mitochondrial	1679,1248,1327	2459,1730,1775	0.79383	5.58457e-14
NM_018819.4	Mpc1	mitochondrial pyruvate carrier 1	210,165,220	328,284,241	0.793039	6.79598e-05
NM_009687.2	Apex1	apurinic/apyrimidinic endonuclease 1	1511,1064,1092	2194,1578,1356	0.792939	2.54232e-14
NM_011373.3	St6galnac4	ST6 (alpha-N-acetyl-neuraminyl-2,3-beta-galactosyl-1,3)-N-acetylgalactosaminide alpha-2,6-sialyltransferase 4, transcript variant 1	88,52,70	150,74,86	0.792939	0.00174247
NM_019920.2	Lamtor3	late endosomal/lysosomal adaptor, MAPK and MTOR activator 3	4402,2789,2760	5718,4046,3895	0.792867	1.03845e-22
XR_879913.1	Gm39985	predicted gene, 39985	33,22,23	56,38,27	0.792749	0.0329835
NM_026556.4	Dynll2	dynein light chain LC8-type 2, transcript variant 1	302,220,247	562,291,271	0.792153	1.27245e-06
NM_001009927.2	Mief2	mitochondrial elongation factor 2	569,349,317	723,499,477	0.791393	1.10257e-10
NM_027259.1	Polr2i	polymerase (RNA) II (DNA directed) polypeptide I	504,351,329	692,500,454	0.791024	3.23023e-10
NR_024619.1	2610001J05Rik	RIKEN cDNA 2610001J05 gene	2553,1806,1848	3307,2580,2643	0.790919	7.47438e-14
NM_053075.3	Rheb	Ras homolog enriched in brain	2868,1873,1833	3713,2700,2602	0.790741	1.64452e-19
XM_003945557.2	Gm15776	predicted gene 15776	793,555,442	772,860,839	0.790704	0.00508282
NM_019922.2	Crtap	cartilage associated protein	6049,4443,4214	8459,6055,5889	0.790623	4.4029e-19
NM_016679.4	Keap1	kelch-like ECH-associated protein 1, transcript variant 1	113,51,59	170,72,83	0.79055	0.00256604
NM_015827.2	Copb2	coatomer protein complex, subunit beta 2 (beta prime)	7141,4830,5074	9859,6846,6885	0.79035	1.1039e-21
NM_138745.2	Mthfd1	formyltetrahydrofolate synthase	1298,819,835	1917,1059,1154	0.788863	1.73973e-16
NM_028049.2	Fbxo22	F-box protein 22	380,244,210	603,296,291	0.78837	4.7909e-07
NM_178385.3	Tbcc	tubulin-specific chaperone C	730,573,550	1078,791,724	0.786964	9.53754e-11
NM_144898.2	Msto1	misato 1, mitochondrial distribution and morphology regulator	743,512,469	1062,683,653	0.786411	4.26342e-13
NM_001163379.1	Agpat1	1-acylglycerol-3-phosphate O-acyltransferase 1 (lysophosphatidic acid acyltransferase, alpha), transcript variant 1	181,101,98	242,144,146	0.785985	3.95367e-05
NM_178605.4	Nop16	NOP16 nucleolar protein	851,636,613	1278,828,833	0.785652	2.49181e-13
NM_001177666.1	Gm7120	predicted gene 7120, transcript variant 2	76,47,28	90,60,65	0.783948	0.00921285
XR_001785585.1	Mitd1	MIT, microtubule interacting and transport, domain containing 1, transcript variant X3	37,19,19	42,32,37	0.783113	0.0394821
NM_008231.4	Hdgf	hepatoma-derived growth factor	404,223,228	534,335,311	0.782796	2.52504e-08
NM_033074.3	Tars	threonyl-tRNA synthetase	2349,1670,1608	3412,2246,2151	0.782384	3.73723e-19
NM_026172.3	Decr1	2,4-dienoyl CoA reductase 1, mitochondrial	1327,898,998	1733,1302,1386	0.782101	4.28916e-12
NM_025546.2	Rsl1d1	ribosomal L1 domain containing 1	2575,1810,1890	3350,2641,2597	0.781649	1.22926e-13
NM_010893.3	Neu1	neuraminidase 1	7125,4792,4749	9712,6820,6351	0.781176	2.95445e-22
NM_026441.4	Pef1	penta-EF hand domain containing 1	2159,1316,1289	2772,1870,1846	0.781165	5.82714e-20
NM_026217.3	Atg12	autophagy related 12	2239,1628,1531	2914,2192,2276	0.780698	2.18913e-14
NM_011482.4	Nhp2l1	NHP2 non-histone chromosome protein 2-like 1 (S. cerevisiae)	2479,1825,1867	3706,2447,2445	0.780553	5.05913e-17
NM_172876.2	Gpatch3	G patch domain containing 3	607,418,395	851,581,532	0.779878	2.42725e-11
XR_386288.3	Gm6978	predicted gene 6978	139,132,112	173,175,188	0.77928	0.000923543
NM_144897.3	Apoa1bp	apolipoprotein A-I binding protein	261,159,191	341,273,230	0.778634	3.84692e-06
NM_153057.4	Nomo1	nodal modulator 1	3915,2678,2678	5983,3565,3391	0.777944	7.17367e-20
XR_878599.2	Gm15453	predicted gene 15453	2466,1642,1595	2568,2476,2547	0.777846	1.09064e-08
NM_010318.2	Gng5	guanine nucleotide binding protein (G protein), gamma 5	5575,3464,3329	6809,5066,4792	0.777035	2.78948e-19
NM_007450.4	Slc25a4	solute carrier family 25 (mitochondrial carrier, adenine nucleotide translocator), member 4	4430,3023,3089	6241,4057,4213	0.77643	1.68883e-22
NR_028421.1	D430020J02Rik	RIKEN cDNA D430020J02 gene	60,37,26	83,61,36	0.775657	0.019826
NM_173397.4	Fitm2	fat storage-inducing transmembrane protein 2	184,94,113	273,139,141	0.775423	9.85119e-05
NM_011957.2	Creb3l1	cAMP responsive element binding protein 3-like 1	594,582,525	1035,664,732	0.774885	9.51254e-08
NM_001305585.1	Apoa2	apolipoprotein A-II, transcript variant 4	63,43,41	100,52,63	0.774879	0.0069499
XM_006516452.2	Heatr4	HEAT repeat containing 4	361,226,263	491,340,341	0.77464	3.94353e-08
NM_019715.2	Kcmf1	potassium channel modulatory factor 1	71,28,36	88,58,47	0.774173	0.0137466
NM_134150.2	Otub1	OTU domain, ubiquitin aldehyde binding 1	2989,2160,1950	4074,2894,2745	0.773486	1.70154e-17
XR_373388.3	LOC102632770	ADP-ribosylation factor 1 pseudogene	56,29,41	79,54,50	0.773229	0.0127011
NM_011342.4	Sec22b	SEC22 homolog B, vesicle trafficking protein	2071,1522,1402	2878,1923,2046	0.770751	1.08622e-16
NM_027799.2	Ankrd40	ankyrin repeat domain 40, transcript variant 1	1997,1402,1370	2759,1901,1867	0.77064	1.27316e-17
NM_009930.2	Col3a1	collagen, type III, alpha 1	46,36,48	92,68,38	0.770534	0.0197718
NM_029084.3	Slamf8	SLAM family member 8	521,342,347	693,503,458	0.770237	6.16539e-10
NM_026503.3	Sdhaf4	succinate dehydrogenase complex assembly factor 4	424,286,269	532,402,397	0.770111	1.57472e-08
XM_003084522.6	Gm38422	predicted gene, 38422	46,36,29	69,53,41	0.76918	0.0185645
NM_019575.4	Scamp4	secretory carrier membrane protein 4	2626,1659,1651	3651,2287,2181	0.769063	9.05996e-21
NR_040766.1	9430037G07Rik	RIKEN cDNA 9430037G07 gene	56,31,14	83,31,39	0.768811	0.0437582
NM_023785.3	Ppbp	pro-platelet basic protein	188,110,133	236,168,188	0.768673	4.07109e-05
NM_029976.3	Cdkn2aipnl	CDKN2A interacting protein N-terminal like	1861,1306,1326	2500,1880,1743	0.768528	1.99168e-14
NM_133994.3	Gstt3	glutathione S-transferase, theta 3	411,275,312	574,396,404	0.76833	1.34005e-08
NM_027212.2	Med30	mediator complex subunit 30	452,350,368	684,476,467	0.768213	1.37557e-08
NM_009466.2	Ugdh	UDP-glucose dehydrogenase	119,61,71	214,66,93	0.767345	0.0050607
NM_013558.2	Hspa1l	heat shock protein 1-like	141,98,102	229,120,136	0.767316	0.000142127
NM_175478.2	Lrfn3	leucine rich repeat and fibronectin type III domain containing 3	508,335,277	657,429,438	0.767304	2.35431e-09
NM_174987.4	Coa6	cytochrome c oxidase assembly factor 6	415,299,318	587,377,460	0.766746	4.87956e-08
NM_024221.3	Pdhb	pyruvate dehydrogenase (lipoamide) beta	3061,2106,2064	4069,2962,2784	0.766485	1.10274e-17
XM_006532549.3	Arhgdia	Rho GDP dissociation inhibitor (GDI) alpha, transcript variant X1	52,43,33	85,54,49	0.766271	0.0125353
NM_011803.2	Klf6	Kruppel-like factor 6	10676,6397,6463	13774,8566,9410	0.766039	7.95796e-26
NM_134188.3	Acot2	acyl-CoA thioesterase 2	545,390,392	798,509,524	0.765561	1.30439e-10
NM_172721.2	Fbxw8	F-box and WD-40 domain protein 8	3017,2152,2246	4509,2878,2846	0.764842	7.7661e-18
XR_384275.2	Gm32620	predicted gene, 32620	80,68,69	155,86,78	0.764503	0.00249967
NM_026737.3	Phf5a	PHD finger protein 5A	1273,822,807	1680,1141,1108	0.762682	4.40511e-16
NM_008302.3	Hsp90ab1	heat shock protein 90 alpha (cytosolic), class B member 1	49574,37923,37442	71694,50042,50832	0.761998	2.13983e-17
NM_029100.2	Sepn1	selenoprotein N, 1	3045,2122,2086	4190,2818,2857	0.761796	1.09545e-19
NR_045945.1	Tomm6os	translocase of outer mitochondrial membrane 6, opposite strand	542,288,264	614,468,376	0.761708	3.11612e-07
XR_866530.2	Gm39876	predicted gene, 39876	335,211,202	382,326,295	0.761651	1.61668e-06
NM_026129.2	Erp29	endoplasmic reticulum protein 29	11141,8282,8371	15560,11535,10826	0.761544	1.07269e-15
NM_009140.2	Cxcl2	chemokine (C-X-C motif) ligand 2	2458,1572,1296	3301,1946,1978	0.761348	4.095e-15
NM_020050.1	Tmem9b	TMEM9 domain family, member B	3238,2128,2133	4154,3074,2857	0.759877	1.74927e-17
XM_006520926.3	Phf20l1	PHD finger protein 20-like 1, transcript variant X18	67,45,40	95,47,76	0.759815	0.00998793
NM_010655.3	Kpna2	karyopherin (importin) alpha 2	2972,1946,1696	3903,2593,2425	0.75958	1.06108e-17
NM_001113358.1	Dad1	defender against cell death 1, transcript variant 1	469,310,299	603,456,400	0.759394	1.0051e-08
NM_001177844.1	Frmd4a	FERM domain containing 4A, transcript variant 3	116,66,57	160,81,94	0.758848	0.0016754
NM_013642.3	Dusp1	dual specificity phosphatase 1	1789,1272,1243	2827,1495,1658	0.758618	2.10152e-14
NM_011446.1	Sox7	SRY (sex determining region Y)-box 7	359,213,211	430,266,359	0.758171	1.21591e-06
NM_001177658.1	Mrpl15	mitochondrial ribosomal protein L15, transcript variant 1	348,179,190	396,288,274	0.758044	1.14507e-06
NM_024433.2	Mtap	methylthioadenosine phosphorylase	1111,750,735	1590,948,1009	0.757813	2.59756e-15
NM_026598.3	Ebpl	emopamil binding protein-like	371,258,250	486,372,335	0.757007	1.10114e-07
NR_045065.1	4930556M19Rik	RIKEN cDNA 4930556M19 gene, transcript variant 3	77,51,48	92,91,62	0.756126	0.00779675
NM_029711.1	Arpc2	actin related protein 2/3 complex, subunit 2	482,226,221	720,309,272	0.755526	0.000106759
NM_145480.1	Rfc4	replication factor C (activator 1) 4	210,149,153	297,191,217	0.755268	9.24669e-06
NM_019491.5	Rala	v-ral simian leukemia viral oncogene A (ras related)	1964,1388,1356	2543,1913,1874	0.754447	3.4535e-14
NM_197944.1	Hsh2d	hematopoietic SH2 domain containing	303,194,183	431,260,242	0.753688	6.28223e-07
NM_001204875.1	Set	SET nuclear oncogene, transcript variant 2	657,363,401	953,558,442	0.753615	7.93429e-08
NM_025594.3	Zmat2	zinc finger, matrin type 2	2605,2010,1982	3458,2663,2796	0.752407	1.45984e-11
NM_001143689.1	H2-Q4	histocompatibility 2, Q region locus 4	9554,6058,6361	12275,8518,8607	0.752322	2.78227e-22
NM_008021.4	Foxm1	forkhead box M1	211,114,138	307,159,175	0.751364	4.03837e-05
NM_017375.3	Ostf1	osteoclast stimulating factor 1	10017,7059,6955	13621,9663,9125	0.750918	2.56385e-19
NM_001081226.1	2310009B15Rik	RIKEN cDNA 2310009B15 gene	308,161,156	397,226,224	0.750656	5.43711e-06
NM_011843.2	Esyt1	extended synaptotagmin-like protein 1	24283,18154,17650	34839,23709,23166	0.750527	1.04086e-18
NM_019722.3	Arl2	ADP-ribosylation factor-like 2	798,525,488	1080,755,612	0.750386	3.22635e-10
NR_024078.1	Btbd19	BTB (POZ) domain containing 19	534,402,369	736,515,520	0.750228	1.87568e-09
NM_018753.6	Ywhab	tyrosine 3-monooxygenase/tryptophan 5-monooxygenase activation protein, beta polypeptide	408,214,233	622,288,279	0.749847	7.34193e-06
NM_016661.3	Ahcy	S-adenosylhomocysteine hydrolase	1571,1080,1104	2179,1422,1479	0.749572	3.03325e-16
NM_026510.1	Mrm2	mitochondrial rRNA methyltransferase 2	280,170,202	361,260,261	0.749488	2.14086e-06
NM_146235.3	Ercc6l	excision repair cross-complementing rodent repair deficiency complementation group 6 like	92,94,73	167,106,99	0.749421	0.00187627
NM_007414.3	Adprh	ADP-ribosylarginine hydrolase	3405,2276,2245	4548,3130,2969	0.748873	9.86186e-20
NM_145937.3	Sumf1	sulfatase modifying factor 1	1933,1238,1329	2383,1789,1816	0.748362	7.17889e-14
NM_025635.4	Zwint	ZW10 interactor, transcript variant 1	62,42,44	102,51,61	0.748178	0.00973531
NM_028020.3	Cpsf3l	cleavage and polyadenylation specific factor 3-like	41,28,22	55,36,41	0.74786	0.0334945
NM_138599.5	Tomm70a	translocase of outer mitochondrial membrane 70 homolog A (yeast)	3631,2458,2442	4790,3228,3416	0.74728	1.57104e-19
NM_010886.2	Ndufa4	NADH dehydrogenase (ubiquinone) 1 alpha subcomplex, 4	3767,2731,2658	5137,3702,3497	0.747239	2.76687e-16
NR_038156.1	2610020C07Rik	RIKEN cDNA 2610020C07 gene	291,171,197	349,275,258	0.746293	3.63609e-06
NM_010726.2	Phyh	phytanoyl-CoA hydroxylase	1976,1489,1395	2470,1982,2032	0.745938	6.51714e-11
NM_019411.4	Ppp2ca	protein phosphatase 2 (formerly 2A), catalytic subunit, alpha isoform	7327,4875,4833	9601,6534,6631	0.745576	1.27932e-22
NM_013750.2	Phlda3	pleckstrin homology like domain, family A, member 3	259,206,202	403,256,262	0.745379	2.21986e-06
NM_026435.5	Ufm1	ubiquitin-fold modifier 1	2327,1613,1583	2832,2287,2204	0.744581	1.97504e-12
NM_026403.3	Nop9	NOP9 nucleolar protein	1794,1217,1376	2575,1709,1666	0.744386	3.84337e-14
NM_146032.3	Srp68	signal recognition particle 68	3383,2455,2412	4567,3316,3198	0.744027	1.29515e-15
NM_001166629.2	Dynlt1a	dynein light chain Tctex-type 1A	2601,1937,2012	3366,2679,2733	0.743876	5.31765e-11
NR_033228.1	E030024N20Rik	RIKEN cDNA E030024N20 gene	510,468,422	605,669,685	0.743335	0.018534
XM_006507857.1	Il27	interleukin 27, transcript variant X1	68,42,84	101,86,90	0.742724	0.0140163
NM_145614.4	Dlat	dihydrolipoamide S-acetyltransferase (E2 component of pyruvate dehydrogenase complex)	2206,1356,1343	2674,1839,1966	0.742537	1.02636e-16
XR_879463.2	Gm42059	predicted gene, 42059, transcript variant X1	189,167,175	351,217,185	0.741416	9.43059e-05
NM_178379.3	Cox10	cytochrome c oxidase assembly protein 10	96,63,81	135,104,94	0.741351	0.00220698
NM_009455.3	Ube2e1	ubiquitin-conjugating enzyme E2E 1	161,98,114	218,152,139	0.741334	0.00014094
NR_027800.1	Map2k3os	mitogen-activated protein kinase kinase 3, opposite strand	54,43,56	99,56,68	0.741187	0.0120945
NM_001033273.2	5031439G07Rik	RIKEN cDNA 5031439G07 gene	12652,8317,8431	17685,10916,10965	0.741083	1.50638e-25
NM_008907.1	Ppia	peptidylprolyl isomerase A	27227,20571,20156	36337,27705,27081	0.741003	2.568e-14
XM_017314274.1	Gngt2	guanine nucleotide binding protein (G protein), gamma transducing activity polypeptide 2, transcript variant X1	590,435,472	723,667,608	0.74068	1.02773e-06
NM_008992.2	Abcd4	ATP-binding cassette, sub-family D (ALD), member 4	164,99,102	190,156,143	0.73981	0.000248454
NM_024215.2	Zfp593	zinc finger protein 593	297,211,194	393,263,290	0.739614	9.34029e-07
NM_026614.2	Ndufa5	NADH dehydrogenase (ubiquinone) 1 alpha subcomplex, 5, transcript variant 1	71,27,37	96,55,41	0.739088	0.0230813
NM_001077713.1	Sdhaf3	succinate dehydrogenase complex assembly factor 3	110,94,65	167,92,117	0.738941	0.00169681
XR_878063.1	Llph-ps2	LLP homolog, pseudogene 2	888,647,705	1280,890,863	0.73842	1.24312e-10
NM_010799.2	Minpp1	multiple inositol polyphosphate histidine phosphatase 1	1767,1188,1114	2324,1571,1527	0.737848	1.17559e-16
NM_028003.2	Rpap3	RNA polymerase II associated protein 3	71,75,77	143,103,78	0.737541	0.00621883
NM_001134480.1	Plcxd2	phosphatidylinositol-specific phospholipase C, X domain containing 2	266,181,170	383,209,248	0.735534	3.3507e-06
NM_029545.2	Dtd2	D-tyrosyl-tRNA deacylase 2	221,141,126	274,194,185	0.734701	2.3945e-05
NM_175106.3	Tmem177	transmembrane protein 177	320,228,214	429,308,287	0.734457	5.8174e-07
NM_001110276.1	Itsn1	intersectin 1 (SH3 domain protein 1A), transcript variant 3	336,225,219	388,316,327	0.734371	2.79481e-06
NM_009037.2	Rcn1	reticulocalbin 1	909,646,674	1275,853,866	0.732669	7.98221e-12
NM_009119.3	Sap18	Sin3-associated polypeptide 18	2772,1945,1827	3638,2601,2449	0.732366	3.64431e-16
NM_133800.3	Nol12	nucleolar protein 12	97,65,62	136,93,80	0.732207	0.00248567
NM_001081181.2	9430016H08Rik	RIKEN cDNA 9430016H08 gene	526,370,349	631,507,506	0.73188	6.79674e-08
NM_027008.2	Kctd5	potassium channel tetramerisation domain containing 5	1070,694,685	1425,917,918	0.73148	2.78664e-14
NM_173376.3	Rbmx2	RNA binding motif protein, X-linked 2	242,133,136	295,179,207	0.731403	2.18099e-05
NM_145500.3	Ubtd1	ubiquitin domain containing 1	308,182,203	436,265,237	0.73138	2.12064e-06
NM_010235.2	Fosl1	fos-like antigen 1	34,27,26	65,37,29	0.731364	0.0436327
NM_026664.3	Vps53	VPS53 GARP complex subunit	116,85,85	173,100,122	0.731264	0.000843368
NM_013819.2	H2-M3	histocompatibility 2, M region locus 3	2202,1507,1518	2838,2098,1984	0.730797	1.35769e-14
NM_025537.3	Tsfm	Ts translation elongation factor, mitochondrial	641,438,371	802,565,551	0.730177	1.42816e-09
NM_178197.2	Hist1h2bh	histone cluster 1, H2bh	73,46,48	103,75,55	0.729604	0.00931106
NM_011156.2	Prep	prolyl endopeptidase	530,327,348	773,415,442	0.729545	7.15881e-09
NM_026550.3	Pak1ip1	PAK1 interacting protein 1	1918,1381,1408	2655,1851,1785	0.729321	3.57289e-14
XR_865774.2	Gm31728	predicted gene, 31728, transcript variant X3	55,21,43	82,39,51	0.729097	0.0323887
NM_001017429.2	Cox17	cytochrome c oxidase assembly protein 17	58,24,25	54,46,46	0.728413	0.0368859
NM_027246.1	Snrpf	small nuclear ribonucleoprotein polypeptide F	495,396,407	696,559,492	0.72811	4.80483e-07
NR_045995.1	1110019D14Rik	RIKEN cDNA 1110019D14 gene	148,101,108	197,158,128	0.727736	0.000405784
NM_025800.3	Ppp1r2	protein phosphatase 1, regulatory (inhibitor) subunit 2	2908,1874,1684	3547,2489,2429	0.727282	1.56258e-16
NM_026845.4	Ppil1	peptidylprolyl isomerase (cyclophilin)-like 1	1031,845,784	1445,1076,1044	0.726728	1.33399e-09
XR_001785076.1	Wdr91	WD repeat domain 91, transcript variant X2	241,126,144	287,186,204	0.726434	2.84856e-05
NM_138302.1	Tymp	thymidine phosphorylase	42,25,26	49,39,43	0.7259	0.0394344
NM_146150.2	Nrd1	nardilysin, N-arginine dibasic convertase, NRD convertase 1	65,20,30	53,42,60	0.725776	0.0450974
NM_010219.3	Fkbp4	FK506 binding protein 4	4049,2695,2563	5487,3536,3334	0.725167	9.17764e-20
NM_024457.2	Rap1b	RAS related protein 1b	22116,14897,14799	27105,20087,20635	0.725016	4.13336e-17
NM_031156.3	Ide	insulin degrading enzyme	3001,1884,1773	3644,2431,2625	0.724965	1.46038e-17
NM_007834.3	Dscr3	Down syndrome critical region gene 3	4745,3164,3290	6164,4400,4210	0.724631	1.73607e-17
NM_029884.1	Hgsnat	heparan-alpha-glucosaminide N-acetyltransferase	34675,22984,23480	43717,31903,30991	0.724611	4.0887e-19
NM_023403.3	Mesdc2	mesoderm development candidate 2	2709,1843,1939	3586,2454,2552	0.724483	5.68374e-16
NM_019657.4	Hsd17b12	hydroxysteroid (17-beta) dehydrogenase 12	3470,2486,2371	4731,3091,3229	0.721703	7.66564e-18
NM_021535.4	Smu1	smu-1 suppressor of mec-8 and unc-52 homolog (C. elegans)	2840,2252,2257	4053,2868,2913	0.721693	7.30309e-12
NM_011072.4	Pfn1	profilin 1	35425,24176,22989	47219,31727,29994	0.719473	4.65696e-22
NM_013625.4	Pafah1b1	platelet-activating factor acetylhydrolase, isoform 1b, subunit 1, transcript variant 1	196,127,94	271,158,135	0.718876	0.000381782
NM_027977.2	Apmap	adipocyte plasma membrane associated protein	300,205,217	344,322,281	0.718741	3.38398e-05
XM_017314731.1	Elac2	elaC ribonuclease Z 2, transcript variant X3	125,107,87	183,127,125	0.718366	0.00080103
NM_026246.3	Mrpl49	mitochondrial ribosomal protein L49	1046,729,748	1420,972,950	0.71785	2.81572e-12
NM_144923.3	Blvrb	biliverdin reductase B (flavin reductase (NADPH)), transcript variant 1	1340,1140,1148	2184,1395,1362	0.716717	1.77123e-09
NM_008415.6	Jrk	jerky	226,162,144	365,183,182	0.715428	6.18981e-05
NM_026012.2	Nradd	neurotrophin receptor associated death domain	182,97,107	249,142,129	0.715408	0.000326926
NM_009229.4	Sntb2	syntrophin, basic 2	2283,943,1070	2738,1303,1558	0.715191	5.90074e-07
NM_001039824.2	Fdx1l	ferredoxin 1-like	53,54,52	84,77,63	0.714842	0.0179875
XM_011249223.2	Psmd11	proteasome (prosome, macropain) 26S subunit, non-ATPase, 11, transcript variant X1	809,524,581	1057,745,718	0.7147	1.55328e-10
NM_024461.2	1810037I17Rik	RIKEN cDNA 1810037I17 gene	1377,901,820	1621,1218,1174	0.714007	5.78769e-12
NM_025507.2	Snw1	SNW domain containing 1	4214,2907,2853	5208,3807,3979	0.713987	6.73243e-15
NM_013825.3	Ly75	lymphocyte antigen 75	1069,562,555	1365,727,778	0.713515	2.03216e-09
NM_001310723.1	Kmt5a	lysine methyltransferase 5A, transcript variant 2	120,44,46	150,81,56	0.713333	0.0181711
NM_080559.1	Sh3bgrl3	SH3 domain binding glutamic acid-rich protein-like 3	20695,14043,13372	27947,18564,16840	0.712884	9.55973e-20
NM_153119.3	Plekho2	pleckstrin homology domain containing, family O member 2	370,265,257	473,368,334	0.71223	9.8136e-07
NM_144857.1	Rrp36	ribosomal RNA processing 36 homolog (S. cerevisiae)	145,91,78	159,116,138	0.712229	0.00121271
NM_009804.2	Cat	catalase	16634,10464,9739	20791,13763,13327	0.712059	5.02327e-22
NR_045146.1	BC051226	cDNA sequence BC051226	243,173,160	285,243,227	0.711651	5.18773e-05
NM_028354.4	Tdp1	tyrosyl-DNA phosphodiesterase 1	67,31,63	100,63,63	0.71163	0.0194592
NM_178668.3	Pde12	phosphodiesterase 12	1006,608,625	1326,764,854	0.711351	2.30717e-12
NM_172120.4	Vps41	VPS41 HOPS complex subunit	449,243,269	604,332,338	0.711302	3.65861e-07
NM_025899.2	Uqcrc2	ubiquinol cytochrome c reductase core protein 2	4590,3391,3261	5941,4396,4376	0.709942	9.36537e-14
NM_001190409.1	Magt1	magnesium transporter 1, transcript variant 1	136,77,77	184,96,111	0.709639	0.00130992
NM_001290634.1	Ugp2	UDP-glucose pyrophosphorylase 2, transcript variant 2	86,62,62	137,78,76	0.708929	0.00466547
NM_026001.2	Rnaseh2b	ribonuclease H2, subunit B	877,613,606	1072,802,854	0.708612	1.41211e-09
NM_001256055.1	Eif3j2	eukaryotic translation initiation factor 3, subunit J2	1241,861,771	1527,1078,1129	0.708476	5.97076e-12
NM_029632.3	Ppp1r11	protein phosphatase 1, regulatory (inhibitor) subunit 11	1410,910,915	1710,1223,1260	0.708364	4.74783e-13
NM_133838.4	Ehd4	EH-domain containing 4	271,217,220	500,266,219	0.707365	8.09823e-05
NM_133925.2	Rbm28	RNA binding motif protein 28	2694,1891,1864	3642,2423,2403	0.706678	1.41765e-16
NM_145632.2	Polr2h	polymerase (RNA) II (DNA directed) polypeptide H	58,25,24	75,38,37	0.706258	0.0437051
NM_145836.2	Irf2bpl	interferon regulatory factor 2 binding protein-like	3612,2346,2391	4881,3073,2998	0.706013	2.34459e-19
NM_027446.2	Eef2kmt	eukaryotic elongation factor 2 lysine methyltransferase	1323,840,897	1777,1142,1094	0.704876	1.03514e-13
NM_053074.2	Nup62	nucleoporin 62	2795,1963,1890	3961,2504,2318	0.704708	1.40772e-15
NM_024240.6	Gins4	GINS complex subunit 4 (Sld5 homolog)	803,556,525	985,751,708	0.704608	1.3362e-09
NM_010260.1	Gbp2	guanylate binding protein 2	7739,5296,6517	9155,7949,8674	0.704286	0.00125895
NM_019443.2	Ndufa1	NADH dehydrogenase (ubiquinone) 1 alpha subcomplex, 1	1570,1156,1101	1995,1566,1418	0.702305	1.45419e-10
NM_025882.3	Pole4	polymerase (DNA-directed), epsilon 4 (p12 subunit)	776,553,485	930,678,739	0.702264	6.56925e-09
NM_172436.3	Slc25a12	solute carrier family 25 (mitochondrial carrier, Aralar), member 12	121,76,75	171,95,101	0.701649	0.00168705
NM_053177.1	Mcoln1	mucolipin 1	4212,2670,2790	5496,3683,3403	0.700673	8.9793e-18
NM_019685.2	Ruvbl1	RuvB-like protein 1	1011,921,742	1538,1008,1024	0.699376	3.37846e-08
NR_110510.1	Gm16159	predicted gene 16159	145,93,55	192,96,106	0.699054	0.00467366
NM_027400.3	Lman1	lectin, mannose-binding, 1, transcript variant 1	3091,1951,1952	3720,2558,2709	0.698735	1.45078e-16
NM_010885.5	Ndufa2	NADH dehydrogenase (ubiquinone) 1 alpha subcomplex, 2	2439,1821,1802	3279,2451,2197	0.698711	1.23915e-11
NM_146108.2	Hibch	3-hydroxyisobutyryl-Coenzyme A hydrolase	626,440,458	784,590,606	0.698215	3.29584e-08
NM_007830.4	Dbi	diazepam binding inhibitor, transcript variant 2	129,128,122	182,176,152	0.697792	0.00281091
NM_029814.1	Chmp5	charged multivesicular body protein 5	3309,2407,2320	4080,3043,3255	0.69744	6.1826e-12
XM_011244243.2	Gm5785	predicted gene 5785	368,183,180	424,248,271	0.697019	1.35491e-05
XR_881001.2	Gm10575	predicted gene 10575, transcript variant X2	74,78,63	106,82,106	0.696466	0.0122008
XR_001778246.1	LOC108167453	uncharacterized LOC108167453	68,42,39	99,47,60	0.696376	0.0185951
NM_145567.1	Hibadh	3-hydroxyisobutyrate dehydrogenase	2802,1802,1791	3331,2421,2438	0.695475	6.97573e-15
XR_001784844.1	LOC108169039	uncharacterized LOC108169039	61,40,36	62,56,65	0.695436	0.0276055
NM_025513.3	Exosc3	exosome component 3	891,586,594	1068,808,788	0.695247	6.24695e-10
XM_011240905.2	Ift22	intraflagellar transport 22, transcript variant X1	155,130,100	201,159,149	0.695222	0.000752451
NM_001110516.1	Samd11	sterile alpha motif domain containing 11	157,119,107	188,149,165	0.695083	0.000736772
NM_138584.2	Spg21	spastic paraplegia 21 homolog (human)	555,357,352	785,451,430	0.694776	2.31654e-08
NM_144874.4	Cox15	cytochrome c oxidase assembly protein 15	1930,1274,1319	2521,1614,1735	0.694549	2.28883e-15
NR_126558.1	E230013L22Rik	RIKEN cDNA E230013L22 gene	374,267,268	535,340,325	0.693734	4.86143e-07
NM_016906.4	Sec61a1	Sec61 alpha 1 subunit (S. cerevisiae)	8504,6397,6294	11643,8152,7893	0.693733	2.04969e-14
NM_009088.3	Polr1a	polymerase (RNA) I polypeptide A	433,189,208	565,247,281	0.693667	0.000154195
NM_031868.2	Ppp1ca	protein phosphatase 1, catalytic subunit, alpha isoform	14455,10315,10359	18895,13527,13128	0.693554	7.36126e-16
XM_017321965.1	Cpeb1	cytoplasmic polyadenylation element binding protein 1, transcript variant X8	55,43,39	86,45,60	0.692655	0.0229489
NM_008869.4	Pla2g4a	phospholipase A2, group IVA (cytosolic, calcium-dependent), transcript variant 1	71,47,62	112,52,86	0.692614	0.0162326
NM_175382.4	Fam72a	family with sequence similarity 72, member A	52,42,48	85,42,73	0.692472	0.0286658
XR_001779565.1	LOC108167748	uncharacterized LOC108167748	153,94,89	186,131,123	0.692277	0.000734876
NM_027475.3	Ecd	ecdysoneless homolog (Drosophila)	1649,1133,1115	2176,1454,1427	0.692168	2.37416e-14
NM_011122.3	Plod1	procollagen-lysine, 2-oxoglutarate 5-dioxygenase 1	7218,5030,5448	9685,6895,6444	0.691936	4.82267e-14
NM_025680.4	Ctnnbl1	catenin, beta like 1	473,323,313	653,405,394	0.690004	4.3719e-08
NM_009761.3	Bnip3l	BCL2/adenovirus E1B interacting protein 3-like	223,198,243	397,264,246	0.689939	0.000301016
NM_009321.2	Tbca	tubulin cofactor A	2891,2363,2197	3800,2936,2940	0.689473	1.28707e-09
NM_144545.4	Eif3j1	eukaryotic translation initiation factor 3, subunit J1	3112,2104,2031	3858,2605,2841	0.689187	1.60148e-15
NM_023633.3	2410016O06Rik	RIKEN cDNA 2410016O06 gene	622,372,412	817,520,489	0.689047	6.28091e-09
NM_026399.2	Wdr83	WD repeat domain containing 83	663,522,546	916,693,657	0.688665	1.898e-07
NM_153152.3	2410015M20Rik	RIKEN cDNA 2410015M20 gene	1540,1064,1071	2003,1447,1300	0.687806	6.38579e-12
NM_025562.3	Fis1	fission, mitochondrial 1, transcript variant 1	138,163,166	197,220,213	0.687764	0.0078549
NM_010736.3	Ltbr	lymphotoxin B receptor	4647,2967,3062	5899,4098,3724	0.687691	1.50171e-16
NM_024184.2	Asf1b	anti-silencing function 1B histone chaperone	296,193,208	415,238,264	0.687598	5.47683e-06
NM_026247.3	Alg13	asparagine-linked glycosylation 13, transcript variant 1	78,44,44	76,72,69	0.687228	0.0188617
NM_007452.2	Prdx3	peroxiredoxin 3	2394,1704,1551	2993,2039,2226	0.687228	1.99869e-13
NM_033521.3	Laptm4b	lysosomal-associated protein transmembrane 4B	930,621,596	1211,754,810	0.686174	1.22737e-11
NM_177282.5	Mical2	microtubule associated monooxygenase, calponin and LIM domain containing 2, transcript variant B	53,38,48	91,54,50	0.686113	0.0246881
NR_015538.1	Gm2518	predicted gene 2518	169,130,105	242,146,148	0.685018	0.000374551
XM_006526406.3	LOC102632739	dolichyl-diphosphooligosaccharide--protein glycosyltransferase subunit 4-like	94,109,73	111,139,118	0.68488	0.0177769
XM_011248335.1	Slc35f3	solute carrier family 35, member F3, transcript variant X5	164,163,128	236,188,181	0.684827	0.000929391
XM_001476571.4	Gm3244	predicted pseudogene 3244	524,350,361	651,512,427	0.684198	4.00931e-07
NR_040558.1	4933439K11Rik	RIKEN cDNA 4933439K11 gene	83,39,46	89,59,73	0.684006	0.0174241
NM_175102.4	Sf3b5	splicing factor 3b, subunit 5	2050,1375,1339	2616,1845,1659	0.683558	1.52405e-13
XM_006527849.2	Ikbkg	inhibitor of kappaB kinase gamma, transcript variant X3	172,93,124	238,153,124	0.683281	0.00091533
NM_026933.2	Triap1	TP53 regulated inhibitor of apoptosis 1	1427,982,948	1810,1302,1195	0.681478	6.11057e-12
NM_025394.3	Tomm7	translocase of outer mitochondrial membrane 7 homolog (yeast)	1818,1558,1461	2352,1941,1959	0.681297	1.95385e-07
XM_006495774.1	Slc11a1	solute carrier family 11 (proton-coupled divalent metal ion transporters), member 1, transcript variant X2	66,82,81	114,113,90	0.681143	0.0199232
NM_029576.3	Rab1b	RAB1B, member RAS oncogene family	8705,5718,5684	11573,7383,6962	0.680831	1.90354e-19
NR_033215.1	3000002C10Rik	RIKEN cDNA 3000002C10 gene	64,41,55	89,72,56	0.680663	0.0205523
NM_026688.2	Ndufs3	NADH dehydrogenase (ubiquinone) Fe-S protein 3	2317,1533,1469	2879,2052,1860	0.680129	7.54683e-14
NM_178216.3	Hist2h3c1	histone cluster 2, H3c1	67,88,58	149,78,78	0.680018	0.0179875
NM_010362.3	Gsto1	glutathione S-transferase omega 1	3543,2490,2479	4362,3380,3122	0.679936	4.43839e-12
XM_011241886.2	Pdzd9	PDZ domain containing 9, transcript variant X1	295,202,232	356,280,303	0.679544	4.8565e-05
NM_025650.2	Uqcr11	ubiquinol-cytochrome c reductase, complex III subunit XI	1529,992,1005	2028,1376,1145	0.679414	5.00504e-11
XR_001785077.1	Wdr91	WD repeat domain 91, transcript variant X3	2226,1204,1365	2909,1670,1597	0.679411	1.50213e-11
XR_382373.1	Gm33168	predicted gene, 33168, transcript variant X1	78,31,53	95,53,69	0.679251	0.0245122
NM_020022.2	Rfc2	replication factor C (activator 1) 2	2143,1512,1520	2862,1975,1835	0.67814	3.49728e-13
NM_175383.2	B4gat1	beta-1,4-glucuronyltransferase 1	1032,713,663	1278,924,873	0.677626	1.48902e-10
NM_027009.2	Rfc3	replication factor C (activator 1) 3	430,308,313	549,403,401	0.67662	7.76974e-07
NM_021556.3	Mrps30	mitochondrial ribosomal protein S30	1147,831,818	1488,1106,998	0.676503	6.36554e-10
XM_001478443.6	Gm3873	predicted gene 3873	441,279,276	517,409,342	0.676233	2.10618e-06
NM_176928.1	Brwd1	bromodomain and WD repeat domain containing 1, transcript variant 3	228,195,175	302,224,253	0.675509	0.000180143
NM_026130.1	Srpr	signal recognition particle receptor ('docking protein')	5553,3881,3884	7383,4888,4849	0.675416	4.86837e-17
NM_029522.2	Gpsm2	G-protein signalling modulator 2 (AGS3-like, C. elegans)	73,65,61	112,73,84	0.67306	0.0112684
NM_016843.3	Atxn10	ataxin 10	2584,1812,1816	3331,2250,2364	0.67302	4.74405e-14
NM_008928.4	Map2k3	mitogen-activated protein kinase kinase 3	172,123,130	296,140,140	0.672708	0.000894811
NM_007874.3	Reep5	receptor accessory protein 5	7736,5312,5095	9788,6855,6465	0.672673	8.60286e-17
NM_001001493.2	Wdr83os	WD repeat domain 83 opposite strand	1737,1256,1217	2311,1612,1482	0.671494	6.1533e-12
NM_023311.3	Yipf5	Yip1 domain family, member 5	2175,1363,1425	2537,1886,1829	0.671434	1.38272e-12
NM_201358.2	Lyrm4	LYR motif containing 4	316,211,230	406,281,286	0.669142	7.42022e-06
NM_010344.4	Gsr	glutathione reductase	13982,8901,8713	16796,11750,11247	0.668415	9.94358e-19
NM_001195244.1	Pet100	PET100 homolog	751,548,529	826,771,702	0.668256	3.90699e-06
NM_016767.2	Batf	basic leucine zipper transcription factor, ATF-like	882,686,637	1289,843,736	0.667447	1.53539e-08
NM_028028.2	Zswim1	zinc finger SWIM-type containing 1	510,336,375	715,453,413	0.66742	2.35257e-07
NM_025296.4	Ciao1	cytosolic iron-sulfur protein assembly 1	1767,1243,1264	2267,1556,1622	0.666608	3.62727e-12
NM_177682.3	Ccz1	CCZ1 vacuolar protein trafficking and biogenesis associated	269,192,186	337,254,238	0.666524	3.62756e-05
NM_011018.3	Sqstm1	sequestosome 1, transcript variant 1	253,143,133	295,198,180	0.666048	0.000138828
NM_024222.2	Stt3b	STT3, subunit of the oligosaccharyltransferase complex, homolog B (S. cerevisiae)	8365,5867,5730	10550,7396,7375	0.665862	6.42066e-16
XM_011248663.2	Csnk1d	casein kinase 1, delta, transcript variant X1	68,34,59	81,79,54	0.665649	0.0341363
NM_009739.3	Bckdk	branched chain ketoacid dehydrogenase kinase	2028,1298,1241	2531,1684,1568	0.665242	5.132e-14
NM_172790.2	Ankrd52	ankyrin repeat domain 52	5021,2578,2778	6887,3193,3328	0.66517	3.55678e-08
NM_010027.1	Ddt	D-dopachrome tautomerase	862,599,667	1122,829,768	0.664425	2.20573e-08
NR_027875.1	1810058I24Rik	RIKEN cDNA 1810058I24 gene, transcript variant 1	106,50,51	123,74,72	0.664341	0.0122643
NM_011512.3	Surf4	surfeit gene 4	2926,2063,1947	3605,2610,2549	0.664059	3.57771e-13
NM_028850.5	Chic2	cysteine-rich hydrophobic domain 2	1525,922,865	1725,1319,1093	0.663543	2.07907e-09
XM_006510038.3	Stt3a	STT3, subunit of the oligosaccharyltransferase complex, homolog A (S. cerevisiae), transcript variant X1	269,212,226	319,289,295	0.663227	0.000362055
NM_025500.2	Mrpl37	mitochondrial ribosomal protein L37	1806,1058,1066	2078,1453,1383	0.663064	1.45409e-12
NM_174989.4	Ticam1	toll-like receptor adaptor molecule 1	1859,1347,1416	2696,1682,1604	0.662849	2.45178e-11
NM_008528.4	Blnk	B cell linker	6698,4991,4825	8763,6182,6085	0.662684	1.9107e-13
NM_026389.3	Poldip2	polymerase (DNA-directed), delta interacting protein 2	1797,1215,1234	2352,1542,1513	0.662636	1.07402e-13
NM_026014.3	Cdt1	chromatin licensing and DNA replication factor 1	1236,949,944	1781,1180,1084	0.662041	1.25649e-09
NM_001001491.1	Tpm4	tropomyosin 4	11501,7878,7427	14739,9523,9714	0.661765	1.32481e-19
NM_010833.2	Msn	moesin	44517,31147,31565	58416,37535,40503	0.661021	1.94468e-17
NM_024171.2	Sec61b	Sec61 beta subunit	2585,1843,1801	3246,2467,2168	0.660829	5.22982e-11
NM_007505.2	Atp5a1	ATP synthase, H+ transporting, mitochondrial F1 complex, alpha subunit 1	25614,18134,18222	33702,22959,22192	0.660672	2.20488e-16
NM_011530.3	Tap2	transporter 2, ATP-binding cassette, sub-family B (MDR/TAP)	5195,3558,3646	6837,4546,4390	0.660361	4.53807e-16
NM_144875.2	Rab29	RAB29, member RAS oncogene family	612,468,441	766,588,577	0.65981	4.29499e-07
NM_133724.3	Bloc1s4	biogenesis of lysosomal organelles complex-1, subunit 4, cappuccino	872,550,523	1016,751,671	0.659574	5.67625e-09
NM_009103.3	Rrm1	ribonucleotide reductase M1	1319,985,945	1885,1135,1166	0.659032	4.89787e-11
NM_025315.3	Med21	mediator complex subunit 21	570,342,342	626,451,487	0.658824	3.29411e-07
NM_011192.3	Psme3	proteaseome (prosome, macropain) activator subunit 3 (PA28 gamma, Ki)	259,140,178	411,180,178	0.658688	0.000827102
NM_177260.2	Tmem154	transmembrane protein 154	1855,1377,1326	2522,1603,1700	0.658124	3.27282e-12
NM_001162932.1	Rmi2	RecQ mediated genome instability 2	55,35,44	79,50,52	0.658081	0.0326687
NM_029074.3	Cnep1r1	CTD nuclear envelope phosphatase 1 regulatory subunit 1	1027,726,652	1184,891,932	0.65612	1.14297e-08
NM_009976.4	Cst3	cystatin C	41103,30450,28153	52343,38209,35362	0.655326	1.85147e-13
NM_053089.3	Naa15	N(alpha)-acetyltransferase 15, NatA auxiliary subunit	3441,2210,2096	4116,2642,2930	0.654824	1.82657e-15
NM_016763.2	Hsd17b10	hydroxysteroid (17-beta) dehydrogenase 10	1353,934,974	1727,1266,1131	0.654771	5.40844e-10
NM_016784.3	Plrg1	pleiotropic regulator 1	1699,1152,1207	2152,1516,1454	0.65461	9.67687e-12
NM_011119.3	Pa2g4	proliferation-associated 2G4	4235,3132,3083	5663,3723,3895	0.653458	1.64021e-13
NM_026610.1	Ndufb4	NADH dehydrogenase (ubiquinone) 1 beta subcomplex 4	1265,894,853	1624,1141,1042	0.653171	1.39768e-10
NM_033581.3	Pcdhgc3	protocadherin gamma subfamily C, 3	143,85,105	220,102,119	0.652735	0.00303805
NM_001171002.1	Degs2	delta(4)-desaturase, sphingolipid 2, transcript variant 2	1753,1196,1277	2134,1614,1554	0.652251	3.9132e-10
NM_009702.3	Aqr	aquarius, transcript variant 1	429,347,373	616,438,427	0.65186	9.03868e-06
NM_026911.3	Spcs1	signal peptidase complex subunit 1 homolog (S. cerevisiae)	2658,1938,1871	3119,2493,2459	0.651136	1.6507e-09
NM_172666.3	Agps	alkylglycerone phosphate synthase	4464,2873,2897	5608,3513,3734	0.651081	4.38848e-18
NM_172871.2	Klhl9	kelch-like 9	7274,4498,4574	8405,5777,6068	0.648796	1.62953e-16
XM_006496185.1	Nif3l1	Ngg1 interacting factor 3-like 1 (S. pombe), transcript variant X1	69,46,39	95,47,63	0.648604	0.028518
NM_025317.2	Mrpl54	mitochondrial ribosomal protein L54	1025,698,734	1260,909,913	0.648496	2.2278e-09
NM_009708.1	Rnd2	Rho family GTPase 2	168,106,118	210,148,142	0.64828	0.00087051
NM_001304528.1	Gm4737	predicted gene 4737	826,598,614	1071,745,759	0.647514	1.28666e-08
NM_030705.4	Mesdc1	mesoderm development candidate 1	2723,1715,1654	3334,2183,2090	0.647349	4.89853e-15
NM_019742.4	Tusc2	tumor suppressor candidate 2	1431,889,883	1775,1195,1043	0.647209	8.8211e-11
NM_009090.5	Polr2c	polymerase (RNA) II (DNA directed) polypeptide C	1274,890,850	1579,1116,1082	0.647037	9.92465e-11
NM_028341.4	Ttc39c	tetratricopeptide repeat domain 39C	458,341,312	607,398,405	0.646835	7.1715e-07
NM_022988.2	Nif3l1	Ngg1 interacting factor 3-like 1 (S. pombe)	78,75,68	137,83,78	0.646649	0.0130814
NM_029979.3	Trim35	tripartite motif-containing 35	4649,3144,3033	6178,3681,3818	0.646007	5.84715e-17
NM_025449.3	Nicn1	nicolin 1	315,213,203	391,273,258	0.645799	1.66142e-05
NM_027203.3	Leng1	leukocyte receptor cluster (LRC) member 1	620,424,420	711,539,572	0.645792	5.12206e-07
NM_025359.3	Tspan13	tetraspanin 13	2246,1528,1566	2745,1931,1993	0.645526	3.45915e-12
NM_023065.3	Ifi30	interferon gamma inducible protein 30	20528,16261,16907	27609,20428,20044	0.644891	1.28255e-09
NM_025848.3	Sdhd	succinate dehydrogenase complex, subunit D, integral membrane protein	5181,3758,3988	6661,4817,4775	0.643651	3.57315e-11
NM_023136.2	Dtymk	deoxythymidylate kinase, transcript variant 2	155,53,69	148,85,112	0.643521	0.0151999
NM_175088.5	Mdfic	MyoD family inhibitor domain containing	1947,1430,1440	2269,1848,1868	0.643219	3.84647e-08
NM_009214.3	Sms	spermine synthase	59,28,46	90,42,49	0.643119	0.0478336
NM_028803.4	Gbe1	glucan (1,4-alpha-), branching enzyme 1	6066,3580,3370	6671,4620,4651	0.642621	3.0087e-14
NM_016753.4	Lxn	latexin	764,620,592	1083,719,719	0.642321	1.18679e-07
NM_175095.4	Commd2	COMM domain containing 2	1236,808,876	1531,1039,1080	0.642262	1.68653e-10
NM_172594.2	Dhx29	DEAH (Asp-Glu-Ala-His) box polypeptide 29	1363,851,812	1597,1074,1078	0.642213	1.33759e-11
NM_008927.3	Map2k1	mitogen-activated protein kinase kinase 1	507,291,278	640,372,343	0.642193	3.38286e-06
NM_023232.3	Diablo	diablo, IAP-binding mitochondrial protein	1623,1204,1176	2109,1490,1436	0.641951	2.22977e-10
XM_006538744.3	Wdtc1	WD and tetratricopeptide repeats 1, transcript variant X2	88,57,51	134,64,63	0.640527	0.0189866
NM_134020.1	Tmed4	transmembrane emp24 protein transport domain containing 4	2442,1603,1635	2999,2073,1999	0.640517	1.428e-13
NM_027215.2	Tmem147	transmembrane protein 147	1852,1250,1169	2281,1606,1434	0.640233	2.03859e-11
NM_010685.4	Lamp2	lysosomal-associated membrane protein 2, transcript variant 2	14218,9726,9227	16106,11895,12833	0.639846	2.91966e-12
NM_033617.3	Atp6v0b	ATPase, H+ transporting, lysosomal V0 subunit B	10723,6727,6606	12627,8929,8153	0.639805	1.11499e-15
NM_146200.1	Eif3c	eukaryotic translation initiation factor 3, subunit C	11028,8195,8285	14945,9794,9966	0.639721	2.43266e-13
NM_028597.3	Thoc3	THO complex 3	1129,712,774	1408,958,899	0.639175	3.37912e-10
NM_133968.1	Snapc2	small nuclear RNA activating complex, polypeptide 2	69,67,44	113,69,60	0.638885	0.0265598
NM_013795.5	Atp5l	ATP synthase, H+ transporting, mitochondrial F0 complex, subunit G	3415,2622,2484	4369,3289,3018	0.638872	4.78485e-10
NM_028883.2	Tldc1	TBC/LysM associated domain containing 1	507,380,382	691,466,450	0.637806	7.83744e-07
NM_172134.2	Pdxk	pyridoxal (pyridoxine, vitamin B6) kinase	6034,4238,4429	8055,5282,5160	0.637379	4.86351e-14
NM_025442.3	Alg5	asparagine-linked glycosylation 5 (dolichyl-phosphate beta-glucosyltransferase)	1523,1194,1092	2002,1447,1338	0.636784	4.28946e-09
NM_027342.1	Fam162a	family with sequence similarity 162, member A	588,449,396	759,528,512	0.636069	3.65861e-07
NM_009797.2	Capza1	capping protein (actin filament) muscle Z-line, alpha 1	448,271,300	569,332,378	0.635771	1.86991e-06
NM_145985.4	Arcn1	archain 1	7924,5238,5297	9684,6518,6677	0.635603	6.41304e-17
NM_183316.2	Snapc5	small nuclear RNA activating complex, polypeptide 5	1288,872,828	1526,1070,1100	0.635484	1.68311e-10
NM_011155.2	Ppp5c	protein phosphatase 5, catalytic subunit	91,76,55	123,88,77	0.635432	0.0138109
NM_178922.3	Hic2	hypermethylated in cancer 2	342,168,180	434,211,227	0.635291	0.00027491
NM_181072.3	Myo1e	myosin IE	502,279,246	655,290,356	0.635225	8.52718e-05
NM_172416.3	Ostm1	osteopetrosis associated transmembrane protein 1	4718,3111,3021	5700,3803,3917	0.634883	2.35742e-16
NM_026552.3	Arpc4	actin related protein 2/3 complex, subunit 4, transcript variant 1	428,319,283	603,372,335	0.634847	5.15484e-06
NM_009949.2	Cpt2	carnitine palmitoyltransferase 2	1187,825,735	1501,1031,892	0.63259	3.85736e-09
NM_025421.2	Acyp1	acylphosphatase 1, erythrocyte (common) type	116,76,56	105,96,106	0.632357	0.017003
NM_001281830.1	Ifi27l2a	interferon, alpha-inducible protein 27 like 2A, transcript variant 2	71,69,58	104,73,83	0.632229	0.021303
NM_010156.3	Samd9l	sterile alpha motif domain containing 9-like	126,48,48	147,53,86	0.631922	0.0366717
NM_001039536.2	Pigl	phosphatidylinositol glycan anchor biosynthesis, class L	235,155,171	284,189,230	0.631617	0.0003228
NM_178098.2	4930486L24Rik	RIKEN cDNA 4930486L24 gene	78,62,72	106,100,70	0.631592	0.0235273
NM_026931.2	1810011O10Rik	RIKEN cDNA 1810011O10 gene	274,174,175	324,215,237	0.631576	8.16464e-05
NM_007451.4	Slc25a5	solute carrier family 25 (mitochondrial carrier, adenine nucleotide translocator), member 5	15246,10892,10742	19562,13271,13120	0.631554	5.04258e-15
NR_015495.2	A230056P14Rik	RIKEN cDNA A230056P14 gene	112,89,59	153,100,83	0.630982	0.0110526
NM_008300.3	Hspa4	heat shock protein 4	10187,7436,7310	12961,8932,9124	0.630005	2.42498e-13
NM_011933.2	Decr2	2-4-dienoyl-Coenzyme A reductase 2, peroxisomal	1007,652,673	1181,838,851	0.628007	2.65482e-09
NM_053100.2	Trim8	tripartite motif-containing 8	1706,1205,1217	2328,1499,1356	0.627431	1.9416e-10
NM_008820.2	Pepd	peptidase D	458,283,270	593,360,313	0.626964	7.73579e-06
NM_021511.2	Rrs1	ribosome biogenesis regulator 1	1205,865,860	1645,1011,1022	0.626851	3.48083e-10
NM_145606.3	Chmp1a	charged multivesicular body protein 1A	6336,4369,4465	8000,5498,5306	0.626836	3.63483e-14
XM_017321211.1	Tmem156	transmembrane protein 156, transcript variant X3	311,233,241	395,277,311	0.626536	7.27719e-05
XR_391236.3	Gm6579	predicted gene 6579	58,52,45	65,67,68	0.626274	0.0467178
NM_019776.2	Snd1	staphylococcal nuclease and tudor domain containing 1	3517,2496,2393	4297,3150,2914	0.624493	1.46593e-11
NM_172695.2	Plaa	phospholipase A2, activating protein	3498,2323,2349	4253,2864,2937	0.623925	2.22441e-14
NM_177790.4	Zfp385c	zinc finger protein 385C	1758,1178,1154	2366,1376,1369	0.622896	1.23388e-11
NM_021498.2	Pole3	polymerase (DNA directed), epsilon 3 (p17 subunit)	474,428,365	655,464,478	0.622764	2.46731e-05
NM_028292.2	Ppme1	protein phosphatase methylesterase 1	1694,1136,1023	2115,1322,1322	0.622417	7.91577e-12
NM_017475.2	Rragc	Ras-related GTP binding C	11984,8347,8254	14614,10418,10110	0.621686	6.64886e-14
NM_025983.3	Atp5e	ATP synthase, H+ transporting, mitochondrial F1 complex, epsilon subunit	3808,2795,2829	4454,3647,3458	0.621087	1.78777e-08
XM_006501377.1	BC028528	cDNA sequence BC028528, transcript variant X4	70,58,49	69,90,65	0.620546	0.048465
XR_874615.1	Gm26782	predicted gene, 26782	264,159,174	371,179,208	0.620409	0.000331999
NM_011734.3	Siae	sialic acid acetylesterase	1884,1230,1283	2208,1496,1677	0.620193	1.38616e-10
NM_053071.2	Cox6c	cytochrome c oxidase subunit VIc	3249,2238,2235	3782,2930,2718	0.619503	2.77369e-10
XM_011250219.2	Pqlc2	PQ loop repeat containing 2, transcript variant X1	76,61,63	136,53,80	0.61896	0.0288045
NM_009437.4	Tst	thiosulfate sulfurtransferase, mitochondrial	736,491,529	938,639,598	0.618591	7.1559e-08
NM_025348.2	Ndufa3	NADH dehydrogenase (ubiquinone) 1 alpha subcomplex, 3	1778,1029,1045	2021,1377,1284	0.618563	6.43251e-11
NM_001110242.1	1810043H04Rik	RIKEN cDNA 1810043H04 gene	531,404,384	641,515,471	0.618511	8.82085e-06
NM_011626.2	Tmem165	transmembrane protein 165	6327,4305,4095	7781,5164,5126	0.617446	7.20127e-16
XM_006515781.3	Rapgef5	Rap guanine nucleotide exchange factor (GEF) 5, transcript variant X1	319,192,171	369,224,246	0.617248	9.03625e-05
NM_007512.4	Atpif1	ATPase inhibitory factor 1	2679,1950,1852	3228,2506,2212	0.617216	2.60204e-09
NM_025323.2	Sf3b6	splicing factor 3B, subunit 6	1940,1440,1401	2341,1783,1744	0.617196	6.99117e-09
NM_016682.2	Uba2	ubiquitin-like modifier activating enzyme 2	1130,700,707	1331,904,865	0.616909	5.73637e-10
NM_139143.3	Slc39a6	solute carrier family 39 (metal ion transporter), member 6	1293,975,967	1730,1123,1174	0.616896	2.97213e-09
NM_080463.3	Pofut1	protein O-fucosyltransferase 1	79,44,50	104,62,57	0.61668	0.0289951
NR_033619.1	Gm6623	predicted gene 6623	199,175,146	266,196,192	0.615865	0.00104844
NM_001256493.1	2210404O09Rik	RIKEN cDNA 2210404O09 gene	195,126,160	259,165,181	0.615619	0.00103947
NM_145600.1	Zfp330	zinc finger protein 330	1566,1101,1124	1987,1326,1363	0.615322	1.53654e-10
NM_023627.1	Isyna1	myo-inositol 1-phosphate synthase A1	3894,2666,2613	4817,3424,3016	0.614942	9.81294e-12
NM_001004143.4	Usp22	ubiquitin specific peptidase 22	2519,1786,1815	3276,2138,2155	0.614773	5.11049e-12
NM_008917.3	Ppt1	palmitoyl-protein thioesterase 1	151,94,99	118,135,162	0.614535	0.0198333
NM_028071.3	Cotl1	coactosin-like 1 (Dictyostelium)	34698,26236,26185	46526,31801,30426	0.614513	4.19378e-12
NM_019951.1	Sec11a	SEC11 homolog A, signal peptidase complex subunit	2679,2102,1995	3293,2641,2395	0.614413	6.20517e-08
NM_028595.4	Ms4a6c	membrane-spanning 4-domains, subfamily A, member 6C, transcript variant 1	3062,2241,2170	3032,2838,3095	0.614324	1.22629e-05
NM_126165.1	Vps4a	vacuolar protein sorting 4A	2312,1603,1559	2844,1948,1920	0.614315	3.89723e-12
NR_030711.1	Mir22hg	Mir22 host gene (non-protein coding)	2054,1277,1193	2515,1492,1535	0.613506	4.17459e-12
NM_183256.3	Cox14	cytochrome c oxidase assembly protein 14	1524,1068,988	1864,1284,1236	0.612455	1.79582e-10
NM_144522.5	Tbc1d10b	TBC1 domain family, member 10b	4535,3057,3035	5678,3698,3659	0.611848	3.87378e-15
NM_013737.5	Pla2g7	phospholipase A2, group VII (platelet-activating factor acetylhydrolase, plasma)	525,326,325	699,410,355	0.611288	7.4135e-06
NM_133887.4	Stx12	syntaxin 12	4039,2644,2588	4622,3184,3417	0.610648	5.64865e-13
NM_001081210.1	Mrpl44	mitochondrial ribosomal protein L44	949,782,708	1286,840,907	0.6098	2.57613e-07
NM_026242.3	Mrfap1	Morf4 family associated protein 1	9224,7111,7039	10655,8993,8810	0.609722	1.5038e-07
NM_175770.4	Taf7	TATA-box binding protein associated factor 7	551,353,384	629,450,489	0.609628	2.9976e-06
NM_025966.3	2310039H08Rik	RIKEN cDNA 2310039H08 gene	250,132,142	324,191,141	0.60911	0.00216652
NM_177846.3	Lcmt2	leucine carboxyl methyltransferase 2	758,504,488	922,583,636	0.608711	3.04709e-08
XM_011246425.2	Zfp52	zinc finger protein 52, transcript variant X1	84,48,58	84,77,75	0.60864	0.0315142
NM_025901.3	Polr3k	polymerase (RNA) III (DNA directed) polypeptide K	1015,730,676	1247,831,886	0.608607	8.28895e-09
NM_026753.2	Fam96b	family with sequence similarity 96, member B	895,728,653	1282,863,709	0.608317	1.84217e-06
NR_030698.1	A630066F11Rik	RIKEN cDNA A630066F11 gene	80,62,58	84,82,84	0.607987	0.0318492
XR_001778644.1	LOC108167548	40S ribosomal protein S2 pseudogene	2016,1452,1309	2272,1897,1606	0.607718	1.46251e-07
NM_181417.3	Csrp2bp	cysteine and glycine-rich protein 2 binding protein, transcript variant 1	242,158,184	368,179,197	0.607224	0.00069771
NM_029157.3	Sf3a3	splicing factor 3a, subunit 3	1962,1471,1423	2479,1737,1741	0.606799	1.16501e-09
NM_009712.3	Arsb	arylsulfatase B	696,503,528	968,558,626	0.606709	3.65488e-07
NM_029384.1	Tmem238	transmembrane protein 238	152,105,101	221,135,100	0.606056	0.00565609
NM_001013375.1	Utp18	UTP18 small subunit processome component	572,372,317	591,461,460	0.605969	1.16021e-05
NM_153176.4	Spg7	spastic paraplegia 7 homolog (human)	2662,1838,1759	3341,2219,2096	0.605796	2.25523e-12
NM_133763.1	Dnttip1	deoxynucleotidyltransferase, terminal, interacting protein 1	1060,749,770	1346,950,869	0.605362	2.48155e-08
XM_006504642.3	Gm15753	predicted gene 15753	233,129,148	240,187,190	0.605079	0.00108671
XR_374006.2	Gm31902	predicted gene, 31902, transcript variant X1	84,44,56	116,55,66	0.603799	0.0326849
NM_010500.2	Ier5	immediate early response 5	5680,3715,3748	6551,4800,4505	0.603742	1.68517e-12
NM_008512.2	Lrp1	low density lipoprotein receptor-related protein 1	77792,46931,46935	104985,53873,55437	0.603295	9.55481e-12
NM_009227.3	Snrpe	small nuclear ribonucleoprotein E	1604,1218,1269	2077,1481,1472	0.603031	3.81984e-08
NM_013736.4	Tceb3	transcription elongation factor B (SIII), polypeptide 3	5003,3719,3614	6308,4323,4452	0.602653	2.71163e-11
XR_001784504.1	LOC102635786	uncharacterized LOC102635786, transcript variant X2	88,42,49	94,58,71	0.602397	0.0346147
NM_021430.2	Rilpl1	Rab interacting lysosomal protein-like 1	149,124,126	201,140,159	0.600972	0.00393463
NM_016876.3	Eif3g	eukaryotic translation initiation factor 3, subunit G	2904,2041,2076	3629,2552,2376	0.600114	8.00802e-11
NM_023175.1	Nit2	nitrilase family, member 2	912,640,565	1068,740,754	0.599788	4.99813e-08
NR_130958.1	Brip1os	BRCA1 interacting protein C-terminal helicase 1, opposite strand, transcript variant 1	2036,1351,1368	2340,1671,1717	0.599591	1.89482e-10
NM_138675.3	Med9	mediator complex subunit 9	1166,798,773	1453,942,939	0.59881	8.36052e-10
NM_153150.2	Slc25a1	solute carrier family 25 (mitochondrial carrier, citrate transporter), member 1	3413,2397,2363	4230,3001,2708	0.598776	6.12803e-11
NM_170760.3	U2af1l4	U2 small nuclear RNA auxiliary factor 1-like 4	975,647,633	1124,826,770	0.598614	3.7346e-08
NM_025841.4	Kdelr2	KDEL (Lys-Asp-Glu-Leu) endoplasmic reticulum protein retention receptor 2	2424,1726,1718	2800,2127,2148	0.598354	5.91623e-09
NM_007604.2	Capza2	capping protein (actin filament) muscle Z-line, alpha 2	15483,10192,9680	17116,12009,13060	0.598215	1.11818e-12
NM_053162.2	Mrpl34	mitochondrial ribosomal protein L34	1075,627,633	1171,894,728	0.597919	5.03661e-07
NM_153142.3	Slc35e4	solute carrier family 35, member E4	1167,800,693	1529,911,827	0.597665	6.26705e-08
NM_026369.2	Arpc5	actin related protein 2/3 complex, subunit 5	22081,13828,13655	25433,16916,17075	0.596853	1.58171e-17
XR_001783836.1	Gm16206	predicted gene 16206	142,82,69	149,96,112	0.596155	0.010307
NR_029447.1	E130317F20Rik	RIKEN cDNA E130317F20 gene	243,163,159	324,184,192	0.595891	0.00040319
NR_002898.2	Snora65	small nucleolar RNA, H/ACA box 65	120,92,69	147,105,97	0.595591	0.0112078
NM_172338.2	Dnajc16	DnaJ heat shock protein family (Hsp40) member C16	1873,1163,1172	2477,1352,1338	0.595587	1.45242e-09
NM_019979.2	Selk	selenoprotein K	3701,2265,2117	4012,2798,2799	0.594676	5.75548e-12
NM_010749.6	M6pr	mannose-6-phosphate receptor, cation dependent	14807,10223,10244	18056,12306,12304	0.594413	3.05378e-14
NM_030252.2	Smim12	small integral membrane protein 12	1099,811,759	1381,990,878	0.594145	7.94967e-08
NM_199008.2	Cox11	cytochrome c oxidase assembly protein 11	393,264,229	443,298,327	0.592761	4.28927e-05
NM_029721.2	Snx27	sorting nexin family member 27, transcript variant 2	535,262,303	600,346,377	0.592575	2.895e-05
NM_001040396.2	Selt	selenoprotein T	8375,5266,4991	9336,6189,6671	0.592346	2.80371e-14
NM_008670.2	Naip1	NLR family, apoptosis inhibitory protein 1	5566,3257,3248	6002,4052,4257	0.592285	4.58732e-13
NM_145371.4	Eif2b1	eukaryotic translation initiation factor 2B, subunit 1 (alpha)	208,138,182	276,186,192	0.591557	0.00165282
NM_178246.3	Smg5	Smg-5 homolog, nonsense mediated mRNA decay factor (C. elegans)	210,149,129	208,186,191	0.591405	0.00336343
NM_145362.2	Alg1	asparagine-linked glycosylation 1 (beta-1,4-mannosyltransferase)	135,82,77	150,108,101	0.590863	0.00893617
NM_001199188.1	Snx5	sorting nexin 5, transcript variant 1	73,45,40	77,63,56	0.590846	0.0479128
NM_001039231.3	Zfp951	zinc finger protein 951	92,58,69	99,74,97	0.589103	0.0295113
NM_139236.3	Nol6	nucleolar protein family 6 (RNA-associated)	2308,1703,1643	3070,1868,1974	0.588936	1.33616e-10
NM_023260.1	Mrps34	mitochondrial ribosomal protein S34	1021,812,783	1352,938,909	0.588395	3.84365e-07
XR_867941.1	Gm12708	predicted gene 12708	79,75,54	99,77,85	0.587647	0.0343359
NM_018799.2	Eif3i	eukaryotic translation initiation factor 3, subunit I	4545,3369,3237	5819,3875,3842	0.587209	2.2514e-11
NM_028402.2	Zfp493	zinc finger protein 493	145,101,74	182,98,116	0.586871	0.00937905
NM_009443.3	Tgoln1	trans-golgi network protein	10436,6814,6944	11952,8119,8784	0.585948	2.3916e-13
NM_134052.2	Adi1	acireductone dioxygenase 1	1704,1142,1083	1905,1446,1326	0.585866	8.58795e-09
[truncated: 2,763 more rows]
