# Supplementary material for: Gene expression patterns associated with Leishmania panamensis infection in macrophages from BALB/c and C57BL/6 mice
Source: PLoS Negl Trop Dis. 2021 Feb 22;15(2):e0009225. doi: 10.1371/journal.pntd.0009225 (PMC7932533; doi:10.1371/journal.pntd.0009225)
Supplement: S3 Table — (XLSX) [file pntd.0009225.s009.xlsx]

## Sheet: BALBc
Table S3. Differentially expressed genes specific to BALB/c macrophages
ID	Symbol	Counts (Control)	Counts (Infected)	Log2FC	P value	Product
		(Replicate1, Replicate2, Replicate3)
NM_001033258.4	Arfgef3	0,0,0	33,38,36	8.42	6.91e-09	ARFGEF family member 3
NM_001081746.1	Gm7609	0,0,0	15,17,15	6.88	7.95e-06	predicted pseudogene 7609
NM_008219.3	Hbb-bh1	0,0,0	14,8,18	6.54	3.28e-05	hemoglobin Z, beta-like embryonic chain
NM_175013.2	Pgm5	1,1,0	46,70,50	6.24	1.54e-08	phosphoglucomutase 5
XM_017315534.1	Serpinb1c	0,0,0	13,10,11	6.22	8.85e-05	serine (or cysteine) peptidase inhibitor, clade B, member 1c, transcript variant X2
XR_373577.2	Gm33970	0,0,0	16,8,6	5.93	0.000255	predicted gene, 33970
XM_006520799.3	Apol9a	0,0,0	8,12,7	5.68	0.000455	apolipoprotein L 9a, transcript variant X1
NR_038116.1	Cxcl11	0,0,2	55,34,19	5.57	1.42e-06	chemokine (C-X-C motif) ligand 11, transcript variant 1, non-coding
XM_017316039.1	Dusp13	0,0,0	4,14,7	5.44	0.000974	dual specificity phosphatase 13, transcript variant X3
XM_006526997.1	Ubtd1	0,0,0	6,4,12	5.13	0.00191	ubiquitin domain containing 1, transcript variant X1
NM_001243857.1	Fam124a	1,0,0	12,19,18	5.01	0.000139	family with sequence similarity 124, member A
NM_053085.2	Tcf23	0,0,0	4,7,8	4.73	0.00388	transcription factor 23
NM_031367.1	Ifi44l	270,348,333	8084,6374,6991	4.7	3.82e-238	interferon-induced protein 44 like
XR_880743.1	Gm33834	2,1,0	30,23,32	4.67	1.73e-06	predicted gene, 33834
NM_177709.3	Tusc5	0,1,0	11,15,8	4.31	0.00123	tumor suppressor candidate 5
NM_001162938.1	Pydc3	16,13,16	303,238,234	4.28	4e-47	pyrin domain containing 3
XM_006509253.3	Slc7a2	1,0,0	6,10,11	3.8	0.00417	solute carrier family 7 (cationic amino acid transporter, y+ system), member 2, transcript variant X4
XR_378865.2	Gm29243	0,0,2	16,8,10	3.53	0.00381	predicted gene 29243
NM_029809.2	Rnf225	2,1,7	48,30,28	3.41	2.69e-07	ring finger protein 225
XM_017320505.1	Spocd1	0,1,0	4,9,10	3.37	0.00939	SPOC domain containing 1, transcript variant X1
NM_146936.1	Olfr1417	2,0,2	18,16,11	3.19	0.00078	olfactory receptor 1417
XM_006496391.3	LOC102637269	0,1,0	8,8,3	2.81	0.0203	protein transport protein Sec61 subunit gamma
XR_374396.3	Bcl2l1	0,1,0	6,6,6	2.67	0.0232	BCL2-like 1, transcript variant X5
NM_025458.2	Tmed6	2,0,0	11,4,9	2.63	0.022	transmembrane emp24 protein transport domain containing 6
NM_008867.2	Pla2r1	0,0,1	6,4,7	2.45	0.0298	phospholipase A2 receptor 1
NM_027399.3	Steap1	2,0,3	10,15,11	2.41	0.00671	six transmembrane epithelial antigen of the prostate 1
XR_876973.2	Gm26637	2,2,3	16,9,20	2.4	0.00261	predicted gene, 26637, transcript variant X3
NM_172506.2	Boc	10,8,4	37,41,35	2.38	3.32e-06	biregional cell adhesion molecule-related/down-regulated by oncogenes (Cdon) binding protein
XM_006497009.2	Slamf8	24,11,21	87,95,82	2.37	6.81e-12	SLAM family member 8, transcript variant X1
NM_053113.2	Rnase2a	18,32,26	117,117,104	2.29	5.63e-14	ribonuclease, RNase A family, 2A (liver, eosinophil-derived neurotoxin)
XM_006511595.3	Ankdd1a	1,3,1	20,10,5	2.29	0.0105	ankyrin repeat and death domain containing 1A, transcript variant X2
XR_379693.3	4930579C12Rik	4,1,6	19,16,23	2.24	0.00121	RIKEN cDNA 4930579C12 gene
NM_009676.2	Aox1	31,18,23	118,79,107	2.21	1.58e-11	aldehyde oxidase 1
XR_001784010.1	Gm32553	4,4,3	9,19,29	2.15	0.00215	predicted gene, 32553
XR_001784862.1	Gm30464	0,1,2	8,5,11	2.11	0.0292	predicted gene, 30464, transcript variant X4
NM_001166402.1	Tnfaip3	4,0,3	15,13,11	2.09	0.00916	tumor necrosis factor, alpha-induced protein 3, transcript variant 2
NM_007532.5	Bcat1	3,1,1	13,11,7	2.07	0.0164	branched chain aminotransferase 1, cytosolic, transcript variant 2
XR_374007.1	Gm31902	2,1,1	7,8,12	2.05	0.0224	predicted gene, 31902, transcript variant X2
XM_011245023.2	Phf11a	1,3,4	14,14,13	2.03	0.00743	PHD finger protein 11A, transcript variant X1
XR_375721.2	Gm35039	3,0,0	7,7,10	2	0.0341	predicted gene, 35039
NM_207208.3	Clca4a	2,1,0	5,10,8	1.94	0.0364	chloride channel accessory 4A
NR_105802.1	Mir6381	50,38,86	233,175,187	1.94	2.86e-13	microRNA 6381
NM_001001178.1	Ccdc148	2,7,2	21,14,15	1.91	0.00612	coiled-coil domain containing 148
XM_017315556.1	BC147527	9,6,13	28,40,34	1.87	0.000149	cDNA sequence BC147527, transcript variant X4
NM_001007268.1	Dusp13	1,5,4	17,17,11	1.86	0.00899	dual specificity phosphatase 13, transcript variant 1
NM_001013741.1	Ddn	27,23,31	82,91,93	1.85	1.59e-09	dendrin
XR_376167.2	Gm35066	0,0,3	9,10,4	1.85	0.0422	predicted gene, 35066
NR_102366.1	AW112010	1023,942,1148	4035,2768,2851	1.83	4.31e-31	expressed sequence AW112010
XR_384517.1	Cd86	20,22,25	75,69,69	1.78	1.26e-07	CD86 antigen, transcript variant X2
NM_144848.2	Eppk1	2,3,10	21,18,19	1.77	0.00583	epiplakin 1
XM_011249971.2	4933430I17Rik	28,30,31	86,77,113	1.76	1.14e-08	RIKEN cDNA 4933430I17 gene, transcript variant X3
NM_020622.2	Fam3b	2,4,4	16,13,13	1.75	0.0122	family with sequence similarity 3, member B
XM_006523250.2	Tulp4	0,0,3	7,6,9	1.73	0.0479	tubby like protein 4, transcript variant X4
XR_388866.3	Gm10277	7,5,6	17,28,20	1.72	0.00316	predicted gene 10277
NM_001039562.1	Ankrd37	12,10,10	32,39,33	1.71	0.000241	ankyrin repeat domain 37
NM_001310727.1	Kmt5a	8,3,6	15,26,21	1.71	0.00461	lysine methyltransferase 5A, transcript variant 4
NM_011990.2	Slc7a11	22,12,34	49,78,83	1.71	6.13e-06	solute carrier family 7 (cationic amino acid transporter, y+ system), member 11
NM_021887.2	Il21r	4,13,2	27,25,18	1.69	0.00565	interleukin 21 receptor
NM_009890.1	Ch25h	4,3,4	15,10,18	1.65	0.0149	cholesterol 25-hydroxylase
NM_028133.2	Egln3	78,96,99	221,286,257	1.65	6.5e-17	egl-9 family hypoxia-inducible factor 3
XM_006496671.3	Ifi203	70,30,96	138,186,236	1.65	3.77e-08	interferon activated gene 203, transcript variant X6
NM_001289531.1	Cndp2	0,1,5	8,11,11	1.62	0.0378	CNDP dipeptidase 2 (metallopeptidase M20 family), transcript variant 1
NM_009977.3	Cst7	156,144,119	397,367,354	1.59	1.93e-18	cystatin F (leukocystatin)
NR_045895.1	Gm13546	3,2,2	8,16,7	1.54	0.0368	predicted gene 13546, transcript variant 1
NM_022415.3	Ptges	1942,1022,1240	3931,4110,3193	1.53	1.88e-06	prostaglandin E synthase
NM_178825.4	Epsti1	4,4,5	12,15,18	1.5	0.0186	epithelial stromal interaction 1 (breast), transcript variant b
XR_375154.2	LOC102636309	24,8,33	56,60,60	1.5	0.00018	uncharacterized LOC102636309, transcript variant X4
XR_880164.1	Gm38957	11,13,6	26,28,34	1.49	0.0027	predicted gene, 38957, transcript variant X1
XM_001473764.3	A830005F24Rik	3,2,4	7,16,12	1.47	0.0349	RIKEN cDNA A830005F24 gene
NM_001122954.1	Pla2g5	0,4,2	10,8,10	1.45	0.0492	phospholipase A2, group V, transcript variant 1
NM_001168405.1	Ankrd55	2,4,2	10,11,11	1.45	0.0388	ankyrin repeat domain 55, transcript variant 4
NM_146208.2	Neil3	3,1,4	11,13,8	1.45	0.0405	nei like 3 (E. coli)
XR_388923.3	LOC102635154	4,8,16	22,31,28	1.45	0.00614	uncharacterized LOC102635154
XR_868352.1	Gm32725	4,3,4	9,10,21	1.45	0.0297	predicted gene, 32725, transcript variant X8
NM_001039558.2	Smco3	39,19,42	109,85,59	1.44	4.03e-05	single-pass membrane protein with coiled-coil domains 3
NM_016921.3	Tcirg1	24,15,32	62,51,69	1.44	7.52e-05	T cell, immune regulator 1, ATPase, H+ transporting, lysosomal V0 protein A3, transcript variant 1
XM_006530048.3	Fabp4	10,9,8	30,23,24	1.44	0.00474	fatty acid binding protein 4, adipocyte, transcript variant X1
XM_006508660.3	Tnfrsf23	5,0,6	13,16,11	1.43	0.0361	tumor necrosis factor receptor superfamily, member 23, transcript variant X1
XM_006541410.3	C330007P06Rik	6,10,2	21,15,21	1.42	0.018	RIKEN cDNA C330007P06 gene, transcript variant X1
NM_001033446.2	Arl14epl	11,15,7	39,32,20	1.4	0.00519	ADP-ribosylation factor-like 14 effector protein-like
XM_006539539.3	Ercc1	10,5,11	27,20,26	1.4	0.00768	excision repair cross-complementing rodent repair deficiency, complementation group 1, transcript variant X1
NM_183391.3	Tnfsf18	34,26,33	76,87,63	1.39	1.3e-05	tumor necrosis factor (ligand) superfamily, member 18
NM_019928.1	Klk4	12,14,12	25,36,39	1.38	0.00244	kallikrein related-peptidase 4 (prostase, enamel matrix, prostate)
XM_006498572.3	Blvra	29,33,40	74,79,86	1.35	8.77e-06	biliverdin reductase A, transcript variant X3
XM_006512213.1	Shisa5	27,25,49	61,80,99	1.35	5.05e-05	shisa family member 5, transcript variant X2
XR_377620.3	Gm36673	46,43,67	127,101,129	1.34	6.12e-07	predicted gene, 36673, transcript variant X3
NM_001034909.3	Gm6034	24,30,24	62,72,51	1.33	0.000134	predicted gene 6034
NM_030253.3	Parp9	12,13,29	46,40,45	1.31	0.00178	poly (ADP-ribose) polymerase family, member 9
NM_009894.3	Cideb	6,7,3	15,14,19	1.3	0.0299	cell death-inducing DNA fragmentation factor, alpha subunit-like effector B
NM_177003.5	Tigar	2,8,13	18,30,17	1.3	0.0227	Trp53 induced glycolysis repulatory phosphatase
XM_011238727.1	Gm38510	7,11,13	24,24,32	1.3	0.00852	predicted gene, 38510, transcript variant X2
NM_010259.2	Gbp2b	709,939,1099	2693,1738,1708	1.28	6.38e-05	guanylate binding protein 2b
NR_103513.1	Gm15694	11,10,8	28,28,19	1.28	0.0112	predicted gene 15694
NM_001033978.3	H2-Eb2	19,23,16	30,58,50	1.27	0.00177	histocompatibility 2, class II antigen E beta2
NM_009914.4	Ccr3	7,1,5	16,11,14	1.26	0.0457	chemokine (C-C motif) receptor 3
NM_175666.2	Hist2h2bb	12,9,27	33,38,44	1.26	0.00478	histone cluster 2, H2bb
NR_040613.1	Acss2os	43,25,47	77,90,86	1.26	3.83e-05	acyl-CoA synthetase short-chain family member 2, opposite strand
NR_030687.1	Rn7sk	35,54,41	92,98,92	1.24	1.79e-05	RNA, 7SK, nuclear
NM_030241.3	Kmt5a	9,3,7	12,20,21	1.23	0.0327	lysine methyltransferase 5A, transcript variant 1
XR_879970.2	Tnfsf13os	26,24,28	54,53,65	1.22	0.000372	tumor necrosis factor (ligand) superfamily, member 13, opposite strand, transcript variant X1
NM_021279.4	Wnt1	64,44,36	103,115,84	1.18	7.13e-05	wingless-type MMTV integration site family, member 1
NM_001164289.1	Phf11c	16,16,18	41,29,41	1.17	0.0055	PHD finger protein 11C
NM_008798.2	Pdcd1	122,122,112	212,296,209	1.17	1.32e-08	programmed cell death 1
NM_134103.2	Il1rap	11,7,5	22,16,20	1.14	0.0351	interleukin 1 receptor accessory protein, transcript variant 2
XR_001780284.1	LOC108167917	44,27,46	62,80,98	1.14	0.000295	uncharacterized LOC108167917
NM_178729.4	Fbxl5	23,15,20	47,36,41	1.13	0.0047	F-box and leucine-rich repeat protein 5, transcript variant 2
XR_001778123.1	LOC108167426	102,93,96	167,196,205	1.13	3.35e-08	uncharacterized LOC108167426, transcript variant X3
XM_017321859.1	Gm36327	28,27,23	58,52,51	1.12	0.00154	predicted gene, 36327
NM_011838.4	Lynx1	99,116,102	180,215,219	1.11	3.49e-08	Ly6/neurotoxin 1
NM_029655.3	Snx7	25,19,27	61,44,42	1.11	0.00325	sorting nexin 7, transcript variant 1
XR_104651.5	Gm13199	31,30,19	50,62,54	1.11	0.00192	predicted gene 13199, transcript variant X1
NM_008577.4	Slc3a2	121,89,117	199,223,195	1.08	9.5e-08	solute carrier family 3 (activators of dibasic and neutral amino acid transport), member 2, transcript variant 2
NM_008990.3	Nectin2	58,42,45	93,86,102	1.08	0.000114	nectin cell adhesion molecule 2, transcript variant 1
NM_021718.2	Ms4a4b	112,119,148	250,217,233	1.06	6.2e-08	membrane-spanning 4-domains, subfamily A, member 4B
NM_001012273.1	Birc5	15,15,7	32,28,21	1.04	0.0311	baculoviral IAP repeat-containing 5, transcript variant 3
XM_017321860.1	Gm40369	85,73,86	169,152,127	1.03	1.09e-05	predicted gene, 40369
XR_385292.2	H2-Q7	18,13,19	35,35,32	1.03	0.0143	histocompatibility 2, Q region locus 7, transcript variant X1
XM_017321858.1	Gm40364	72,63,61	139,111,111	1.02	6.34e-05	predicted gene, 40364
NM_010882.3	Ndn	18,24,13	51,40,22	1.01	0.0233	necdin
XM_011248662.1	Csnk1d	48,35,38	67,103,59	1.01	0.0018	casein kinase 1, delta, transcript variant X2
XM_017321856.1	Gm40363	242,176,238	418,363,371	0.99	1.14e-08	predicted gene, 40363, transcript variant X1
XM_017317138.1	Shisa9	30,13,22	31,51,45	0.98	0.0168	shisa family member 9, transcript variant X2
XM_017321857.1	Gm40367	62,48,48	112,90,84	0.98	0.000557	predicted gene, 40367
NM_001003672.1	Pcdhac2	44,12,42	45,86,52	0.92	0.0225	protocadherin alpha subfamily C, 2
XR_868818.2	Gm38773	31,41,37	61,73,59	0.92	0.00439	predicted gene, 38773
NM_009767.2	Chic1	258,303,320	476,441,535	0.9	7.22e-09	cysteine-rich hydrophobic domain 1
XR_001779637.1	Gm37168	33,14,33	46,54,43	0.88	0.0217	predicted gene, 37168
NM_001159724.1	Nectin2	32,28,26	46,49,55	0.87	0.0138	nectin cell adhesion molecule 2, transcript variant 2
XR_389973.3	LOC102635948	29,22,22	42,50,37	0.86	0.0233	uncharacterized LOC102635948, transcript variant X1
NM_181344.5	C1rl	271,105,136	285,274,278	0.84	0.00176	complement component 1, r subcomponent-like
XM_017312234.1	Trim5	27,37,52	75,63,57	0.84	0.0123	tripartite motif-containing 5, transcript variant X3
XR_385197.1	Gm33799	67,63,67	84,121,117	0.84	0.00118	predicted gene, 33799, transcript variant X2
NM_008367.3	Il2ra	240,298,312	383,487,440	0.8	7.88e-07	interleukin 2 receptor, alpha chain
NM_175562.3	Rab39	305,329,346	508,458,524	0.79	1.11e-07	RAB39, member RAS oncogene family
NR_003559.1	Mrpl48	48,35,46	66,68,72	0.79	0.0105	mitochondrial ribosomal protein L48
NM_010401.4	Hal	8278,7123,8778	11482,12282,11984	0.76	2.2e-14	histidine ammonia lyase
NM_178242.2	Tnrc18	47,40,27	68,58,56	0.75	0.0283	trinucleotide repeat containing 18, transcript variant B
NM_001048146.2	Azi2	65,44,77	102,91,89	0.74	0.00952	5-azacytidine induced gene 2, transcript variant 2
NM_019713.4	Rassf1	93,77,77	128,120,125	0.74	0.00203	Ras association (RalGDS/AF-6) domain family member 1, transcript variant 2
NM_012021.2	Prdx5	15028,14071,12415	22331,19677,17900	0.72	2.12e-07	peroxiredoxin 5
NM_001163064.1	AU041133	107,110,129	145,168,188	0.7	0.00107	expressed sequence AU041133
NM_025740.3	Cfap36	97,78,86	135,128,117	0.69	0.00393	cilia and flagella associated protein 36
XR_387206.3	LOC102634459	1493,1564,1707	2068,2286,2308	0.68	1.64e-10	uncharacterized LOC102634459
NM_011400.3	Slc2a1	78,62,72	94,126,86	0.66	0.0148	solute carrier family 2 (facilitated glucose transporter), member 1
NM_177366.3	Gpr157	301,310,372	406,472,474	0.65	1.78e-05	G protein-coupled receptor 157
XM_011247898.2	Sp110	293,402,288	482,452,439	0.65	0.000416	Sp110 nuclear body protein, transcript variant X2
NR_002889.2	Gm5801	192,227,158	263,276,258	0.63	0.00191	predicted pseudogene 5801
XM_011238736.2	Mndal	239,187,345	327,315,397	0.61	0.00327	myeloid nuclear differentiation antigen like, transcript variant X5
XM_017313632.1	LOC102638435	470,610,493	690,751,686	0.61	8.11e-05	nuclear body protein SP140-like protein, transcript variant X1
NM_001165971.1	Gm5803	79,65,64	102,91,93	0.6	0.0283	predicted gene 5803
NM_029083.2	Ddit4	495,508,544	621,779,661	0.6	1.33e-05	DNA-damage-inducible transcript 4
NM_011193.2	Pstpip1	83,69,82	112,109,96	0.59	0.0232	proline-serine-threonine phosphatase-interacting protein 1
NR_104577.1	0610040F04Rik	52,57,82	69,101,93	0.59	0.0462	RIKEN cDNA 0610040F04 gene, transcript variant 1
XR_865593.2	LOC105243968	208,230,139	263,255,264	0.59	0.00811	uncharacterized LOC105243968
NR_027956.1	1700052K11Rik	184,206,169	255,235,249	0.57	0.00315	RIKEN cDNA 1700052K11 gene
NR_040446.1	C920021L13Rik	279,268,267	386,344,336	0.57	0.000713	RIKEN cDNA C920021L13 gene
NR_130345.1	Gm15326	70,54,68	68,97,95	0.57	0.0492	predicted gene 15326
XR_385459.3	LOC102633627	145,136,125	188,203,146	0.57	0.0127	tropomyosin alpha-4 chain pseudogene
NM_024200.4	Mfn1	102,94,89	132,126,119	0.56	0.021	mitofusin 1
XM_006512856.3	Mcm9	68,82,64	100,92,95	0.56	0.043	minichromosome maintenance 9 homologous recombination repair factor, transcript variant X5
NM_172488.2	Lacc1	459,482,439	654,570,548	0.55	0.00055	laccase (multicopper oxidoreductase) domain containing 1
NM_001168658.1	Ccdc127	122,118,141	175,156,153	0.52	0.0193	coiled-coil domain containing 127, transcript variant 3
NM_001308482.1	Whsc1l1	241,253,287	297,334,352	0.52	0.00193	Wolf-Hirschhorn syndrome candidate 1-like 1 (human), transcript variant 4
NR_002883.1	Gm5643	722,728,773	933,953,903	0.52	2.77e-05	predicted gene 5643
NR_015555.1	4933404O12Rik	148,148,149	187,207,171	0.52	0.0127	RIKEN cDNA 4933404O12 gene
NM_026486.3	Tctn2	104,98,98	136,127,117	0.5	0.04	tectonic family member 2
NM_001013817.2	Sp140	1115,1003,1293	1227,1441,1522	0.49	0.000106	Sp140 nuclear body protein
NM_001033290.2	Gpr55	249,255,293	281,356,347	0.49	0.00439	G protein-coupled receptor 55
NM_011498.4	Bhlhe40	3701,3887,3990	4604,4837,4726	0.49	1.89e-06	basic helix-loop-helix family, member e40
NM_025377.3	Ska2	111,103,100	129,135,130	0.49	0.0395	spindle and kinetochore associated complex subunit 2
NR_002322.2	Tug1	178,143,170	189,188,235	0.49	0.0178	taurine upregulated gene 1, transcript variant b
NM_001001187.3	Zfp738	316,225,384	372,362,397	0.48	0.0134	zinc finger protein 738
NM_007633.2	Ccne1	272,338,287	363,402,341	0.48	0.00726	cyclin E1
NM_025385.3	Prr13	90,118,115	137,136,130	0.48	0.049	proline rich 13, transcript variant 1
NM_010871.2	Naip6	2070,1554,2315	2202,2305,2633	0.47	0.00114	NLR family, apoptosis inhibitory protein 6
NM_025541.3	Asf1a	144,205,173	238,199,206	0.47	0.037	anti-silencing function 1A histone chaperone
XR_001777995.1	Rnf141	283,196,294	268,351,325	0.47	0.0167	ring finger protein 141, transcript variant X3
NM_011765.5	Zfp97	332,356,342	404,358,470	0.44	0.0105	zinc finger protein 97
NM_027222.3	Mzb1	182,270,247	271,308,263	0.44	0.0336	marginal zone B and B1 cell-specific protein 1
XM_017318027.1	LOC108168395	236,238,249	296,289,276	0.44	0.0137	zinc finger protein 431-like
XR_140686.3	Gm20875	558,689,516	726,758,625	0.44	0.0137	predicted gene, 20875
NM_018815.2	Nup210	412,483,408	513,541,489	0.43	0.00888	nucleoporin 210
NM_001127189.3	Gm13157	1684,1838,1873	2051,2047,2206	0.42	0.000269	predicted gene 13157
NM_010176.4	Fah	364,443,374	415,513,470	0.42	0.0128	fumarylacetoacetate hydrolase
XM_011244235.2	Gm40892	1239,1744,1417	1439,2027,1729	0.42	0.0148	predicted gene, 40892
XR_385201.3	Gm8465	252,298,218	265,336,311	0.42	0.0407	predicted gene 8465
NM_001013769.1	Rsl1	190,177,181	219,192,233	0.41	0.0449	regulator of sex limited protein 1
NM_010185.4	Fcer1g	9428,10112,8033	11646,10497,9880	0.41	0.00687	Fc receptor, IgE, high affinity I, gamma polypeptide
NM_023053.3	Twsg1	2398,2495,2615	2553,3211,2982	0.41	0.000336	twisted gastrulation BMP signaling modulator 1
XM_011244248.1	Gm40902	1184,1641,1219	1401,1846,1520	0.41	0.0177	predicted gene, 40902
XR_140685.5	Gm13237	542,645,525	667,722,606	0.4	0.0153	predicted gene 13237
XR_877690.1	Ms4a6c	609,815,753	808,864,827	0.39	0.0135	membrane-spanning 4-domains, subfamily A, member 6C, transcript variant X2
NM_134046.5	Cenpo	261,289,261	308,311,307	0.38	0.0385	centromere protein O
NM_177001.3	9130023H24Rik	301,277,298	351,320,330	0.38	0.0286	RIKEN cDNA 9130023H24 gene
XR_382757.3	Gm32089	606,435,488	615,544,584	0.38	0.0314	predicted gene, 32089
XM_017313118.1	Gm2427	1010,1040,1049	1072,1199,1227	0.37	0.00272	predicted gene 2427
NM_001242368.1	F10	511,406,423	500,500,510	0.36	0.0287	coagulation factor X, transcript variant 1
NM_178589.3	Tnfrsf21	3363,2607,3021	3294,3517,3178	0.35	0.00762	tumor necrosis factor receptor superfamily, member 21
NM_001017968.2	Zdhhc18	2392,2763,2541	2728,3069,2643	0.33	0.0143	zinc finger, DHHC domain containing 18
NM_008565.3	Mcm4	1149,1019,1155	1103,1272,1211	0.31	0.0155	minichromosome maintenance complex component 4
NM_009537.3	Yy1	1263,1376,1335	1471,1329,1483	0.31	0.0265	YY1 transcription factor
NM_010690.1	Lats1	1374,1257,1425	1293,1541,1545	0.31	0.0137	large tumor suppressor
NM_030096.2	Ddx52	1435,1503,1463	1563,1608,1579	0.31	0.0134	DEAD (Asp-Glu-Ala-Asp) box polypeptide 52
NM_011504.1	Stxbp3	3259,3683,3667	4181,3363,3804	0.3	0.0454	syntaxin binding protein 3
NR_030708.1	6820431F20Rik	4970,4020,5194	4517,5233,5398	0.3	0.0198	RIKEN cDNA 6820431F20 gene
NM_134077.4	Rbm26	1087,908,1186	1015,1148,1218	0.29	0.0438	RNA binding motif protein 26
XM_006508954.3	Gm21811	8216,6620,8756	7679,8525,8954	0.29	0.0189	predicted gene, 21811
NM_008338.3	Ifngr2	4701,4206,4080	4598,4636,4503	0.28	0.0303	interferon gamma receptor 2
NM_016676.5	Rab10	5323,4860,5154	5349,5281,5322	0.26	0.0257	RAB10, member RAS oncogene family
NM_172285.2	Plcg2	6117,6524,6819	6223,6951,6914	0.25	0.029	phospholipase C, gamma 2
NM_020590.4	Gabarapl1	3958,4330,4017	2972,2949,2953	-0.26	0.0464	gamma-aminobutyric acid (GABA) A receptor-associated protein-like 1
NM_130796.4	Snx18	2420,2125,2454	1622,1831,1571	-0.26	0.0484	sorting nexin 18
NM_177389.3	Mia3	5395,4890,5678	3571,3911,4005	-0.26	0.0192	melanoma inhibitory activity 3
NM_031392.2	Wdr6	1551,1706,1715	1096,1251,1196	-0.27	0.0355	WD repeat domain 6
NM_172518.3	Fbxo42	1122,1038,1071	733,751,818	-0.27	0.0497	F-box protein 42
NM_025294.5	Natd1	1765,1780,1916	1277,1296,1304	-0.28	0.0226	N-acetyltransferase domain containing 1
NM_172261.3	Ppp1r9b	8403,7826,8570	5981,5658,5964	-0.28	0.0149	protein phosphatase 1, regulatory subunit 9B
NM_175036.4	Leprot	6176,6658,5970	4589,4230,4552	-0.28	0.0398	leptin receptor overlapping transcript
NM_025813.3	Mfsd1	11653,10571,11158	7747,7634,7924	-0.3	0.0062	major facilitator superfamily domain containing 1
NR_028305.2	Tmem181c-ps	2032,2023,2089	1408,1363,1496	-0.31	0.011	transmembrane protein 181C, pseudogene
NM_001025245.1	Mbp	2188,2199,2250	1415,1545,1634	-0.32	0.00686	myelin basic protein, transcript variant 8
NM_007888.3	Dvl2	1244,1333,1202	861,920,828	-0.32	0.0267	dishevelled segment polarity protein 2
NM_009713.4	Arsa	2540,2707,2486	1813,1818,1675	-0.33	0.0138	arylsulfatase A
NM_152803.4	Hpse	10741,10890,11534	7855,7066,7823	-0.33	0.00518	heparanase
NM_026177.3	Gpalpp1	2204,1724,2250	1352,1332,1503	-0.34	0.0137	GPALPP motifs containing 1
NM_153550.3	Dirc2	2619,2586,2403	1766,1640,1752	-0.34	0.00859	disrupted in renal carcinoma 2 (human)
NM_181593.2	Itpkc	520,478,524	359,346,326	-0.34	0.0413	inositol 1,4,5-trisphosphate 3-kinase C
XM_011249073.2	Cyb5d1	979,1091,986	675,679,730	-0.34	0.0202	cytochrome b5 domain containing 1, transcript variant X1
NM_025812.2	Hmg20a	1431,1600,1503	983,987,1086	-0.35	0.00775	high mobility group 20A
NM_027194.3	Tm2d2	2060,2237,1738	1398,1374,1308	-0.35	0.0279	TM2 domain containing 2
NM_028792.3	Josd1	1550,1440,1557	991,1020,1059	-0.35	0.00363	Josephin domain containing 1
NM_019549.2	Plek	38090,33664,39337	23476,25105,25655	-0.36	0.000274	pleckstrin
NM_133676.2	Osgep	1237,1350,1215	858,838,849	-0.36	0.00938	O-sialoglycoprotein endopeptidase
NM_146193.2	Btbd1	1527,1692,1422	1062,1058,993	-0.36	0.0152	BTB (POZ) domain containing 1
XR_874768.2	Gm27177	812,923,829	574,602,534	-0.36	0.0176	predicted gene 27177, transcript variant X2
NM_001159963.1	Fbxl5	1049,1254,1036	752,713,751	-0.37	0.017	F-box and leucine-rich repeat protein 5, transcript variant 1
NM_015771.2	Lats2	1212,1289,1213	829,782,853	-0.37	0.00587	large tumor suppressor 2, transcript variant A
NM_024207.4	Derl1	10790,12148,10580	7557,7243,7455	-0.38	0.00311	Der1-like domain family, member 1
NM_133969.2	Cyp4v3	4948,4522,4934	3330,3016,3131	-0.38	0.00117	cytochrome P450, family 4, subfamily v, polypeptide 3
NM_172607.3	Naprt	450,454,419	296,290,281	-0.38	0.0247	nicotinate phosphoribosyltransferase
NM_198675.2	Fdxacb1	346,355,345	204,212,272	-0.38	0.048	ferredoxin-fold anticodon binding domain containing 1
NM_001076681.2	Lyrm9	355,311,464	233,252,244	-0.39	0.0388	LYR motif containing 9
NR_003946.2	Hyi	1030,1118,914	741,629,627	-0.39	0.0205	hydroxypyruvate isomerase (putative), transcript variant 2
XM_011249366.2	Gm42078	918,970,961	525,678,669	-0.39	0.00643	predicted gene, 42078
XR_868574.1	Gm10051	3289,3968,3754	2284,2942,1946	-0.39	0.0176	predicted pseudogene 10051
NM_001304267.1	Tmem265	377,406,360	254,249,238	-0.4	0.0283	transmembrane protein 265
NM_198113.2	Ssh3	348,421,331	260,222,226	-0.4	0.0495	slingshot homolog 3 (Drosophila)
NM_008139.5	Gnaq	4921,4080,5229	2982,2931,3287	-0.41	0.000664	guanine nucleotide binding protein, alpha q polypeptide
NM_011992.2	Rcn2	1071,1221,1083	736,709,739	-0.41	0.00408	reticulocalbin 2, transcript variant 1
NM_145151.3	Crebzf	294,355,369	205,203,246	-0.41	0.0335	CREB/ATF bZIP transcription factor, transcript variant 1
NM_025314.3	Dtd1	331,354,321	207,230,205	-0.42	0.0225	D-tyrosyl-tRNA deacylase 1
NM_025574.3	Pyurf	411,439,441	263,296,267	-0.42	0.0109	Pigy upstream reading frame
NM_010119.5	Ehd1	7431,6915,6480	4399,4948,3952	-0.43	0.00134	EH-domain containing 1
NM_133976.2	Imp3	1614,1843,1467	1042,1117,987	-0.43	0.00445	IMP3, U3 small nucleolar ribonucleoprotein
XR_001587.4	Gm6252	1988,2412,1920	1250,1582,1184	-0.43	0.00742	predicted gene 6252
NM_019414.2	Selenbp2	398,400,379	252,247,241	-0.44	0.01	selenium binding protein 2
NM_025826.4	Acadsb	1274,1176,1209	755,741,823	-0.44	0.000582	acyl-Coenzyme A dehydrogenase, short/branched chain
NM_026686.2	0610011F06Rik	285,336,252	197,184,166	-0.44	0.0442	RIKEN cDNA 0610011F06 gene
NM_008494.3	Lfng	3211,3020,3056	2022,1906,1919	-0.45	0.00014	LFNG O-fucosylpeptide 3-beta-N-acetylglucosaminyltransferase
NM_025870.1	Swsap1	317,270,287	198,184,160	-0.45	0.0244	SWIM type zinc finger 7 associated protein 1
NM_027891.4	Lrwd1	1109,1235,1006	652,689,762	-0.45	0.00236	leucine-rich repeats and WD repeat domain containing 1
NM_145410.4	Fam173a	350,416,370	251,241,213	-0.45	0.0149	family with sequence similarity 173, member A, transcript variant 1
NR_131014.1	4930455G09Rik	915,1184,967	639,646,636	-0.45	0.00404	RIKEN cDNA 4930455G09 gene
XM_006516985.2	Fam8a1	1056,1205,1010	695,679,681	-0.45	0.00221	family with sequence similarity 8, member A1, transcript variant X1
XM_017313054.1	LOC108167576	576,526,612	346,360,368	-0.45	0.00206	translation initiation factor IF-2-like
NM_009137.2	Ccl22	975,884,937	540,624,576	-0.46	0.000404	chemokine (C-C motif) ligand 22
NM_028603.4	Zbtb8a	221,286,277	163,145,174	-0.46	0.028	zinc finger and BTB domain containing 8a
NM_173405.2	Amz1	425,517,417	263,316,265	-0.46	0.0118	archaelysin family metallopeptidase 1
NM_026006.1	Sft2d3	307,357,297	214,192,183	-0.47	0.0182	SFT2 domain containing 3
NM_031179.2	Sf3b1	427,431,389	270,238,261	-0.47	0.00764	splicing factor 3b, subunit 1
XM_006510405.3	A230050P20Rik	590,574,622	334,355,410	-0.48	0.0012	RIKEN cDNA A230050P20 gene, transcript variant X1
NM_007836.1	Gadd45a	567,645,535	359,374,320	-0.5	0.00277	growth arrest and DNA-damage-inducible 45 alpha
NM_011662.2	Tyrobp	27589,31471,26883	17850,17709,16802	-0.5	6.54e-05	TYRO protein tyrosine kinase binding protein
NM_020586.2	Herpud2	432,274,345	195,215,220	-0.5	0.0139	HERPUD family member 2
NR_029432.1	1500015A07Rik	198,210,158	115,101,117	-0.51	0.0302	RIKEN cDNA 1500015A07 gene
NR_029440.1	2010320M18Rik	218,219,187	135,109,125	-0.51	0.0233	RIKEN cDNA 2010320M18 gene
XR_869942.2	D830044I16Rik	125,145,151	84,75,88	-0.51	0.0418	RIKEN cDNA D830044I16 gene
NM_008513.3	Lrp5	800,839,854	491,526,467	-0.52	0.00011	low density lipoprotein receptor-related protein 5
NM_010414.3	Htt	910,877,905	531,568,512	-0.52	8.23e-05	huntingtin
NM_013835.2	Trove2	496,417,493	281,270,286	-0.52	0.0011	TROVE domain family, member 2
NM_026384.3	Dgat2	247,272,277	193,134,138	-0.52	0.0187	diacylglycerol O-acyltransferase 2
NM_029293.2	Phpt1	430,486,392	252,296,231	-0.52	0.00511	phosphohistidine phosphatase 1
NM_029342.4	Nhej1	226,212,181	114,126,125	-0.52	0.0175	nonhomologous end-joining factor 1
NM_029686.4	Pkd1l2	132,148,143	94,72,79	-0.52	0.0411	polycystic kidney disease 1 like 2
NM_001013365.2	Osm	645,779,737	438,459,379	-0.53	0.000759	oncostatin M
NM_008737.2	Nrp1	1240,1297,1336	781,720,801	-0.53	2.73e-05	neuropilin 1
NM_025299.3	Txnl4a	241,247,221	136,133,145	-0.53	0.00783	thioredoxin-like 4A, transcript variant 1
NM_026566.2	Atg101	119,139,142	84,83,63	-0.53	0.0441	autophagy related 101
XM_006534338.2	Tbkbp1	234,145,217	126,106,112	-0.53	0.0299	TBK1 binding protein 1, transcript variant X4
NM_020561.2	Smpdl3a	19171,23366,20091	12917,11822,12392	-0.54	3.73e-05	sphingomyelin phosphodiesterase, acid-like 3A
NM_144804.1	Depdc7	362,360,323	219,193,198	-0.54	0.0032	DEP domain containing 7
NM_001256521.1	C330006A16Rik	194,144,184	101,101,96	-0.55	0.0168	RIKEN cDNA C330006A16 gene, transcript variant 1
NM_133832.3	Rdh10	283,247,243	136,149,161	-0.55	0.00444	retinol dehydrogenase 10 (all-trans)
XR_001780315.1	LOC108167924	238,250,265	134,178,123	-0.55	0.0085	uncharacterized LOC108167924
NM_007760.3	Crat	136,116,111	71,61,72	-0.56	0.0357	carnitine acetyltransferase
NM_172671.2	Lgr4	209,165,181	94,120,102	-0.56	0.0126	leucine-rich repeat-containing G protein-coupled receptor 4
XM_017317897.1	Ncoa5	100,93,106	62,55,49	-0.56	0.0484	nuclear receptor coactivator 5, transcript variant X2
NM_009072.2	Rock2	320,429,352	210,215,204	-0.57	0.0025	Rho-associated coiled-coil containing protein kinase 2
XR_386926.2	Taz	173,217,217	109,127,107	-0.57	0.00857	tafazzin, transcript variant X6
NM_001024945.1	Qsox1	428,450,470	249,280,240	-0.58	0.000255	quiescin Q6 sulfhydryl oxidase 1, transcript variant 1
NR_126043.1	Stk11	329,388,328	203,204,184	-0.58	0.00149	serine/threonine kinase 11, transcript variant 4
NM_011594.3	Timp2	52132,52675,52029	30594,29400,29782	-0.59	1.37e-08	tissue inhibitor of metalloproteinase 2
NM_011955.2	Nubp1	256,264,207	137,117,154	-0.59	0.00711	nucleotide binding protein 1
NR_045618.1	Gm9958	92,118,102	64,54,52	-0.59	0.04	predicted gene 9958
NM_001081150.1	Lonrf1	454,367,395	212,246,226	-0.6	0.000394	LON peptidase N-terminal domain and ring finger 1
NM_009305.2	Syp	321,351,333	183,196,184	-0.6	0.000528	synaptophysin
NM_178600.2	Vkorc1	1083,1439,1049	729,681,586	-0.6	0.000521	vitamin K epoxide reductase complex, subunit 1
NR_045294.1	Gm4285	149,166,144	74,85,94	-0.6	0.0115	predicted gene 4285
NM_022881.4	Rgs18	133,134,127	77,78,58	-0.61	0.0174	regulator of G-protein signaling 18
NM_026616.2	Rnaseh2c	377,515,421	255,263,211	-0.61	0.00144	ribonuclease H2, subunit C
NM_007649.4	Cd48	2006,2428,1950	1226,1134,1182	-0.62	1.04e-05	CD48 antigen
NM_019388.3	Cd86	87,95,109	46,63,46	-0.62	0.0324	CD86 antigen
NM_012000.3	Cln8	2425,2397,2505	1283,1351,1426	-0.63	2.13e-09	ceroid-lipofuscinosis, neuronal 8
NM_026321.4	Fam174a	2122,2360,1914	1224,1203,1114	-0.63	6.39e-06	family with sequence similarity 174, member A
NM_028862.3	Rnf145	104,75,115	52,34,67	-0.63	0.048	ring finger protein 145, transcript variant 1
NM_133926.2	Camk1	6289,7078,6079	3794,3539,3448	-0.63	7.52e-07	calcium/calmodulin-dependent protein kinase I
XM_006504308.2	Adgrd1	101,134,80	49,69,49	-0.63	0.044	adhesion G protein-coupled receptor D1, transcript variant X2
NM_012056.2	Fkbp9	1251,1174,1193	625,705,662	-0.64	1.4e-07	FK506 binding protein 9
NR_131212.1	Neat1	122,182,150	70,79,93	-0.64	0.0123	nuclear paraspeckle assembly transcript 1 (non-protein coding), transcript variant MENbeta
NM_145973.2	Ell3	240,406,300	130,189,187	-0.65	0.00462	elongation factor RNA polymerase II-like 3
NR_030451.1	Mir682	333,446,318	191,226,175	-0.65	0.00156	microRNA 682
NR_108021.1	Gm16712	132,162,115	74,78,64	-0.65	0.0143	predicted gene, 16712
NM_010242.3	Fut4	154,198,184	95,87,102	-0.66	0.0039	fucosyltransferase 4
NM_010302.2	Gna12	2611,2260,2799	1286,1411,1463	-0.66	2.6e-09	guanine nucleotide binding protein, alpha 12
NM_016927.3	Pkd2l2	201,176,208	97,108,106	-0.66	0.00154	polycystic kidney disease 2-like 2, transcript variant 1
NM_028808.3	P2ry13	108,81,96	57,38,51	-0.66	0.0282	purinergic receptor P2Y, G-protein coupled 13
NR_003376.2	Gm7367	1357,1579,1327	819,770,714	-0.66	4.52e-06	predicted pseudogene 7367
NR_131983.1	Magef1	293,379,241	155,161,171	-0.66	0.00233	melanoma antigen family F, 1
XM_006500537.2	Sptbn5	117,100,113	54,62,56	-0.66	0.013	spectrin beta, non-erythrocytic 5
XR_383807.3	LOC102632231	109,107,129	62,47,70	-0.66	0.0155	uncharacterized LOC102632231, transcript variant X1
NM_029861.2	Cnrip1	287,345,308	166,181,151	-0.67	0.000309	cannabinoid receptor interacting protein 1
XM_006519309.3	Actr8	119,145,126	78,46,77	-0.67	0.0175	ARP8 actin-related protein 8, transcript variant X1
NM_010330.4	Emb	4040,4127,3771	2101,2098,2190	-0.68	1.59e-09	embigin
NM_015766.2	Ebi3	94,85,80	44,44,44	-0.68	0.0227	Epstein-Barr virus induced gene 3
NM_053201.4	Magee1	254,218,255	126,125,130	-0.68	0.000361	melanoma antigen, family E, 1
NM_010638.4	Klf9	1229,1047,1347	543,655,721	-0.69	2.93e-07	Kruppel-like factor 9
NM_026209.1	Saysd1	94,115,110	65,44,52	-0.69	0.0164	SAYSVFN motif domain containing 1
NM_033576.1	Pcdhgb4	105,72,154	47,61,56	-0.7	0.0218	protocadherin gamma subfamily B, 4
XM_017313739.1	LOC108167694	84,97,77	44,43,42	-0.7	0.0203	serine/threonine-protein phosphatase 2A regulatory subunit B'' subunit delta-like
XM_889722.8	Gm5621	238,267,221	112,164,99	-0.7	0.00222	predicted gene 5621
NM_001037941.3	Dnajb6	59,86,67	34,34,36	-0.71	0.034	DnaJ heat shock protein family (Hsp40) member B6, transcript variant 2
NR_045070.1	4930592A05Rik	120,147,120	68,69,58	-0.71	0.00611	RIKEN cDNA 4930592A05 gene
XM_017314884.1	LOC108167886	200,274,229	124,99,136	-0.71	0.00139	translation initiation factor IF-2-like
NM_001111324.2	Nedd9	81,64,117	24,51,51	-0.72	0.0331	neural precursor cell expressed, developmentally down-regulated gene 9, transcript variant 1
XM_006513454.2	Chpt1	92,118,105	42,64,51	-0.72	0.0116	choline phosphotransferase 1, transcript variant X1
XM_006519507.2	Nt5dc2	134,102,78	52,48,55	-0.72	0.0168	5'-nucleotidase domain containing 2, transcript variant X1
XM_006534567.2	Mrpl27	103,49,87	26,43,46	-0.72	0.0411	mitochondrial ribosomal protein L27, transcript variant X1
XR_386573.2	Gm32026	58,95,67	40,26,40	-0.72	0.0403	predicted gene, 32026, transcript variant X2
NM_026125.3	Fam132a	134,184,134	66,88,72	-0.73	0.00436	family with sequence similarity 132, member A
XM_017316502.1	Pdgfb	92,61,96	38,42,41	-0.73	0.0199	platelet derived growth factor, B polypeptide, transcript variant X1
NM_019877.2	Copz2	245,261,248	133,132,115	-0.74	0.000148	coatomer protein complex, subunit zeta 2
NM_176831.4	Ppcdc	47,72,55	29,19,33	-0.74	0.0474	phosphopantothenoylcysteine decarboxylase
XM_017313965.1	E030030I06Rik	57,68,55	32,26,27	-0.74	0.0356	RIKEN cDNA E030030I06 gene, transcript variant X1
NM_133792.2	Pla2g15	83,77,85	37,37,44	-0.75	0.013	phospholipase A2, group XV
NR_030484.1	Mir703	349,479,304	217,185,164	-0.75	0.000742	microRNA 703
XM_017317733.1	LOC108168313	72,115,88	45,46,41	-0.75	0.0149	uncharacterized LOC108168313
NR_045265.1	Toporsos	104,127,109	62,58,44	-0.76	0.0063	topoisomerase I binding, arginine/serine-rich, opposite strand
XM_017321875.1	LOC105242736	123,132,111	51,64,64	-0.76	0.00362	histone H3.3-like
NM_030004.3	Cryl1	2964,3610,2943	1704,1543,1537	-0.77	3.45e-08	crystallin, lambda 1
NR_040278.1	E230016M11Rik	111,131,123	70,54,51	-0.77	0.00415	RIKEN cDNA E230016M11 gene
XM_006519330.2	Bin3	41,57,56	14,30,26	-0.77	0.049	bridging integrator 3, transcript variant X1
NM_001254745.1	E030030I06Rik	107,111,99	51,57,43	-0.78	0.00488	RIKEN cDNA E030030I06 gene, transcript variant 2
NM_011204.2	Ptpn13	55,57,86	22,37,32	-0.78	0.0267	protein tyrosine phosphatase, non-receptor type 13
NR_015514.2	9330175E14Rik	82,67,127	42,35,51	-0.78	0.015	RIKEN cDNA 9330175E14 gene
NM_009179.3	St3gal2	46,52,43	16,24,23	-0.79	0.0416	ST3 beta-galactoside alpha-2,3-sialyltransferase 2
NM_018797.2	Plxnc1	2274,2690,2335	1164,1251,1189	-0.8	1.74e-10	plexin C1
NR_104093.1	Gtf2a2	46,58,50	20,24,25	-0.8	0.0318	general transcription factor II A, 2, transcript variant 4
XM_011246895.2	Rprd1a	61,56,64	22,27,33	-0.8	0.0207	regulation of nuclear pre-mRNA domain containing 1A, transcript variant X3
NM_007969.4	Wfdc18	71,114,93	41,47,40	-0.81	0.00814	WAP four-disulfide core domain 18
NM_009142.3	Cx3cl1	78,104,93	24,63,39	-0.81	0.016	chemokine (C-X3-C motif) ligand 1
NM_017391.3	Slc5a3	284,272,312	111,134,172	-0.81	2.69e-05	solute carrier family 5 (inositol transporters), member 3
NM_008425.4	Kcnj2	943,861,917	409,448,465	-0.82	1.09e-10	potassium inwardly-rectifying channel, subfamily J, member 2
NM_133222.3	Adgrl4	281,376,374	162,161,170	-0.82	9.55e-06	adhesion G protein-coupled receptor L4
NM_008137.4	Gna14	71,99,106	37,46,42	-0.84	0.00531	guanine nucleotide binding protein, alpha 14
NR_000004.8	Snord35b	47,69,68	24,20,36	-0.84	0.021	small nucleolar RNA, C/D box 35B
XM_006531706.3	Snx32	49,53,48	28,16,20	-0.84	0.0298	sorting nexin 32, transcript variant X2
NM_030233.1	Saal1	45,52,73	23,30,20	-0.85	0.0221	serum amyloid A-like 1
NM_177055.3	A630001G21Rik	193,257,169	92,89,106	-0.85	0.00035	RIKEN cDNA A630001G21 gene
NR_040616.1	A130077B15Rik	341,342,278	163,146,141	-0.85	1.17e-05	RIKEN cDNA A130077B15 gene
NM_009631.4	Adora3	95,94,107	48,42,42	-0.87	0.00206	adenosine A3 receptor
XM_017313846.1	Pfkl	47,53,51	21,20,23	-0.87	0.0199	phosphofructokinase, liver, B-type, transcript variant X1
XM_017319364.1	LOC108168734	139,128,123	54,56,67	-0.87	0.000579	sensor histidine kinase AruS-like
XR_878036.1	Gm39487	35,30,42	9,17,17	-0.87	0.0474	predicted gene, 39487, transcript variant X1
NM_008455.3	Klkb1	45,76,40	17,19,31	-0.88	0.0302	kallikrein B, plasma 1
NR_033221.1	BC031361	33,35,42	16,16,12	-0.88	0.0395	cDNA sequence BC031361
NR_045701.1	C330013E15Rik	57,55,48	26,27,14	-0.88	0.0226	RIKEN cDNA C330013E15 gene
NM_177000.3	C130050O18Rik	68,62,46	29,22,23	-0.89	0.0156	RIKEN cDNA C130050O18 gene
NM_207237.3	Man1c1	1517,1396,1368	640,662,671	-0.89	1.48e-13	mannosidase, alpha, class 1C, member 1
XM_006532917.1	Arrb2	46,86,76	28,33,27	-0.89	0.0117	arrestin, beta 2, transcript variant X1
NM_011254.5	Rbp1	31,34,49	12,19,14	-0.9	0.0367	retinol binding protein 1, cellular
NM_027494.3	Zcchc8	38,40,40	16,15,16	-0.91	0.0275	zinc finger, CCHC domain containing 8
XM_006524240.1	Syngap1	88,71,54	24,32,34	-0.91	0.00828	synaptic Ras GTPase activating protein 1 homolog (rat), transcript variant X6
XM_006540587.3	Bcat2	24,38,38	12,8,18	-0.91	0.0492	branched chain aminotransferase 2, mitochondrial, transcript variant X4
XR_001778007.1	Atg16l2	29,36,31	9,15,13	-0.91	0.0448	autophagy related 16-like 2 (S. cerevisiae), transcript variant X15
XM_006502104.2	Alpk1	69,65,72	33,28,25	-0.92	0.00546	alpha-kinase 1, transcript variant X4
NR_045798.1	1810034E14Rik	104,126,133	61,45,50	-0.93	0.000613	RIKEN cDNA 1810034E14 gene
XR_870187.2	Gm40468	96,124,91	40,50,43	-0.93	0.0013	predicted gene, 40468, transcript variant X2
NR_028266.1	BC037032	139,99,165	70,44,56	-0.94	0.00085	cDNA Sequence BC037032
XM_017314802.1	Arsg	43,35,45	13,13,22	-0.94	0.0251	arylsulfatase G, transcript variant X6
NM_008179.2	Gspt2	218,206,220	87,101,92	-0.95	2.46e-06	G1 to S phase transition 2
XM_006503479.2	Tmem234	93,87,111	51,29,41	-0.95	0.00193	transmembrane protein 234, transcript variant X1
XR_001784254.1	LOC108168933	23,35,40	12,8,16	-0.95	0.0415	uncharacterized LOC108168933
XR_001784955.1	LOC108169069	32,27,59	19,17,7	-0.95	0.0409	uncharacterized LOC108169069
NM_021508.3	Myoz1	113,120,85	48,45,40	-0.96	0.001	myozenin 1
XM_006516447.3	Gm30599	45,45,53	12,19,25	-0.96	0.0154	predicted gene, 30599
NM_198004.3	Idnk	32,55,45	13,18,20	-0.97	0.0205	idnK gluconokinase homolog (E. coli), transcript variant 1
XM_006531330.1	Cmtm3	48,33,53	12,14,25	-0.97	0.0204	CKLF-like MARVEL transmembrane domain containing 3, transcript variant X5
NM_011228.2	Rab33a	35,40,36	13,22,5	-0.98	0.0358	RAB33A, member RAS oncogene family
NM_146184.4	B3gnt8	51,64,63	23,25,23	-0.98	0.00599	UDP-GlcNAc:betaGal beta-1,3-N-acetylglucosaminyltransferase 8, transcript variant 1
NM_153551.1	Dennd1c	23,43,31	7,17,11	-0.98	0.0412	DENN/MADD domain containing 1C
XM_006538194.3	Tmem246	27,24,29	6,14,8	-0.98	0.0484	transmembrane protein 246, transcript variant X1
NM_008569.2	Anapc1	33,46,36	12,17,14	-0.99	0.0214	anaphase promoting complex subunit 1
NM_153133.2	Rdh9	35,44,36	12,18,13	-0.99	0.021	retinol dehydrogenase 9
XM_017320601.1	Asl	34,45,41	17,13,15	-0.99	0.0189	argininosuccinate lyase, transcript variant X2
NM_020332.4	Ank	5597,6057,6233	2454,2531,2688	-1	3.92e-23	progressive ankylosis
NM_007528.3	Bcl6b	65,77,95	28,39,27	-1.01	0.00196	B cell CLL/lymphoma 6, member B
XM_011242050.1	Erich1	29,31,28	10,9,12	-1.01	0.0324	glutamate rich 1, transcript variant X1
NM_001114088.2	Pdlim7	26,30,33	11,13,7	-1.02	0.0335	PDZ and LIM domain 7, transcript variant a
NM_019563.2	Cited4	279,287,206	106,139,70	-1.02	4.64e-05	Cbp/p300-interacting transactivator, with Glu/Asp-rich carboxy-terminal domain, 4
NM_054057.4	Prosc	39,42,59	21,16,15	-1.02	0.0119	proline synthetase co-transcribed, transcript variant 1
NM_146064.1	Soat2	62,57,37	20,23,16	-1.02	0.0103	sterol O-acyltransferase 2
NM_015822.2	Fbxl3	32,84,45	20,22,17	-1.04	0.0149	F-box and leucine-rich repeat protein 3
NR_033547.1	Gm10684	34,24,40	12,12,10	-1.04	0.0245	predicted gene 10684
NR_040698.1	AW046200	46,60,79	18,23,29	-1.04	0.00478	expressed sequence AW046200
NM_001029873.2	Unc13a	26,25,18	6,11,5	-1.05	0.0479	unc-13 homolog A (C. elegans)
NM_138672.2	Stab1	699,956,716	381,298,288	-1.05	1.39e-08	stabilin 1
XM_011240967.2	Pvrig	21,33,23	11,5,9	-1.05	0.0416	poliovirus receptor related immunoglobulin domain containing, transcript variant X3
XM_011249375.2	Gm38958	139,106,92	47,51,34	-1.05	0.000402	predicted gene, 38958
XR_387416.2	Gm32267	26,31,23	7,10,10	-1.05	0.0355	predicted gene, 32267
NM_011061.2	Padi4	189,275,179	89,85,82	-1.06	1.03e-05	peptidyl arginine deiminase, type IV
NR_030693.1	4930412C18Rik	17,29,23	8,7,7	-1.06	0.0453	RIKEN cDNA 4930412C18 gene
NR_132130.1	Clec7a	174,119,159	49,54,76	-1.06	4.51e-05	C-type lectin domain family 7, member a, transcript variant 1, non-coding
XM_006516117.2	0610007P14Rik	33,23,43	9,12,13	-1.06	0.0238	RIKEN cDNA 0610007P14 gene, transcript variant X1
XM_017312540.1	Cacna1a	162,131,155	53,59,65	-1.07	8.82e-06	calcium channel, voltage-dependent, P/Q type, alpha 1A subunit, transcript variant X20
XR_140754.4	Gm10369	37,54,64	21,14,21	-1.07	0.00726	predicted gene 10369
XM_017317278.1	Msh5	81,95,150	36,39,49	-1.08	0.000393	mutS homolog 5, transcript variant X1
NM_009759.4	Bmx	62,59,64	26,19,23	-1.09	0.0021	BMX non-receptor tyrosine kinase
NM_023396.5	Rprm	92,137,100	42,45,39	-1.09	0.000204	reprimo, TP53 dependent G2 arrest mediator candidate
NM_197986.2	Tmem140	104,122,103	51,36,38	-1.1	0.000148	transmembrane protein 140
NR_110483.1	Lncppara	36,43,25	14,12,9	-1.1	0.0187	long noncoding RNA near Ppara
XM_017314749.1	2810021J22Rik	41,33,64	12,12,23	-1.12	0.00966	RIKEN cDNA 2810021J22 gene, transcript variant X1
XR_001784184.1	Usp40	17,40,32	4,10,14	-1.12	0.0318	ubiquitin specific peptidase 40, transcript variant X2
NM_033037.3	Cdo1	64,91,56	29,21,26	-1.13	0.00175	cysteine dioxygenase 1, cytosolic
XM_006523373.2	Gm3435	26,20,51	8,8,14	-1.15	0.0221	predicted gene 3435, transcript variant X4
XM_006523887.3	Rab11b	41,44,41	13,13,17	-1.15	0.00643	RAB11B, member RAS oncogene family, transcript variant X1
XM_017319770.1	Ubap2l	25,23,25	4,7,11	-1.16	0.0293	ubiquitin-associated protein 2-like, transcript variant X35
XR_385850.3	Gm36279	19,17,24	10,3,3	-1.17	0.0445	predicted gene, 36279, transcript variant X2
XR_868470.1	Gm40315	62,78,80	30,25,22	-1.18	0.000496	predicted gene, 40315
XR_378387.2	Gm35597	42,52,67	20,19,15	-1.19	0.00236	predicted gene, 35597
NR_037588.1	Cahm	32,40,37	12,12,11	-1.2	0.00793	colon adenocarcinoma hypermethylated RNA
XM_006530170.3	Sh2b3	40,20,35	5,11,13	-1.2	0.0173	SH2B adaptor protein 3, transcript variant X1
NM_001033769.2	B020031M17Rik	18,34,22	10,5,6	-1.22	0.0261	RIKEN cDNA B020031M17 gene
NR_038186.1	Snhg18	153,210,164	59,68,58	-1.25	3.44e-07	small nucleolar RNA host gene 18
NR_046017.1	9530052E02Rik	23,17,17	4,4,7	-1.25	0.034	RIKEN cDNA 9530052E02 gene
XM_006497430.3	Etl4	16,12,22	3,7,2	-1.25	0.045	enhancer trap locus 4, transcript variant X16
XM_011245643.2	Csad	10,19,21	4,2,6	-1.25	0.0447	cysteine sulfinic acid decarboxylase, transcript variant X13
XR_001779575.1	G370120E05Rik	85,61,52	20,28,17	-1.25	0.000826	RIKEN cDNA G370120E05 gene
NM_008490.2	Lcat	32,39,28	7,11,12	-1.26	0.00907	lecithin cholesterol acyltransferase
NM_009378.3	Thbd	3692,3708,3902	1282,1270,1504	-1.26	2.35e-31	thrombomodulin
XM_017313898.1	Socs2	18,21,16	2,5,7	-1.27	0.0354	suppressor of cytokine signaling 2, transcript variant X3
NM_001301671.1	Sumo3	40,48,38	7,15,17	-1.28	0.00417	small ubiquitin-like modifier 3, transcript variant 2
NM_001252505.1	St6gal1	27,11,39	9,6,5	-1.29	0.0233	beta galactoside alpha 2,6 sialyltransferase 1, transcript variant 2
NM_028886.1	Lrguk	28,48,35	10,14,9	-1.3	0.00587	leucine-rich repeats and guanylate kinase domain containing
XM_006539545.3	Gapdhs	46,44,46	12,11,19	-1.3	0.00213	glyceraldehyde-3-phosphate dehydrogenase, spermatogenic, transcript variant X1
XM_006529114.2	Cxcr4	20,14,26	6,3,6	-1.31	0.0273	chemokine (C-X-C motif) receptor 4, transcript variant X2
XM_011246052.2	Mpv17l	13,27,17	4,5,5	-1.33	0.0284	Mpv17 transgene, kidney disease mutant-like, transcript variant X2
XR_001781721.1	Gm41361	28,24,38	11,7,7	-1.33	0.00935	predicted gene, 41361, transcript variant X2
NM_177664.5	Plppr4	29,22,33	6,10,7	-1.34	0.01	phospholipid phosphatase related 4
NR_040684.1	Prkag2os1	18,18,18	4,3,6	-1.35	0.0277	protein kinase, AMP-activated, gamma 2 non-catalytic subunit, opposite strand 1
XR_001779676.1	Gm2539	76,61,85	13,28,28	-1.35	0.000157	predicted gene, 2539
NM_007522.3	Bad	46,29,37	6,15,11	-1.36	0.00451	BCL2-associated agonist of cell death, transcript variant 1
NM_172879.3	Lrrd1	14,32,13	2,6,6	-1.36	0.0294	leucine rich repeats and death domain containing 1
XR_383407.2	Gm34934	18,23,20	3,9,3	-1.36	0.0242	predicted gene, 34934
NM_029608.1	Fam209	14,16,14	0,3,6	-1.38	0.043	family with sequence similarity 209
NM_146125.2	Itpka	17,32,23	9,3,6	-1.38	0.017	inositol 1,4,5-trisphosphate 3-kinase A
NR_040292.1	2310040G24Rik	16,18,16	3,7,1	-1.38	0.0335	RIKEN cDNA 2310040G24 gene, transcript variant 1
XR_867024.2	Gm33622	15,30,27	8,7,3	-1.38	0.017	predicted gene, 33622
XR_882051.1	Gm39000	28,34,30	6,12,7	-1.39	0.00637	predicted gene, 39000
NM_028662.2	Slc35b2	25,20,9	5,2,5	-1.4	0.0298	solute carrier family 35, member B2
XM_017314198.1	Cd300ld4	29,26,35	5,8,11	-1.41	0.00637	CD300 molecule like family member D4, transcript variant X2
XR_875946.2	Gm35545	27,31,20	7,9,4	-1.41	0.0109	predicted gene, 35545, transcript variant X3
XM_017320363.1	Dock7	22,12,21	4,1,7	-1.42	0.0273	dedicator of cytokinesis 7, transcript variant X11
NM_001081072.1	Slc27a6	725,886,991	273,206,332	-1.43	3.55e-16	solute carrier family 27 (fatty acid transporter), member 6
NM_008230.6	Hdc	35,35,46	13,13,5	-1.44	0.00258	histidine decarboxylase
XM_011238890.2	Cnih4	18,23,27	4,7,5	-1.49	0.011	cornichon family AMPA receptor auxiliary protein 4, transcript variant X1
XR_875674.1	Gm35853	88,71,115	22,27,29	-1.5	3.94e-06	predicted gene, 35853, transcript variant X8
NR_045287.1	1700097N02Rik	20,28,21	2,8,6	-1.51	0.0116	RIKEN cDNA 1700097N02 gene
NR_106064.1	Mir7115	81,96,71	22,20,28	-1.51	8.76e-06	microRNA 7115
NM_001003405.4	Try5	13,16,7	3,2,1	-1.53	0.04	trypsin 5
NM_007385.3	Apoc4	14,43,15	5,4,7	-1.53	0.0142	apolipoprotein C-IV
XR_001780052.1	Ccdc57	66,69,63	17,16,21	-1.54	2.62e-05	coiled-coil domain containing 57, transcript variant X9
XM_011247942.1	Serpinb2	10,9,18	1,4,1	-1.56	0.0383	serine (or cysteine) peptidase inhibitor, clade B, member 2, transcript variant X1
XR_001778298.1	Gm35147	18,16,19	4,3,4	-1.56	0.0167	predicted gene, 35147, transcript variant X3
NR_027491.1	Il4	15,14,14	2,4,2	-1.58	0.0256	interleukin 4, transcript variant 2
NM_178079.3	Pm20d1	48,46,44	10,11,14	-1.59	0.000249	peptidase M20 domain containing 1
NM_183315.2	Ctxn1	29,52,27	5,9,12	-1.59	0.00223	cortexin 1
NM_009777.2	C1qb	25695,27870,23945	7988,7034,6790	-1.61	4.94e-37	complement component 1, q subcomponent, beta polypeptide
XM_017316206.1	Cdadc1	21,16,18	2,4,5	-1.63	0.0133	cytidine and dCMP deaminase domain containing 1, transcript variant X1
XR_373982.3	LOC102632465	108,95,93	35,16,24	-1.66	7.32e-07	uncharacterized LOC102632465, transcript variant X8
XM_006506528.3	Ndnf	18,16,11	1,4,3	-1.67	0.021	neuron-derived neurotrophic factor, transcript variant X1
XR_390699.3	Gm13274	12,7,12	1,3,0	-1.67	0.0421	predicted gene 13274, transcript variant X1
NR_033510.1	1500017E21Rik	30,33,29	2,7,11	-1.7	0.00234	RIKEN cDNA 1500017E21 gene
XM_006508539.3	Tnni2	58,26,38	7,15,5	-1.71	0.000979	troponin I, skeletal, fast 2, transcript variant X1
XM_006508140.3	Rgs10	13,17,16	2,3,3	-1.73	0.0162	regulator of G-protein signalling 10, transcript variant X3
NM_028770.2	Krt80	30,35,40	6,10,7	-1.74	0.000642	keratin 80
NM_026977.2	Cnppd1	9,17,18	0,3,4	-1.75	0.0216	cyclin Pas1/PHO80 domain containing 1
NM_023653.5	Wnt2	16,19,20	3,2,5	-1.76	0.00953	wingless-type MMTV integration site family, member 2
XR_872676.1	Gm40386	12,21,18	3,4,2	-1.76	0.0126	predicted gene, 40386
NM_134065.4	Epdr1	20,18,17	4,3,3	-1.77	0.00879	ependymin related protein 1 (zebrafish)
NM_175400.6	Sephs1	52,56,52	11,11,14	-1.79	1.97e-05	selenophosphate synthetase 1
NM_026414.2	Asprv1	13,16,12	2,4,0	-1.83	0.0208	aspartic peptidase, retroviral-like 1
NM_010104.4	Edn1	22,2,12	2,2,0	-1.84	0.0345	endothelin 1
XR_001785226.1	Gm38800	13,8,11	1,1,2	-1.86	0.03	predicted gene, 38800
NM_009813.2	Casq1	54,51,47	9,15,8	-1.87	2.45e-05	calsequestrin 1
NM_010288.3	Gja1	20,14,25	1,4,5	-1.88	0.00667	gap junction protein, alpha 1
NR_045801.1	5730460C07Rik	14,13,24	2,3,3	-1.92	0.00897	RIKEN cDNA 5730460C07 gene
XR_386028.2	Gm34326	16,16,23	2,4,3	-1.92	0.00659	predicted gene, 34326
NM_001253831.1	Atp2c1	18,22,16	2,3,4	-1.97	0.00538	ATPase, Ca++-sequestering, transcript variant 1
XR_001781737.1	Gm35831	8,11,6	2,0,0	-1.98	0.045	predicted gene, 35831, transcript variant X3
NM_007553.3	Bmp2	64,38,52	12,8,9	-2.02	1.11e-05	bone morphogenetic protein 2
NR_040769.1	A730043L09Rik	14,5,7	0,2,0	-2.09	0.0418	RIKEN cDNA A730043L09 gene
NM_009135.2	Scn7a	4,8,15	2,0,0	-2.1	0.0401	sodium channel, voltage-gated, type VII, alpha
XM_006532399.2	Mgat1	14,8,14	1,0,3	-2.1	0.0198	mannoside acetylglucosaminyltransferase 1, transcript variant X3
NM_205819.3	Tlr11	14,8,9	2,0,1	-2.13	0.0257	toll-like receptor 11
NR_030682.1	2810410L24Rik	17,12,7	0,2,2	-2.13	0.0189	RIKEN cDNA 2810410L24 gene
XM_011243266.1	Mbd6	8,6,6	0,0,1	-2.13	0.0371	methyl-CpG binding domain protein 6, transcript variant X1
NM_010640.2	Klk1b11	127,132,164	28,29,18	-2.21	7.05e-14	kallikrein 1-related peptidase b11
XR_873899.2	Gm30411	6,9,12	2,0,0	-2.22	0.0349	predicted gene, 30411, transcript variant X2
XM_006518384.1	Rcbtb2	145,180,238	30,43,26	-2.24	1.22e-15	regulator of chromosome condensation (RCC1) and BTB (POZ) domain containing protein 2, transcript variant X3
XM_006525817.2	Hrh4	23,33,21	3,4,4	-2.27	0.000536	histamine receptor H4, transcript variant X1
NM_181752.1	Gpr135	7,7,7	0,0,1	-2.38	0.0307	G protein-coupled receptor 135
NM_027363.1	Chp2	12,11,5	1,1,0	-2.43	0.0269	calcineurin-like EF hand protein 2
NM_001039648.3	Gm20767	7,16,23	2,0,2	-2.62	0.00545	predicted gene, 20767
NM_020025.4	B3galt2	29,13,27	2,1,4	-2.67	0.00055	UDP-Gal:betaGlcNAc beta 1,3-galactosyltransferase, polypeptide 2
NM_028979.2	Cyp2j9	12,12,14	1,2,0	-2.68	0.00835	cytochrome P450, family 2, subfamily j, polypeptide 9
XM_017321199.1	Cfap99	7,6,11	0,1,0	-2.82	0.0195	cilia and flagella associated protein 99, transcript variant X3
XM_006523957.3	Srf	17,18,23	1,2,2	-2.86	0.000782	serum response factor, transcript variant X1
NR_102394.1	Gm12992	16,11,15	2,1,0	-2.88	0.00481	predicted gene 12992, transcript variant 2
NM_177013.3	Tmem229a	22,13,19	0,2,2	-3.02	0.00121	transmembrane protein 229A
XM_006524595.1	Rab44	13,21,11	0,1,2	-3.05	0.00323	RAB44, member RAS oncogene family, transcript variant X5
XR_378023.1	Gm32404	9,5,14	1,0,0	-3.21	0.0112	predicted gene, 32404
XR_387997.3	Gm34197	14,10,4	1,0,0	-3.23	0.011	predicted gene, 34197, transcript variant X2
XM_017315631.1	Ccdc125	8,20,11	0,2,0	-3.24	0.00674	coiled-coil domain containing 125, transcript variant X5
NR_045421.1	Gm6277	17,25,11	2,0,1	-3.35	0.00116	predicted gene 6277
XR_001779489.1	LOC108167736	25,10,9	0,2,0	-3.47	0.00405	uncharacterized LOC108167736, transcript variant X2
XM_006503483.3	44047	10,4,18	1,0,0	-3.5	0.00711	argonaute RISC catalytic subunit 4, transcript variant X4
NM_016894.3	Ramp1	19,13,12	0,0,2	-3.51	0.00325	receptor (calcitonin) activity modifying protein 1, transcript variant 1
XR_001780355.1	LOC108167936	16,18,33	0,0,2	-4.28	0.000283	uncharacterized LOC108167936
XR_870867.2	Gm39362	3,12,7	0,0,0	-4.42	0.00619	predicted gene, 39362, transcript variant X2
NM_013811.3	Dnah8	7,6,10	0,0,0	-4.59	0.0043	dynein, axonemal, heavy chain 8
NM_138654.3	Sugct	7,6,10	0,0,0	-4.59	0.0043	succinyl-CoA glutarate-CoA transferase
NM_008926.4	Prkg2	13,8,3	0,0,0	-4.69	0.00407	protein kinase, cGMP-dependent, type II
XM_006531403.3	1700067K01Rik	12,7,5	0,0,0	-4.72	0.00356	RIKEN cDNA 1700067K01 gene, transcript variant X1
XR_876356.1	Gm41519	10,5,10	0,0,0	-4.82	0.00288	predicted gene, 41519
