# Supplementary material for: Gene expression patterns associated with Leishmania panamensis infection in macrophages from BALB/c and C57BL/6 mice
Source: PLoS Negl Trop Dis. 2021 Feb 22;15(2):e0009225. doi: 10.1371/journal.pntd.0009225 (PMC7932533; doi:10.1371/journal.pntd.0009225)
Supplement: S4 Table — (XLSX) [file pntd.0009225.s010.xlsx]

## Sheet: C57BL6
Table S4. Differentially expressed genes specific to C57BL/6 macrophages
ID	Symbol	Counts (Control)	Counts (Infected)	Log2FC	P value	Product
		(Replicate1, Replicate2, Replicate3)
XR_873344.1	Gm40932	0,0,0	11,7,9	5.88	0.000233	predicted gene, 40932
XR_878430.1	Gm41927	0,0,0	5,9,10	5.73	0.000407	predicted gene, 41927
NM_134471.4	Kif2c	0,0,0	9,7,2	4.67	0.00408	kinesin family member 2C, transcript variant 1
XM_011238853.1	Pydc4	6,2,0	66,31,42	4.29	6.13e-11	pyrin domain containing 4, transcript variant X5
XR_385638.3	Gm31015	6,2,6	74,65,70	4.16	1.62e-16	predicted gene, 31015
XR_874888.1	Gm41228	2,0,0	16,10,14	4.08	0.00072	predicted gene, 41228
XM_006497078.1	LOC102639543	16,10,10	166,127,140	3.9	4.75e-32	signaling mucin HKR1-like, transcript variant X1
XM_006537557.1	Plin2	2,0,1	20,9,17	3.77	0.000257	perilipin 2, transcript variant X2
NM_001145857.1	Lrp4	0,2,2	22,16,19	3.7	3.5e-05	low density lipoprotein receptor-related protein 4, transcript variant 2
NM_008183.3	Gstm2	145,119,115	1473,944,997	3.48	1.13e-156	glutathione S-transferase, mu 2
XR_001779741.1	Gm40616	19,12,11	158,125,30	3.08	1.83e-12	predicted gene, 40616, transcript variant X1
NM_009834.2	Noct	4,2,1	24,12,21	3.02	9.01e-05	nocturnin
NM_018780.3	Sfrp5	3,0,0	20,8,4	2.93	0.00727	secreted frizzled-related sequence protein 5
NM_024226.4	Rtn4	6,3,4	35,20,32	2.86	1.91e-06	reticulon 4, transcript variant 4
NM_007741.2	Col9a2	2,0,0	11,6,6	2.84	0.0163	collagen, type IX, alpha 2
XM_006522427.1	Litaf	18,13,13	128,66,73	2.83	2.48e-16	LPS-induced TN factor, transcript variant X1
NM_010253.3	Gal	3,0,5	32,23,7	2.81	0.000312	galanin
NM_009141.3	Cxcl5	31,14,16	154,93,100	2.8	1.25e-20	chemokine (C-X-C motif) ligand 5
XR_001782407.1	2010110K18Rik	0,0,1	6,6,5	2.7	0.0182	RIKEN cDNA 2010110K18 gene
NM_175653.2	Hist1h3c	5,2,2	26,19,11	2.62	0.00029	histone cluster 1, H3c
XR_378051.1	Gm34148	3,0,1	15,6,10	2.58	0.00703	predicted gene, 34148
XR_380291.2	Gm35028	1,2,0	12,4,10	2.44	0.0142	predicted gene, 35028, transcript variant X3
XR_872328.2	Gm39671	2,4,4	22,15,20	2.44	0.000374	predicted gene, 39671, transcript variant X1
NM_027032.2	Pacrg	2,3,0	15,7,12	2.41	0.00601	PARK2 co-regulated
XR_385784.2	Gm33055	10,1,0	28,14,15	2.4	0.00132	predicted gene, 33055
NM_001291292.1	2210011C24Rik	2,2,4	11,15,19	2.39	0.00162	RIKEN cDNA 2210011C24 gene
NM_172796.2	Slfn9	2,1,1	12,3,14	2.37	0.0112	schlafen 9
NM_026929.4	Chac1	11,5,3	46,23,21	2.35	2.34e-05	ChaC, cation transport regulator 1
NR_102714.1	Uchl1os	7,4,5	36,19,23	2.35	4.47e-05	ubiquitin carboxy-terminal hydrolase L1, opposite strand
NM_175661.2	Hist1h2af	2,2,0	11,8,7	2.16	0.0168	histone cluster 1, H2af
NM_001109975.1	Synpo	7,5,4	40,17,15	2.15	0.000329	synaptopodin, transcript variant B
NM_028469.3	3110082I17Rik	9,7,13	56,29,35	2.15	4.3e-06	RIKEN cDNA 3110082I17 gene
NM_001243064.1	Cav1	3,3,1	19,8,10	2.09	0.00738	caveolin 1, caveolae protein, transcript variant 2
XR_873594.1	1700015C15Rik	1,3,0	16,7,5	2.06	0.0201	RIKEN cDNA 1700015C15 gene, transcript variant X1
NR_045094.1	Gm19689	3,1,4	13,9,16	2.03	0.00701	predicted gene, 19689
NM_146256.3	Hpdl	0,2,0	14,2,6	2.01	0.0355	4-hydroxyphenylpyruvate dioxygenase-like
NM_001081099.1	Aunip	4,8,9	34,28,21	1.98	0.00029	aurora kinase A and ninein interacting protein
NM_178186.3	Hist1h2ag	7,8,5	29,26,20	1.97	0.000338	histone cluster 1, H2ag
NM_008611.4	Mmp8	3141,2168,2045	9540,6435,6856	1.96	3.43e-131	matrix metallopeptidase 8
XM_006520831.3	Cerk	8,4,3	26,16,16	1.96	0.00144	ceramide kinase, transcript variant X2
NM_008898.2	Por	0,2,1	9,6,7	1.92	0.0293	P450 (cytochrome) oxidoreductase
XR_380289.3	Gm35028	3,2,0	10,9,7	1.89	0.0235	predicted gene, 35028, transcript variant X1
XM_006509671.3	Slc27a1	13,5,8	40,30,18	1.87	0.000269	solute carrier family 27 (fatty acid transporter), member 1, transcript variant X1
XM_006522393.3	Parp14	4,0,0	13,6,5	1.85	0.0358	poly (ADP-ribose) polymerase family, member 14, transcript variant X3
XR_385557.3	Gm31560	4,1,0	8,6,11	1.85	0.0281	predicted gene, 31560, transcript variant X1
XM_006510866.2	Pstpip1	5,1,1	13,7,11	1.84	0.0185	proline-serine-threonine phosphatase-interacting protein 1, transcript variant X2
NR_131193.1	Gm38397	3,0,0	9,6,5	1.83	0.0418	predicted gene, 38397
NM_010423.2	Hey1	5,3,4	26,9,13	1.81	0.00624	hairy/enhancer-of-split related with YRPW motif 1
NM_012012.4	Exo1	3,3,1	20,6,8	1.81	0.0178	exonuclease 1
XM_006536231.3	Chid1	0,2,1	8,8,5	1.78	0.0353	chitinase domain containing 1, transcript variant X2
XM_006506541.2	Tmem140	10,14,9	46,32,28	1.77	0.000122	transmembrane protein 140, transcript variant X2
NM_146328.2	Olfr110	11,4,7	30,21,19	1.74	0.00135	olfactory receptor 110
XM_006529430.2	Rab7b	5,0,1	21,5,5	1.74	0.0317	RAB7B, member RAS oncogene family, transcript variant X3
XR_882048.2	Gm5593	0,6,2	11,12,14	1.74	0.018	predicted gene 5593
XR_378076.2	Gm36897	49,37,43	135,113,106	1.73	3.84e-11	predicted gene, 36897
NM_001145953.1	Lgals3	43,17,8	141,35,33	1.72	0.000137	lectin, galactose binding, soluble 3, transcript variant 1
XM_006530494.3	Snrnp35	8,5,8	25,18,24	1.71	0.00182	small nuclear ribonucleoprotein 35 (U11/U12), transcript variant X1
NM_133804.2	Tmem132a	3,1,2	6,13,7	1.68	0.0291	transmembrane protein 132A
NM_025619.1	Cfap157	29,27,33	114,71,63	1.67	9.23e-08	cilia and flagella associated protein 157
NM_001167593.1	Spata31d1b	7,1,3	17,12,10	1.66	0.0157	spermatogenesis associated 31 subfamily D, member 1B
NM_009303.2	Syngr1	97,68,61	224,174,175	1.65	6.97e-16	synaptogyrin 1, transcript variant 1b
XM_006529238.3	Ncl	6,2,3	20,8,12	1.64	0.0153	nucleolin, transcript variant X1
XM_011240879.2	Hip1	5,8,5	29,11,21	1.64	0.00497	huntingtin interacting protein 1, transcript variant X2
NR_045384.1	5830416I19Rik	15,11,16	32,45,35	1.59	0.000406	RIKEN cDNA 5830416I19 gene
XR_380150.1	Gm33510	3,1,1	8,10,5	1.59	0.0391	predicted gene, 33510
NM_025846.2	Rras2	239,117,112	538,330,254	1.58	7.55e-19	related RAS viral (r-ras) oncogene 2
NR_131979.1	Mdrl	11,7,8	28,23,22	1.57	0.00204	mitochondrial dynamic related lncRNA
XM_017318721.1	LOC108168534	5,4,0	12,11,10	1.57	0.027	vegetative cell wall protein gp1-like
NM_001164329.1	Gm6904	13,11,15	52,23,34	1.56	0.000471	predicted gene 6904
XM_006498955.2	Procr	8,6,8	30,13,23	1.56	0.00432	protein C receptor, endothelial, transcript variant X1
XR_001784243.1	Gm11832	2,1,4	17,6,8	1.56	0.0316	predicted gene 11832
NM_178188.4	Hist1h2ad	11,6,6	27,25,13	1.54	0.00489	histone cluster 1, H2ad
NR_037993.1	B230216N24Rik	15,6,7	37,18,22	1.54	0.0025	RIKEN cDNA B230216N24 gene
XM_006519739.2	Emc9	16,6,5	35,21,18	1.54	0.00319	ER membrane protein complex subunit 9, transcript variant X1
NM_023844.5	Jam2	31,25,16	96,48,40	1.52	1.88e-05	junction adhesion molecule 2
NM_001162999.2	Fnip2	25,22,15	56,57,39	1.51	6.98e-05	folliculin interacting protein 2
NM_178198.2	Hist1h2bj	49,27,37	122,79,70	1.51	8.77e-08	histone cluster 1, H2bj
NM_022324.3	Sdf2l1	2778,1931,2057	6421,4607,4300	1.5	3.77e-60	stromal cell-derived factor 2-like 1
NM_029037.4	Pomk	6069,3891,4139	12723,9263,9308	1.49	6.05e-70	protein-O-mannose kinase
XM_006526226.3	Commd10	6,5,4	10,15,19	1.47	0.0174	COMM domain containing 10, transcript variant X3
NM_001310086.1	Adnp	14,4,6	32,16,17	1.46	0.00713	activity-dependent neuroprotective protein, transcript variant 1
XR_870988.1	Gm40543	22,29,25	60,50,74	1.46	8.33e-05	predicted gene, 40543
NR_040470.1	Platr17	48,25,31	99,61,74	1.43	1.38e-06	pluripotency associated transcript 17
XM_006512702.2	Tnfaip3	5,5,1	18,11,8	1.43	0.0296	tumor necrosis factor, alpha-induced protein 3, transcript variant X1
XM_017321934.1	Adam8	138,70,89	284,182,179	1.42	4.62e-14	a disintegrin and metallopeptidase domain 8, transcript variant X4
XR_001780434.1	Lgmn	47,33,43	113,81,84	1.42	2.86e-07	legumain, transcript variant X3
XM_006534870.3	Cnot6l	3,3,0	13,9,4	1.4	0.0494	CCR4-NOT transcription complex, subunit 6-like, transcript variant X1
NM_027570.3	Ldhd	39,36,24	93,62,67	1.39	5.48e-06	lactate dehydrogenase D
NM_001081381.1	Elp6	6,3,8	15,22,11	1.38	0.0209	elongator acetyltransferase complex subunit 6
NM_001168507.1	Tmem11	13,10,3	31,20,16	1.38	0.00962	transmembrane protein 11, transcript variant 2
NM_001310717.1	Mmp27	37,23,29	79,53,64	1.37	1.72e-05	matrix metallopeptidase 27
NM_001314010.1	Igf1	29,14,24	72,32,49	1.36	0.000279	insulin-like growth factor 1, transcript variant 6
NM_009944.3	Cox7a1	23,18,19	52,50,34	1.36	0.000393	cytochrome c oxidase subunit VIIa 1
NM_026152.1	Hoga1	21,17,18	47,42,38	1.36	0.000486	4-hydroxy-2-oxoglutarate aldolase 1
NM_145356.3	Zbtb7c	8,12,10	42,26,13	1.36	0.00776	zinc finger and BTB domain containing 7C
XM_006521714.3	Alcam	10,10,4	34,9,22	1.34	0.0154	activated leukocyte cell adhesion molecule, transcript variant X1
NM_001039522.1	Leo1	4,2,2	9,7,11	1.32	0.0484	Leo1, Paf1/RNA polymerase II complex component
NM_009983.2	Ctsd	449365,322588,316839	914683,644248,612628	1.31	1.05e-58	cathepsin D
NM_146024.1	Ankrd40	5,4,0	15,9,7	1.31	0.0493	ankyrin repeat domain 40, transcript variant 2
XM_011239769.2	Lnp	11,1,1	25,5,11	1.31	0.0477	limb and neural patterns, transcript variant X4
XM_011246778.1	Gm26637	15,6,8	27,18,23	1.31	0.00947	predicted gene, 26637, transcript variant X2
NM_175340.4	Nhlrc1	59,43,38	128,75,85	1.29	8.64e-07	NHL repeat containing 1
NR_038009.1	2810408I11Rik	7,4,11	18,17,21	1.29	0.02	RIKEN cDNA 2810408I11 gene
XM_006524279.3	Thada	7,7,0	18,7,17	1.29	0.0406	thyroid adenoma associated, transcript variant X7
XM_011246995.2	Snx24	4,5,4	15,10,13	1.29	0.0348	sorting nexing 24, transcript variant X3
NM_010271.2	Gpd1	114,87,72	227,149,167	1.28	1.29e-10	glycerol-3-phosphate dehydrogenase 1 (soluble)
NR_040420.2	Gm6568	12,3,3	12,19,13	1.28	0.0334	predicted pseudogene 6568
NM_178185.2	Hist1h2ap	9,10,11	28,25,19	1.27	0.01	histone cluster 1, H2ap
XR_001778596.1	LOC105243233	5,3,6	21,11,9	1.27	0.0362	uncharacterized LOC105243233, transcript variant X1
NM_029254.1	Spdya	18,8,0	16,22,22	1.26	0.0317	speedy/RINGO cell cycle regulator family, member A, transcript variant 1
NR_028589.1	Gm14005	8,10,11	30,22,18	1.24	0.013	predicted gene 14005, transcript variant 1
XM_006520806.2	Tmem184b	20,13,17	54,29,27	1.24	0.00263	transmembrane protein 184b, transcript variant X3
XM_006521508.3	Oplah	5,8,7	24,17,12	1.24	0.025	5-oxoprolinase (ATP-hydrolysing), transcript variant X2
XM_006534529.2	Ghdc	59,24,26	118,52,51	1.24	0.000136	GH3 domain containing, transcript variant X1
NM_013888.3	Dnajc12	8,12,5	16,18,25	1.21	0.0247	DnaJ heat shock protein family (Hsp40) member C12, transcript variant 1
NM_133983.4	Cd276	77,53,48	176,81,91	1.2	1.55e-06	CD276 antigen
XR_001778030.1	Gm15927	81,59,66	164,104,123	1.19	2.33e-07	predicted gene 15927, transcript variant X6
XM_006526830.3	Cpeb3	18,3,11	37,19,16	1.18	0.0213	cytoplasmic polyadenylation element binding protein 3, transcript variant X2
XM_006534896.3	Lrrc8d	22,9,10	39,17,30	1.18	0.0105	leucine rich repeat containing 8D, transcript variant X5
NM_008064.4	Gaa	47,37,30	101,58,62	1.17	6.63e-05	glucosidase, alpha, acid, transcript variant 1
NM_026050.2	Fam220a	13,13,6	24,23,22	1.17	0.0178	family with sequence similarity 220, member A
NM_178195.2	Hist1h2bf	47,34,30	79,69,61	1.17	0.000117	histone cluster 1, H2bf
XR_868771.1	Gm38762	44,23,31	79,50,57	1.16	0.000269	predicted gene, 38762
NM_029000.3	Gvin1	9,10,5	32,9,18	1.15	0.033	GTPase, very large interferon inducible 1, transcript variant 1
NM_178201.2	Hist1h2bn	83,44,39	130,101,71	1.15	1.68e-05	histone cluster 1, H2bn
XR_873936.1	Gm41053	8,9,12	20,26,19	1.15	0.0235	predicted gene, 41053
NM_053082.3	Tspan4	20,21,21	58,39,30	1.14	0.00327	tetraspanin 4, transcript variant 1
NR_045290.1	4732491K20Rik	26,12,16	30,38,35	1.14	0.00725	RIKEN cDNA 4732491K20 gene
NM_001177544.2	Hist1h2ao	8,5,10	27,16,12	1.13	0.0344	histone cluster 1, H2ao
NM_018861.3	Slc1a4	15,8,13	18,29,26	1.13	0.0209	solute carrier family 1 (glutamate/neutral amino acid transporter), member 4
XM_011244079.2	Cipc	25,25,38	79,46,52	1.13	0.00142	CLOCK interacting protein, circadian, transcript variant X6
NM_175664.3	Hist1h2bb	33,18,18	40,52,35	1.12	0.00438	histone cluster 1, H2bb
NM_026445.2	Sumf2	67,49,39	124,87,70	1.11	2.74e-05	sulfatase modifying factor 2
NM_175750.3	Plxna4	293,172,180	539,269,330	1.11	1.34e-13	plexin A4
XM_006513247.1	Hk1	8,11,7	21,17,20	1.11	0.031	hexokinase 1, transcript variant X6
NM_001243039.1	Gm4070	8,10,5	28,9,18	1.1	0.0417	predicted gene 4070, transcript variant 1
NM_174857.3	Mamdc2	142,72,47	196,141,110	1.1	8.22e-06	MAM domain containing 2
XM_006504415.3	Hip1	32,8,7	50,23,20	1.1	0.0211	huntingtin interacting protein 1, transcript variant X3
NM_027455.3	Qpct	17,9,13	44,21,17	1.09	0.0186	glutaminyl-peptide cyclotransferase (glutaminyl cyclase), transcript variant 1
NR_052008.1	Rn7s2	90,20,17	147,43,48	1.09	0.00743	7S RNA 2
NM_027014.1	Gins1	36,42,39	77,58,81	1.08	0.000889	GINS complex subunit 1 (Psf1 homolog), transcript variant 1
NR_052007.1	Rn7s1	94,20,16	146,47,47	1.08	0.00848	7S RNA 1
XM_006502768.3	Fhl3	175,108,100	295,176,187	1.08	8.63e-10	four and a half LIM domains 3, transcript variant X2
NM_133348.2	Acot7	17,12,13	39,22,23	1.07	0.0155	acyl-CoA thioesterase 7, transcript variant 2
NM_206535.1	Cd200r2	16,11,9	26,22,23	1.07	0.0222	Cd200 receptor 2
XM_006520531.3	Oxr1	24,6,5	24,13,31	1.07	0.0402	oxidation resistance 1, transcript variant X10
XM_006525479.2	Tnfaip8	48,31,41	85,66,63	1.07	0.000321	tumor necrosis factor, alpha-induced protein 8, transcript variant X3
XM_011249187.1	Mmd	40,37,22	70,48,61	1.07	0.00123	monocyte to macrophage differentiation-associated, transcript variant X2
NM_001039244.3	Gm7120	141,104,86	213,177,167	1.06	1.07e-07	predicted gene 7120, transcript variant 1
NM_007718.3	Ccr1l1	12,9,12	34,15,21	1.06	0.0272	chemokine (C-C motif) receptor 1-like 1
XM_006524004.1	Tfeb	9,5,9	26,13,13	1.05	0.0471	transcription factor EB, transcript variant X2
NM_001127338.1	Aldh7a1	17,15,8	36,25,18	1.04	0.0238	aldehyde dehydrogenase family 7, member A1, transcript variant 2
XR_874691.2	Gm36025	14,5,9	19,19,18	1.04	0.0418	predicted gene, 36025, transcript variant X1
NM_172268.2	Nup214	69,50,42	102,91,78	1.03	0.00013	nucleoporin 214
XR_384789.1	Gm32312	21,9,7	45,18,13	1.03	0.0362	predicted gene, 32312
NM_020509.3	Retnla	6685,4932,4757	10555,8066,7894	1.02	1.47e-26	resistin like alpha
NM_029281.2	Zfp820	61,47,59	99,81,104	1.02	0.000292	zinc finger protein 820
NM_134152.3	Lpxn	9,14,16	28,26,25	1.02	0.0295	leupaxin
NM_144807.3	Chpt1	253,128,132	302,247,262	1.02	1.58e-08	choline phosphotransferase 1, transcript variant 2
XM_006513954.1	Llph	19,13,12	45,28,14	1.02	0.0246	LLP homolog, long-term synaptic facilitation (Aplysia), transcript variant X1
XM_006541381.3	Slc25a43	18,8,6	21,20,20	1.02	0.0396	solute carrier family 25, member 43, transcript variant X5
XM_017321124.1	Slc35f6	95,66,46	167,83,102	1.02	2.94e-05	solute carrier family 35, member F6, transcript variant X1
XR_867412.1	Gm40085	24,13,12	39,27,24	1.02	0.017	predicted gene, 40085
NM_028420.2	Camk2n2	23,18,22	51,35,30	1.01	0.00914	calcium/calmodulin-dependent protein kinase II inhibitor 2
NM_080643.2	Caskin2	28,14,15	55,27,24	1.01	0.0135	CASK-interacting protein 2
NM_025866.3	Cdca7	23,23,12	47,24,36	1	0.0153	cell division cycle associated 7
NM_178204.2	Hist1h3d	8,11,8	24,18,15	1	0.048	histone cluster 1, H3d
XM_011250824.1	Pex11a	50,26,25	78,39,56	1	0.00225	peroxisomal biogenesis factor 11 alpha, transcript variant X1
XR_379937.3	Gm31292	13,16,12	31,18,31	1	0.029	predicted gene, 31292
NM_025616.3	Timm50	19,12,16	39,30,19	0.99	0.0229	translocase of inner mitochondrial membrane 50
NM_175507.3	Slc35g1	146,83,88	219,158,133	0.99	7.07e-07	solute carrier family 35, member G1
NM_176963.4	Galm	565,344,347	803,562,612	0.99	1.32e-16	galactose mutarotase
XM_006508200.3	Ndufab1	28,18,25	57,38,32	0.99	0.00785	NADH dehydrogenase (ubiquinone) 1, alpha/beta subcomplex, 1, transcript variant X1
XR_876696.2	Gm41553	77,26,24	121,51,45	0.99	0.00447	predicted gene, 41553
NM_172710.3	Sel1l3	36,21,21	87,27,31	0.98	0.0109	sel-1 suppressor of lin-12-like 3 (C. elegans)
XR_001778245.1	Gm36430	17,10,13	19,34,20	0.98	0.0399	predicted gene, 36430, transcript variant X2
NR_015465.2	C920009B18Rik	708,432,406	1047,638,725	0.97	1.46e-18	RIKEN cDNA C920009B18 gene
NR_033521.1	Tpsab1	697,620,704	1701,876,835	0.97	3.01e-10	tryptase alpha/beta 1, transcript variant 2
NM_016878.4	Dnpep	15,14,16	35,28,21	0.96	0.0288	aspartyl aminopeptidase, transcript variant 2
NM_023871.4	Set	112,71,78	190,121,109	0.96	8.01e-06	SET nuclear oncogene, transcript variant 1
NM_029394.3	Snx24	405,312,301	646,467,490	0.96	1.12e-12	sorting nexing 24
XM_006535833.3	Gm29779	1994,1413,1418	3396,2045,2165	0.96	8.09e-28	predicted gene, 29779
NM_028712.4	Rap2b	6152,4090,4014	9115,6205,6455	0.94	3.28e-34	RAP2B, member of RAS oncogene family
NM_172442.3	Dtx4	246,108,130	407,175,187	0.94	3.3e-06	deltex 4, E3 ubiquitin ligase
XR_867467.1	Gm40096	35,16,26	55,32,43	0.94	0.0107	predicted gene, 40096
NM_001039710.1	Coq10b	22,14,11	37,21,25	0.93	0.0323	coenzyme Q10B, transcript variant 1
NM_007742.4	Col1a1	79,62,101	288,85,77	0.93	0.00365	collagen, type I, alpha 1
NM_008727.5	Npr1	21,24,9	42,37,19	0.93	0.0343	natriuretic peptide receptor 1
NM_027318.4	Znhit1	413,268,256	702,372,389	0.93	2.53e-12	zinc finger, HIT domain containing 1, transcript variant 1
NM_028263.1	Fgfbp3	64,52,41	112,60,83	0.93	0.000705	fibroblast growth factor binding protein 3
NM_178196.4	Hist1h2bg	470,294,269	688,480,410	0.93	9.03e-13	histone cluster 1, H2bg
NR_027866.1	5730408K05Rik	20,7,16	32,25,20	0.93	0.0414	RIKEN cDNA 5730408K05 gene
XM_006521932.3	Alg3	80,42,38	132,64,63	0.93	0.000886	asparagine-linked glycosylation 3 (alpha-1,3-mannosyltransferase), transcript variant X1
XM_006538084.3	Sdcbp	50,38,47	105,53,67	0.93	0.00162	syndecan binding protein, transcript variant X1
NM_001080935.1	B230217C12Rik	23,21,19	43,32,33	0.92	0.0186	RIKEN cDNA B230217C12 gene
NM_033523.4	Spred2	47,40,27	92,39,59	0.92	0.0046	sprouty-related, EVH1 domain containing 2
NM_013494.4	Cpe	46,18,27	82,43,28	0.91	0.0139	carboxypeptidase E
NM_133684.3	Marc2	254,193,174	409,289,254	0.91	5.47e-09	mitochondrial amidoxime reducing component 2
XM_006503390.1	Btf3l4	31,15,12	42,24,31	0.91	0.0276	basic transcription factor 3-like 4, transcript variant X3
XM_006523985.3	Ccdc64b	52,24,18	65,47,37	0.91	0.0109	coiled-coil domain containing 64B, transcript variant X1
XM_011246050.1	Glis2	64,38,43	121,50,66	0.91	0.00166	GLIS family zinc finger 2, transcript variant X4
NM_001166630.1	Dynlt1c	3362,2336,2348	5164,3643,3274	0.9	5.61e-24	dynein light chain Tctex-type 1C
NM_007838.2	Ddost	9210,6407,6324	14277,9603,9048	0.9	3.82e-30	dolichyl-di-phosphooligosaccharide-protein glycotransferase
XM_017319778.1	Fam63a	40,24,18	72,32,33	0.9	0.0147	family with sequence similarity 63, member A, transcript variant X2
NM_001039000.4	Kif5a	29,15,17	34,29,36	0.89	0.0279	kinesin family member 5A, transcript variant 1
NM_173011.2	Idh2	1074,712,821	1631,1212,1054	0.89	4.03e-15	isocitrate dehydrogenase 2 (NADP+), mitochondrial
NR_105758.1	Mir6340	82,45,42	112,66,81	0.89	0.000835	microRNA 6340
XM_006504056.2	Pgm1	59,34,28	95,52,46	0.89	0.00414	phosphoglucomutase 1, transcript variant X1
XM_011250928.1	LOC105247253	29,25,24	44,32,52	0.89	0.0182	peptidyl-prolyl cis-trans isomerase NIMA-interacting 4
XR_879111.2	Gm38555	19,25,31	69,40,27	0.89	0.0262	predicted gene, 38555, transcript variant X3
NM_026603.4	Denr	189,104,95	226,174,167	0.88	5.33e-06	density-regulated protein
XM_485502.8	Gm13202	45,42,23	59,53,60	0.88	0.00968	predicted gene 13202, transcript variant X1
NM_011639.3	Trip6	36,18,25	56,42,29	0.87	0.0191	thyroid hormone receptor interactor 6
NM_025360.2	Tmed3	2963,2283,2199	4285,3296,3298	0.87	2.8e-16	transmembrane emp24 domain containing 3
NM_025556.3	Coprs	88,49,62	133,95,74	0.87	0.000634	coordinator of PRMT5, differentiation stimulator
NM_025576.2	Ptpmt1	1340,936,860	1988,1356,1251	0.87	2.12e-19	protein tyrosine phosphatase, mitochondrial 1
NM_177733.7	E2f2	49,21,37	83,47,41	0.87	0.00966	E2F transcription factor 2, transcript variant 1
NR_029459.1	Sec14l1	33,16,19	45,29,35	0.87	0.0243	SEC14-like lipid binding 1, transcript variant 4
XM_003084719.3	Dnajc19-ps	67,70,68	91,113,110	0.87	0.00337	DnaJ heat shock protein family (Hsp40) member C19, pseudogene
NM_008176.3	Cxcl1	46,42,25	91,40,52	0.86	0.00889	chemokine (C-X-C motif) ligand 1
NM_013847.4	Gcat	31,18,24	48,35,34	0.86	0.0215	glycine C-acetyltransferase (2-amino-3-ketobutyrate-coenzyme A ligase), transcript variant 1
XM_006518735.1	Rps24	21,13,15	36,29,18	0.86	0.0476	ribosomal protein S24, transcript variant X6
XM_011249133.1	Stx8	58,32,30	73,55,53	0.86	0.00583	syntaxin 8, transcript variant X1
XR_001782490.1	Gm10266	39,31,27	51,55,44	0.86	0.0137	predicted gene 10266
NM_011716.2	Wfs1	1886,1234,1264	3027,1655,1747	0.85	2.15e-20	Wolfram syndrome 1 homolog (human)
NM_054045.4	Hist2h3c2	53,61,47	130,63,67	0.85	0.00368	histone cluster 2, H3c2
XM_017314482.1	Tmem106a	102,52,60	135,94,86	0.85	0.000489	transmembrane protein 106A, transcript variant X1
XR_380453.1	Uhrf1bp1l	50,23,29	56,51,46	0.85	0.013	UHRF1 (ICBP90) binding protein 1-like, transcript variant X3
NM_001048061.1	Hnrnpab	94,71,68	171,96,87	0.84	0.000381	heterogeneous nuclear ribonucleoprotein A/B, transcript variant 1
NM_001308498.1	Gm11715	45,30,34	58,51,56	0.84	0.0105	predicted gene 11715
NM_145130.2	Lpcat3	285,162,174	346,289,246	0.84	4.11e-07	lysophosphatidylcholine acyltransferase 3
XM_001473434.6	Gm14680	294,222,154	374,309,273	0.84	1.43e-06	predicted gene 14680
XM_011246849.2	Impact	22,19,16	46,25,25	0.84	0.0385	impact, RWD domain protein, transcript variant X1
XR_871946.1	Gm31090	49,13,33	82,33,38	0.84	0.0277	predicted gene, 31090
NM_001033300.2	Gmps	33,30,26	71,41,32	0.83	0.0191	guanine monophosphate synthetase
NM_027491.2	Rragd	843,513,594	1176,805,801	0.83	1.59e-14	Ras-related GTP binding D
NM_029760.2	Nubpl	65,49,39	104,71,56	0.83	0.00338	nucleotide binding protein-like
NM_145610.2	Ppan	1113,785,705	1678,1053,1003	0.83	9.56e-17	peter pan homolog (Drosophila)
NM_028177.3	Ndufab1	35,18,21	42,35,36	0.82	0.0296	NADH dehydrogenase (ubiquinone) 1, alpha/beta subcomplex, 1
NM_176808.5	Mcfd2	26,18,19	43,25,33	0.82	0.0372	multiple coagulation factor deficiency 2, transcript variant 1
NM_177869.4	Fam185a	101,80,77	157,98,123	0.82	0.000353	family with sequence similarity 185, member A
XR_388313.2	Gm25432	139,106,100	168,172,152	0.82	0.000229	predicted gene, 25432
NM_008204.2	H2-M2	44,16,16	63,28,28	0.81	0.0405	histocompatibility 2, M region locus 2
NM_016905.2	Galk1	949,675,675	1446,981,854	0.81	7.67e-14	galactokinase 1
NM_017374.3	Ppp2cb	168,100,116	275,170,119	0.81	9.63e-05	protein phosphatase 2 (formerly 2A), catalytic subunit, beta isoform
NM_020569.3	Park7	2496,1992,1811	3796,2602,2557	0.81	3.85e-16	Parkinson disease (autosomal recessive, early onset) 7
NM_027263.2	Apitd1	57,54,56	105,73,74	0.81	0.00371	apoptosis-inducing, TAF9-like domain 1
XM_001474178.5	Gm2573	48,19,19	57,42,30	0.81	0.0301	predicted gene 2573
XM_006504240.1	Gm8069	177,133,109	213,183,192	0.81	5.34e-05	predicted pseudogene 8069
NM_008287.3	Rida	295,228,221	380,320,338	0.8	1.95e-06	reactive intermediate imine deaminase A homolog
NM_010415.2	Hbegf	108,73,65	177,79,105	0.8	0.00078	heparin-binding EGF-like growth factor
NM_019564.3	Htra1	72,43,59	117,72,68	0.8	0.00311	HtrA serine peptidase 1
NM_153548.2	E430025E21Rik	48,24,26	64,37,45	0.8	0.0189	RIKEN cDNA E430025E21 gene
XM_011250104.2	Fam219a	103,49,57	166,69,75	0.8	0.0029	family with sequence similarity 219, member A, transcript variant X3
NM_001113248.2	Sin3b	153,96,80	189,146,125	0.79	0.000142	transcriptional regulator, SIN3B (yeast), transcript variant 2
NM_018819.4	Mpc1	210,165,220	328,284,241	0.79	6.8e-05	mitochondrial pyruvate carrier 1
NM_019922.2	Crtap	6049,4443,4214	8459,6055,5889	0.79	4.4e-19	cartilage associated protein
NM_026556.4	Dynll2	302,220,247	562,291,271	0.79	1.27e-06	dynein light chain LC8-type 2, transcript variant 1
NM_027259.1	Polr2i	504,351,329	692,500,454	0.79	3.23e-10	polymerase (RNA) II (DNA directed) polypeptide I
NM_144898.2	Msto1	743,512,469	1062,683,653	0.79	4.26e-13	misato 1, mitochondrial distribution and morphology regulator
NM_172935.4	Amdhd2	3695,2763,2600	5281,3812,3548	0.79	2.51e-17	amidohydrolase domain containing 2
NM_178605.4	Nop16	851,636,613	1278,828,833	0.79	2.49e-13	NOP16 nucleolar protein
XR_879913.1	Gm39985	33,22,23	56,38,27	0.79	0.033	predicted gene, 39985
NM_001177666.1	Gm7120	76,47,28	90,60,65	0.78	0.00921	predicted gene 7120, transcript variant 2
NM_144897.3	Apoa1bp	261,159,191	341,273,230	0.78	3.85e-06	apolipoprotein A-I binding protein
NM_153057.4	Nomo1	3915,2678,2678	5983,3565,3391	0.78	7.17e-20	nodal modulator 1
NR_028421.1	D430020J02Rik	60,37,26	83,61,36	0.78	0.0198	RIKEN cDNA D430020J02 gene
XR_001785585.1	Mitd1	37,19,19	42,32,37	0.78	0.0395	MIT, microtubule interacting and transport, domain containing 1, transcript variant X3
NM_009466.2	Ugdh	119,61,71	214,66,93	0.77	0.00506	UDP-glucose dehydrogenase
NM_009930.2	Col3a1	46,36,48	92,68,38	0.77	0.0198	collagen, type III, alpha 1
NM_019575.4	Scamp4	2626,1659,1651	3651,2287,2181	0.77	9.06e-21	secretory carrier membrane protein 4
NM_019715.2	Kcmf1	71,28,36	88,58,47	0.77	0.0137	potassium channel modulatory factor 1
NM_174987.4	Coa6	415,299,318	587,377,460	0.77	4.88e-08	cytochrome c oxidase assembly factor 6
XM_003084522.6	Gm38422	46,36,29	69,53,41	0.77	0.0186	predicted gene, 38422
XM_006532549.3	Arhgdia	52,43,33	85,54,49	0.77	0.0125	Rho GDP dissociation inhibitor (GDI) alpha, transcript variant X1
XR_373388.3	LOC102632770	56,29,41	79,54,50	0.77	0.0127	ADP-ribosylation factor 1 pseudogene
NM_001177844.1	Frmd4a	116,66,57	160,81,94	0.76	0.00168	FERM domain containing 4A, transcript variant 3
NM_009140.2	Cxcl2	2458,1572,1296	3301,1946,1978	0.76	4.09e-15	chemokine (C-X-C motif) ligand 2
NM_011446.1	Sox7	359,213,211	430,266,359	0.76	1.22e-06	SRY (sex determining region Y)-box 7
NM_026598.3	Ebpl	371,258,250	486,372,335	0.76	1.1e-07	emopamil binding protein-like
NM_029711.1	Arpc2	482,226,221	720,309,272	0.76	0.000107	actin related protein 2/3 complex, subunit 2
NR_045065.1	4930556M19Rik	77,51,48	92,91,62	0.76	0.0078	RIKEN cDNA 4930556M19 gene, transcript variant 3
NR_045945.1	Tomm6os	542,288,264	614,468,376	0.76	3.12e-07	translocase of outer mitochondrial membrane 6, opposite strand
XR_866530.2	Gm39876	335,211,202	382,326,295	0.76	1.62e-06	predicted gene, 39876
NM_008021.4	Foxm1	211,114,138	307,159,175	0.75	4.04e-05	forkhead box M1
NM_019722.3	Arl2	798,525,488	1080,755,612	0.75	3.23e-10	ADP-ribosylation factor-like 2
NM_025635.4	Zwint	62,42,44	102,51,61	0.75	0.00974	ZW10 interactor, transcript variant 1
NM_026510.1	Mrm2	280,170,202	361,260,261	0.75	2.14e-06	mitochondrial rRNA methyltransferase 2
NM_028020.3	Cpsf3l	41,28,22	55,36,41	0.75	0.0335	cleavage and polyadenylation specific factor 3-like
NR_038156.1	2610020C07Rik	291,171,197	349,275,258	0.75	3.64e-06	RIKEN cDNA 2610020C07 gene
NM_001077713.1	Sdhaf3	110,94,65	167,92,117	0.74	0.0017	succinate dehydrogenase complex assembly factor 3
NM_001166629.2	Dynlt1a	2601,1937,2012	3366,2679,2733	0.74	5.32e-11	dynein light chain Tctex-type 1A
NM_008992.2	Abcd4	164,99,102	190,156,143	0.74	0.000248	ATP-binding cassette, sub-family D (ALD), member 4
NM_009455.3	Ube2e1	161,98,114	218,152,139	0.74	0.000141	ubiquitin-conjugating enzyme E2E 1
NM_024215.2	Zfp593	297,211,194	393,263,290	0.74	9.34e-07	zinc finger protein 593
NM_028003.2	Rpap3	71,75,77	143,103,78	0.74	0.00622	RNA polymerase II associated protein 3
NM_178379.3	Cox10	96,63,81	135,104,94	0.74	0.00221	cytochrome c oxidase assembly protein 10
NR_027800.1	Map2k3os	54,43,56	99,56,68	0.74	0.0121	mitogen-activated protein kinase kinase 3, opposite strand
NM_001017429.2	Cox17	58,24,25	54,46,46	0.73	0.0369	cytochrome c oxidase assembly protein 17
NM_009037.2	Rcn1	909,646,674	1275,853,866	0.73	7.98e-12	reticulocalbin 1
NM_011156.2	Prep	530,327,348	773,415,442	0.73	7.16e-09	prolyl endopeptidase
NM_026664.3	Vps53	116,85,85	173,100,122	0.73	0.000843	VPS53 GARP complex subunit
NM_138302.1	Tymp	42,25,26	49,39,43	0.73	0.0394	thymidine phosphorylase
NM_145500.3	Ubtd1	308,182,203	436,265,237	0.73	2.12e-06	ubiquitin domain containing 1
NM_146150.2	Nrd1	65,20,30	53,42,60	0.73	0.0451	nardilysin, N-arginine dibasic convertase, NRD convertase 1
NM_175106.3	Tmem177	320,228,214	429,308,287	0.73	5.82e-07	transmembrane protein 177
NM_178197.2	Hist1h2bh	73,46,48	103,75,55	0.73	0.00931	histone cluster 1, H2bh
XR_001785076.1	Wdr91	241,126,144	287,186,204	0.73	2.85e-05	WD repeat domain 91, transcript variant X2
XR_865774.2	Gm31728	55,21,43	82,39,51	0.73	0.0324	predicted gene, 31728, transcript variant X3
NM_013625.4	Pafah1b1	196,127,94	271,158,135	0.72	0.000382	platelet-activating factor acetylhydrolase, isoform 1b, subunit 1, transcript variant 1
NM_026012.2	Nradd	182,97,107	249,142,129	0.72	0.000327	neurotrophin receptor associated death domain
NM_027977.2	Apmap	300,205,217	344,322,281	0.72	3.38e-05	adipocyte plasma membrane associated protein
XM_017314731.1	Elac2	125,107,87	183,127,125	0.72	0.000801	elaC ribonuclease Z 2, transcript variant X3
NM_001039824.2	Fdx1l	53,54,52	84,77,63	0.71	0.018	ferredoxin 1-like
NM_001190409.1	Magt1	136,77,77	184,96,111	0.71	0.00131	magnesium transporter 1, transcript variant 1
NM_028354.4	Tdp1	67,31,63	100,63,63	0.71	0.0195	tyrosyl-DNA phosphodiesterase 1
NM_145632.2	Polr2h	58,25,24	75,38,37	0.71	0.0437	polymerase (RNA) II (DNA directed) polypeptide H
NM_001110516.1	Samd11	157,119,107	188,149,165	0.7	0.000737	sterile alpha motif domain containing 11
NM_019685.2	Ruvbl1	1011,921,742	1538,1008,1024	0.7	3.38e-08	RuvB-like protein 1
NM_172436.3	Slc25a12	121,76,75	171,95,101	0.7	0.00169	solute carrier family 25 (mitochondrial carrier, Aralar), member 12
NR_110510.1	Gm16159	145,93,55	192,96,106	0.7	0.00467	predicted gene 16159
XR_001778246.1	LOC108167453	68,42,39	99,47,60	0.7	0.0186	uncharacterized LOC108167453
NM_009088.3	Polr1a	433,189,208	565,247,281	0.69	0.000154	polymerase (RNA) I polypeptide A
NM_026247.3	Alg13	78,44,44	76,72,69	0.69	0.0189	asparagine-linked glycosylation 13, transcript variant 1
XM_017321965.1	Cpeb1	55,43,39	86,45,60	0.69	0.0229	cytoplasmic polyadenylation element binding protein 1, transcript variant X8
NM_025650.2	Uqcr11	1529,992,1005	2028,1376,1145	0.68	5.01e-11	ubiquinol-cytochrome c reductase, complex III subunit XI
NM_175102.4	Sf3b5	2050,1375,1339	2616,1845,1659	0.68	1.52e-13	splicing factor 3b, subunit 5
NM_175383.2	B4gat1	1032,713,663	1278,924,873	0.68	1.49e-10	beta-1,4-glucuronyltransferase 1
NM_178216.3	Hist2h3c1	67,88,58	149,78,78	0.68	0.018	histone cluster 2, H3c1
NR_033215.1	3000002C10Rik	64,41,55	89,72,56	0.68	0.0206	RIKEN cDNA 3000002C10 gene
XM_001478443.6	Gm3873	441,279,276	517,409,342	0.68	2.11e-06	predicted gene 3873
XM_006526406.3	LOC102632739	94,109,73	111,139,118	0.68	0.0178	dolichyl-diphosphooligosaccharide--protein glycosyltransferase subunit 4-like
XM_011248335.1	Slc35f3	164,163,128	236,188,181	0.68	0.000929	solute carrier family 35, member F3, transcript variant X5
XR_382373.1	Gm33168	78,31,53	95,53,69	0.68	0.0245	predicted gene, 33168, transcript variant X1
NM_001001493.2	Wdr83os	1737,1256,1217	2311,1612,1482	0.67	6.15e-12	WD repeat domain 83 opposite strand
NM_001195244.1	Pet100	751,548,529	826,771,702	0.67	3.91e-06	PET100 homolog
NM_009739.3	Bckdk	2028,1298,1241	2531,1684,1568	0.67	5.13e-14	branched chain ketoacid dehydrogenase kinase
NM_029522.2	Gpsm2	73,65,61	112,73,84	0.67	0.0113	G-protein signalling modulator 2 (AGS3-like, C. elegans)
NM_201358.2	Lyrm4	316,211,230	406,281,286	0.67	7.42e-06	LYR motif containing 4
NM_009976.4	Cst3	41103,30450,28153	52343,38209,35362	0.66	1.85e-13	cystatin C
NM_010027.1	Ddt	862,599,667	1122,829,768	0.66	2.21e-08	D-dopachrome tautomerase
NM_177260.2	Tmem154	1855,1377,1326	2522,1603,1700	0.66	3.27e-12	transmembrane protein 154
NR_027875.1	1810058I24Rik	106,50,51	123,74,72	0.66	0.0123	RIKEN cDNA 1810058I24 gene, transcript variant 1
NM_009708.1	Rnd2	168,106,118	210,148,142	0.65	0.000871	Rho family GTPase 2
NM_016763.2	Hsd17b10	1353,934,974	1727,1266,1131	0.65	5.41e-10	hydroxysteroid (17-beta) dehydrogenase 10
NM_022988.2	Nif3l1	78,75,68	137,83,78	0.65	0.0131	Ngg1 interacting factor 3-like 1 (S. pombe)
NM_025359.3	Tspan13	2246,1528,1566	2745,1931,1993	0.65	3.46e-12	tetraspanin 13
NM_025449.3	Nicn1	315,213,203	391,273,258	0.65	1.66e-05	nicolin 1
NM_027203.3	Leng1	620,424,420	711,539,572	0.65	5.12e-07	leukocyte receptor cluster (LRC) member 1
NM_033581.3	Pcdhgc3	143,85,105	220,102,119	0.65	0.00304	protocadherin gamma subfamily C, 3
NM_172871.2	Klhl9	7274,4498,4574	8405,5777,6068	0.65	1.63e-16	kelch-like 9
XM_006496185.1	Nif3l1	69,46,39	95,47,63	0.65	0.0285	Ngg1 interacting factor 3-like 1 (S. pombe), transcript variant X1
NM_009214.3	Sms	59,28,46	90,42,49	0.64	0.0478	spermine synthase
NM_011155.2	Ppp5c	91,76,55	123,88,77	0.64	0.0138	protein phosphatase 5, catalytic subunit
NM_023136.2	Dtymk	155,53,69	148,85,112	0.64	0.0152	deoxythymidylate kinase, transcript variant 2
NM_027215.2	Tmem147	1852,1250,1169	2281,1606,1434	0.64	2.04e-11	transmembrane protein 147
NM_133968.1	Snapc2	69,67,44	113,69,60	0.64	0.0266	small nuclear RNA activating complex, polypeptide 2
NM_175088.5	Mdfic	1947,1430,1440	2269,1848,1868	0.64	3.85e-08	MyoD family inhibitor domain containing
NM_181072.3	Myo1e	502,279,246	655,290,356	0.64	8.53e-05	myosin IE
NM_183316.2	Snapc5	1288,872,828	1526,1070,1100	0.64	1.68e-10	small nuclear RNA activating complex, polypeptide 5
XM_006538744.3	Wdtc1	88,57,51	134,64,63	0.64	0.019	WD and tetratricopeptide repeats 1, transcript variant X2
NM_001281830.1	Ifi27l2a	71,69,58	104,73,83	0.63	0.0213	interferon, alpha-inducible protein 27 like 2A, transcript variant 2
NM_008820.2	Pepd	458,283,270	593,360,313	0.63	7.74e-06	peptidase D
NM_025421.2	Acyp1	116,76,56	105,96,106	0.63	0.017	acylphosphatase 1, erythrocyte (common) type
NM_026931.2	1810011O10Rik	274,174,175	324,215,237	0.63	8.16e-05	RIKEN cDNA 1810011O10 gene
NM_178098.2	4930486L24Rik	78,62,72	106,100,70	0.63	0.0235	RIKEN cDNA 4930486L24 gene
NR_015495.2	A230056P14Rik	112,89,59	153,100,83	0.63	0.0111	RIKEN cDNA A230056P14 gene
XR_391236.3	Gm6579	58,52,45	65,67,68	0.63	0.0467	predicted gene 6579
NM_007512.4	Atpif1	2679,1950,1852	3228,2506,2212	0.62	2.6e-09	ATPase inhibitory factor 1
NM_009437.4	Tst	736,491,529	938,639,598	0.62	7.16e-08	thiosulfate sulfurtransferase, mitochondrial
NM_019776.2	Snd1	3517,2496,2393	4297,3150,2914	0.62	1.47e-11	staphylococcal nuclease and tudor domain containing 1
NM_080463.3	Pofut1	79,44,50	104,62,57	0.62	0.029	protein O-fucosyltransferase 1
NM_177790.4	Zfp385c	1758,1178,1154	2366,1376,1369	0.62	1.23e-11	zinc finger protein 385C
XM_006501377.1	BC028528	70,58,49	69,90,65	0.62	0.0485	cDNA sequence BC028528, transcript variant X4
XM_006515781.3	Rapgef5	319,192,171	369,224,246	0.62	9.04e-05	Rap guanine nucleotide exchange factor (GEF) 5, transcript variant X1
XM_011250219.2	Pqlc2	76,61,63	136,53,80	0.62	0.0288	PQ loop repeat containing 2, transcript variant X1
XR_874615.1	Gm26782	264,159,174	371,179,208	0.62	0.000332	predicted gene, 26782
NM_008917.3	Ppt1	151,94,99	118,135,162	0.61	0.0198	palmitoyl-protein thioesterase 1
NM_013737.5	Pla2g7	525,326,325	699,410,355	0.61	7.41e-06	phospholipase A2, group VII (platelet-activating factor acetylhydrolase, plasma)
NM_023627.1	Isyna1	3894,2666,2613	4817,3424,3016	0.61	9.81e-12	myo-inositol 1-phosphate synthase A1
NM_025966.3	2310039H08Rik	250,132,142	324,191,141	0.61	0.00217	RIKEN cDNA 2310039H08 gene
NM_029384.1	Tmem238	152,105,101	221,135,100	0.61	0.00566	transmembrane protein 238
NM_126165.1	Vps4a	2312,1603,1559	2844,1948,1920	0.61	3.9e-12	vacuolar protein sorting 4A
NM_181417.3	Csrp2bp	242,158,184	368,179,197	0.61	0.000698	cysteine and glycine-rich protein 2 binding protein, transcript variant 1
NR_030698.1	A630066F11Rik	80,62,58	84,82,84	0.61	0.0318	RIKEN cDNA A630066F11 gene
XM_011246425.2	Zfp52	84,48,58	84,77,75	0.61	0.0315	zinc finger protein 52, transcript variant X1
XR_001778644.1	LOC108167548	2016,1452,1309	2272,1897,1606	0.61	1.46e-07	40S ribosomal protein S2 pseudogene
NM_008512.2	Lrp1	77792,46931,46935	104985,53873,55437	0.6	9.55e-12	low density lipoprotein receptor-related protein 1
NM_016876.3	Eif3g	2904,2041,2076	3629,2552,2376	0.6	8.01e-11	eukaryotic translation initiation factor 3, subunit G
NM_021430.2	Rilpl1	149,124,126	201,140,159	0.6	0.00393	Rab interacting lysosomal protein-like 1
NR_002898.2	Snora65	120,92,69	147,105,97	0.6	0.0112	small nucleolar RNA, H/ACA box 65
NR_029447.1	E130317F20Rik	243,163,159	324,184,192	0.6	0.000403	RIKEN cDNA E130317F20 gene
XR_001783836.1	Gm16206	142,82,69	149,96,112	0.6	0.0103	predicted gene 16206
XR_001784504.1	LOC102635786	88,42,49	94,58,71	0.6	0.0346	uncharacterized LOC102635786, transcript variant X2
NM_001039231.3	Zfp951	92,58,69	99,74,97	0.59	0.0295	zinc finger protein 951
NM_001199188.1	Snx5	73,45,40	77,63,56	0.59	0.0479	sorting nexin 5, transcript variant 1
NM_009671.5	Ankfy1	316,141,195	426,167,220	0.59	0.00445	ankyrin repeat and FYVE domain containing 1
NM_019553.2	Ddx21	74,59,48	110,58,64	0.59	0.0373	DEAD (Asp-Glu-Ala-Asp) box polypeptide 21
NM_019979.2	Selk	3701,2265,2117	4012,2798,2799	0.59	5.76e-12	selenoprotein K
NM_029721.2	Snx27	535,262,303	600,346,377	0.59	2.89e-05	sorting nexin family member 27, transcript variant 2
NM_145362.2	Alg1	135,82,77	150,108,101	0.59	0.00894	asparagine-linked glycosylation 1 (beta-1,4-mannosyltransferase)
NM_178246.3	Smg5	210,149,129	208,186,191	0.59	0.00336	Smg-5 homolog, nonsense mediated mRNA decay factor (C. elegans)
NR_045893.1	Snhg15	220,170,181	276,202,221	0.59	0.00138	small nucleolar RNA host gene 15
XR_867941.1	Gm12708	79,75,54	99,77,85	0.59	0.0343	predicted gene 12708
NM_007853.4	Degs1	2174,1524,1403	2229,1881,1877	0.58	8.84e-07	delta(4)-desaturase, sphingolipid 1
NM_013536.2	Emg1	1945,1349,1264	2328,1669,1453	0.58	5.94e-09	EMG1 N1-specific pseudouridine methyltransferase
NM_013859.2	Znhit2	955,621,591	1080,796,702	0.58	2.33e-07	zinc finger, HIT domain containing 2
NM_019760.3	Serinc1	11379,7524,7169	12630,8917,9269	0.58	9.24e-13	serine incorporator 1
NM_025931.2	Ift27	585,347,374	632,475,437	0.58	9.31e-06	intraflagellar transport 27
NM_026111.3	Qpctl	804,563,544	973,672,655	0.58	1.58e-07	glutaminyl-peptide cyclotransferase-like
NM_027192.2	Ttl	804,559,516	1020,627,618	0.58	1.73e-07	tubulin tyrosine ligase
NM_029571.2	Kti12	842,571,529	1042,688,607	0.58	3.52e-07	KTI12 homolog, chromatin associated
NM_053159.3	Mrpl3	1827,1102,1188	2014,1407,1454	0.58	9.58e-10	mitochondrial ribosomal protein L3
NM_133693.2	Rbm42	4101,2811,2767	4735,3454,3358	0.58	5.28e-11	RNA binding motif protein 42
NR_027656.1	Oaz1-ps	4992,3666,3533	5315,4947,4153	0.58	3.51e-06	ornithine decarboxylase antizyme 1, pseudogene
XM_006503423.2	Ndc1	265,176,165	306,235,187	0.58	0.000944	NDC1 transmembrane nucleoporin, transcript variant X1
NM_001018063.1	Cxx1b	1138,824,825	1403,984,955	0.57	7.55e-08	CAAX box 1B
NM_025498.2	Psenen	2855,1770,1573	2993,2209,2038	0.57	5.75e-09	presenilin enhancer gamma secretase subunit
NM_025589.4	Rpl36al	6063,4662,4517	7259,5613,5323	0.57	3.95e-08	ribosomal protein L36A-like
NM_026068.2	Med31	180,131,137	205,161,174	0.57	0.0042	mediator complex subunit 31
NM_027107.1	Ten1	1266,948,844	1480,1112,1037	0.57	3.7e-07	TEN1 telomerase capping complex subunit
NM_028274.4	Exosc6	580,349,360	650,439,440	0.57	3.12e-06	exosome component 6
NM_031248.3	Lamtor2	2184,1626,1738	2879,2085,1751	0.57	4.48e-07	late endosomal/lysosomal adaptor, MAPK and MTOR activator 2
NM_145546.1	Gtf2b	2032,1365,1373	2455,1615,1604	0.57	9.14e-11	general transcription factor IIB
NR_015515.2	6430562O15Rik	84,67,52	114,68,72	0.57	0.0328	RIKEN cDNA 6430562O15 gene
XM_011240209.2	Mcoln2	114,55,54	125,67,79	0.57	0.0329	mucolipin 2, transcript variant X2
XM_011240687.2	Bre	145,100,109	181,126,123	0.57	0.00711	brain and reproductive organ-expressed protein, transcript variant X1
XM_017317260.1	H2-DMa	134,65,78	135,99,96	0.57	0.0188	histocompatibility 2, class II, locus DMa, transcript variant X2
XR_001784583.1	LOC102636313	424,334,294	504,391,364	0.57	0.000119	uncharacterized LOC102636313, transcript variant X2
NM_011467.2	Spr	1440,978,1032	1731,1187,1157	0.56	2.07e-08	sepiapterin reductase
NM_011505.2	Stxbp4	88,70,87	111,94,96	0.56	0.037	syntaxin binding protein 4
NM_016720.2	Neu3	110,95,80	144,99,107	0.56	0.0172	neuraminidase 3
NM_019694.1	Letm1	173,108,99	203,136,117	0.56	0.00645	leucine zipper-EF-hand containing transmembrane protein 1
NM_025580.2	Pnkd	295,211,196	362,260,218	0.56	0.00058	paroxysmal nonkinesiogenic dyskinesia, transcript variant 2
NM_028151.2	Skiv2l2	2591,1737,1793	3054,2030,2130	0.56	1.61e-10	superkiller viralicidic activity 2-like 2 (S. cerevisiae)
NM_133346.2	Asb6	1625,1074,1035	1986,1221,1224	0.56	5.19e-10	ankyrin repeat and SOCS box-containing 6
NM_133740.2	Prmt3	639,374,357	650,482,462	0.56	1.31e-05	protein arginine N-methyltransferase 3
NM_145822.2	Cd3eap	689,401,425	800,483,509	0.56	1.48e-06	CD3E antigen, epsilon polypeptide associated protein
NM_146202.1	Zfp768	860,545,601	1063,651,675	0.56	2.34e-07	zinc finger protein 768
NR_027817.1	1500011B03Rik	298,197,187	360,252,203	0.56	0.000691	RIKEN cDNA 1500011B03 gene, transcript variant 1
XM_006504034.3	Letm1	82,54,72	109,61,88	0.56	0.0462	leucine zipper-EF-hand containing transmembrane protein 1, transcript variant X1
NM_001005419.2	Ado	1848,1170,1127	2183,1362,1307	0.55	1.38e-09	2-aminoethanethiol (cysteamine) dioxygenase
NM_001081188.1	Exosc7	82,68,87	139,79,81	0.55	0.0427	exosome component 7
NM_008720.2	Npc1	90,112,70	130,109,100	0.55	0.0461	Niemann-Pick type C1
NM_019835.2	B4galt5	10060,7529,7572	13188,8381,8394	0.55	5.21e-10	UDP-Gal:betaGlcNAc beta 1,4-galactosyltransferase, polypeptide 5
NM_024170.2	Cxx1a	1168,823,846	1417,970,949	0.55	1.79e-07	CAAX box 1A
NM_025554.2	Polr2e	3620,2755,2600	4665,3111,2885	0.55	7.97e-09	polymerase (RNA) II (DNA directed) polypeptide E
NM_028607.1	Bloc1s2	422,287,289	440,361,364	0.55	0.000274	biogenesis of lysosomal organelles complex-1, subunit 2
NM_030185.3	Zcchc4	121,64,71	138,78,92	0.55	0.024	zinc finger, CCHC domain containing 4, transcript variant 1
NR_003546.1	Trappc13	102,67,60	123,84,71	0.55	0.0305	trafficking protein particle complex 13, transcript variant 4
NM_001290563.1	Ttc16	129,72,64	169,83,72	0.54	0.037	tetratricopeptide repeat domain 16, transcript variant 2
NM_008503.5	Rps2	30743,20577,20683	38133,24567,21781	0.54	8.17e-11	ribosomal protein S2
NM_010023.4	Eci1	842,582,636	944,760,690	0.54	2.75e-05	enoyl-Coenzyme A delta isomerase 1
NM_011942.1	Lypla2	369,186,195	462,227,203	0.54	0.00381	lysophospholipase 2
NM_030229.4	Polr3h	95,66,64	132,68,76	0.54	0.0369	polymerase (RNA) III (DNA directed) polypeptide H
NM_133666.3	Ndufv1	3032,2242,2126	3751,2534,2406	0.54	4.73e-09	NADH dehydrogenase (ubiquinone) flavoprotein 1
NR_045851.1	4933433G19Rik	143,122,112	174,140,136	0.54	0.0139	RIKEN cDNA 4933433G19 gene
NM_007781.3	Csf2rb2	1195,681,685	1447,736,805	0.53	4.7e-06	colony stimulating factor 2 receptor, beta 2, low-affinity (granulocyte-macrophage), transcript variant 1
NM_010175.5	Fadd	1042,745,667	1226,829,788	0.53	8.39e-07	Fas (TNFRSF6)-associated via death domain
NM_011293.2	Polr2j	1068,762,704	1178,869,874	0.53	2e-06	polymerase (RNA) II (DNA directed) polypeptide J
NM_013924.3	Abt1	724,495,472	785,583,579	0.53	1.14e-05	activator of basal transcription 1
NM_025915.4	Tmem88	126,88,91	173,85,110	0.53	0.0235	transmembrane protein 88
NM_026277.3	Nob1	1034,717,661	1289,749,782	0.53	4.29e-07	NIN1/RPN12 binding protein 1 homolog
NM_026640.2	Fam111a	236,113,116	230,139,165	0.53	0.00875	family with sequence similarity 111, member A
NM_053164.3	Mrpl43	1203,869,860	1408,1010,979	0.53	9.01e-07	mitochondrial ribosomal protein L43
NM_145542.3	Ahcyl1	1236,941,910	1406,1123,1035	0.53	1.4e-05	S-adenosylhomocysteine hydrolase-like 1
XR_373617.3	Nos1ap	1078,820,723	1158,919,927	0.53	2.61e-05	nitric oxide synthase 1 (neuronal) adaptor protein, transcript variant X1
NM_001017966.2	Ddi2	1526,800,807	1840,894,910	0.52	5.77e-05	DNA-damage inducible protein 2
NM_001081108.2	Lamtor4	4027,3072,2937	5096,3461,3130	0.52	1.01e-07	late endosomal/lysosomal adaptor, MAPK and MTOR activator 4
NM_007684.3	Cetn3	268,183,171	269,213,228	0.52	0.0037	centrin 3
NM_009908.2	Cmas	3259,2179,2044	3460,2635,2417	0.52	4.6e-08	cytidine monophospho-N-acetylneuraminic acid synthetase
NM_013902.4	Fkbp3	1052,738,674	1078,820,897	0.52	2.04e-05	FK506 binding protein 3
NM_025597.3	Ndufb3	1332,974,948	1659,1101,1012	0.52	8.2e-07	NADH dehydrogenase (ubiquinone) 1 beta subcomplex 3
NM_027189.2	Gemin7	1497,1058,984	1712,1264,1100	0.52	8.84e-07	gem (nuclear organelle) associated protein 7
NM_172468.2	Snx30	120,65,74	162,86,66	0.52	0.0475	sorting nexin family member 30
NM_198425.2	Eid2	183,120,109	204,143,132	0.52	0.00889	EP300 interacting inhibitor of differentiation 2
NR_110477.1	Gm12338	916,445,452	980,562,528	0.52	0.000154	predicted gene 12338
NM_001033161.2	Tradd	1216,749,785	1358,933,843	0.51	7.06e-07	TNFRSF1A-associated via death domain
NM_001134717.2	2810006K23Rik	301,216,243	308,286,272	0.51	0.00651	RIKEN cDNA 2810006K23 gene, transcript variant 1
NM_010324.2	Got1	2785,1923,2035	3217,2228,2253	0.51	5.6e-08	glutamic-oxaloacetic transaminase 1, soluble
NM_012058.3	Srp9	3062,2173,2065	3448,2442,2412	0.51	2.42e-08	signal recognition particle 9
NM_019752.3	Htra2	3123,1825,1798	3211,2203,2130	0.51	9.88e-09	HtrA serine peptidase 2
NM_026513.2	Pdf	1260,774,799	1337,997,872	0.51	2.37e-06	peptide deformylase (mitochondrial)
NM_031843.2	Dpp7	154,111,110	181,133,123	0.51	0.015	dipeptidylpeptidase 7
NM_033144.2	44082	116,68,82	136,79,97	0.51	0.0383	septin 8, transcript variant 1
NM_134058.3	Pelo	500,329,306	602,361,348	0.51	0.000112	pelota homolog (Drosophila)
NM_139272.2	Galnt2	8089,5491,5556	10275,5978,5906	0.51	6.16e-10	UDP-N-acetyl-alpha-D-galactosamine:polypeptide N-acetylgalactosaminyltransferase 2
NM_144900.2	Atp1a1	32580,22016,22395	40146,24857,23801	0.51	2.87e-11	ATPase, Na+/K+ transporting, alpha 1 polypeptide
NM_153521.2	Lrrc41	1643,1057,1077	1866,1191,1249	0.51	1.64e-08	leucine rich repeat containing 41
NM_175158.3	Utp20	2300,1391,1442	2653,1562,1631	0.51	5.04e-09	UTP20 small subunit processome component
NM_177167.4	Ppm1e	368,239,253	484,247,274	0.51	0.000985	protein phosphatase 1E (PP2C domain containing)
NM_181730.4	Polr1d	1816,1294,1266	1939,1546,1471	0.51	4.45e-06	polymerase (RNA) I polypeptide D, transcript variant 2
NM_001145209.1	Hbs1l	349,196,177	329,230,244	0.5	0.00316	Hbs1-like (S. cerevisiae), transcript variant 3
NM_007898.3	Ebp	2349,1530,1466	2511,1770,1726	0.5	2.36e-08	phenylalkylamine Ca2+ antagonist (emopamil) binding protein
NM_008550.2	Man2b2	2356,1461,1373	2868,1498,1577	0.5	7.22e-07	mannosidase 2, alpha B2
NM_010436.2	H2afx	809,546,536	1009,580,589	0.5	8.38e-06	H2A histone family, member X
NM_021518.3	Rab2a	3143,2168,1970	3164,2413,2513	0.5	1.53e-06	RAB2A, member RAS oncogene family
NM_026346.3	Fbxo32	1653,1062,1168	1758,1373,1224	0.5	7.26e-06	F-box protein 32
NM_027346.1	Taco1	238,154,160	234,210,178	0.5	0.0101	translational activator of mitochondrially encoded cytochrome c oxidase I
NM_177601.3	Tmem60	588,333,330	581,437,379	0.5	0.000302	transmembrane protein 60
NM_001101598.1	Isoc2a	1270,871,881	1486,1015,925	0.49	1.89e-06	isochorismatase domain containing 2a
NM_008799.2	Pdcd2	783,531,467	865,570,571	0.49	1.84e-05	programmed cell death 2
NM_011879.2	Ik	6318,4650,4787	7265,5230,5260	0.49	5.68e-07	IK cytokine
NM_026309.2	Lsm3	642,467,464	770,503,511	0.49	7.25e-05	LSM3 homolog, U6 small nuclear RNA and mRNA degradation associated
NM_028101.4	Jmjd8	1416,897,823	1491,989,1011	0.49	6.77e-07	jumonji domain containing 8
NM_028211.1	2210016L21Rik	820,562,494	908,624,573	0.49	3.19e-05	RIKEN cDNA 2210016L21 gene
NM_030083.2	Naa38	665,482,515	758,567,552	0.49	0.000218	N(alpha)-acetyltransferase 38, NatC auxiliary subunit
NM_146035.2	Mgat2	4181,2602,2616	4445,3056,2937	0.49	2.6e-09	mannoside acetylglucosaminyltransferase 2
NM_175656.3	Hist1h4i	124,104,76	164,96,97	0.49	0.0398	histone cluster 1, H4i
XM_006526341.2	3110002H16Rik	230,140,149	281,150,166	0.49	0.00787	RIKEN cDNA 3110002H16 gene, transcript variant X1
NM_001252480.1	March2	817,484,516	836,582,586	0.48	4.04e-05	membrane-associated ring finger (C3HC4) 2, transcript variant 2
NM_008014.3	Ppm1g	4440,3283,3085	5086,3577,3464	0.48	1.6e-07	protein phosphatase 1G (formerly 2C), magnesium-dependent, gamma isoform
NM_009031.3	Rbbp7	3594,2744,2492	4093,2814,2970	0.48	9.97e-07	retinoblastoma binding protein 7
NM_011962.3	Plod3	113,97,90	149,103,96	0.48	0.0485	procollagen-lysine, 2-oxoglutarate 5-dioxygenase 3
NM_022423.2	Rnf187	6360,4522,4304	7304,5021,4721	0.48	1.4e-08	ring finger protein 187
NM_023281.1	Sdha	10219,7188,7457	12534,7820,7721	0.48	1.15e-08	succinate dehydrogenase complex, subunit A, flavoprotein (Fp)
NM_026010.2	Lipt2	193,115,122	210,134,142	0.48	0.0145	lipoyl(octanoyl) transferase 2 (putative)
NM_026982.1	Tmem256	2036,1400,1530	2185,1813,1541	0.48	5.52e-05	transmembrane protein 256
NM_133167.3	Parvb	3052,2144,2062	3548,2378,2236	0.48	4.62e-08	parvin, beta
NM_145595.2	Cbr4	354,296,272	393,336,308	0.48	0.00566	carbonyl reductase 4
NM_146104.3	Aph1a	711,524,430	787,562,512	0.48	0.000202	aph1 homolog A, gamma secretase subunit, transcript variant 1
NM_177367.3	Gemin4	685,466,449	786,475,536	0.48	5.27e-05	gem (nuclear organelle) associated protein 4
NR_002891.1	Gm5512	164,150,120	198,168,131	0.48	0.0337	predicted gene 5512
NR_024067.2	Snhg6	380,277,255	421,317,285	0.48	0.00173	small nucleolar RNA host gene 6
XM_011249800.1	Gm42226	353,204,233	442,206,260	0.48	0.00403	predicted gene, 42226
NM_001033256.3	Spata5l1	321,198,200	366,225,213	0.47	0.00364	spermatogenesis associated 5-like 1
NM_001164791.1	Zak	718,532,538	779,613,592	0.47	0.000461	sterile alpha motif and leucine zipper containing kinase AZK, transcript variant 3
NM_001167908.1	Ppp1r3e	354,207,185	390,221,224	0.47	0.00393	protein phosphatase 1, regulatory (inhibitor) subunit 3E
NM_007637.2	Cct5	345,233,229	416,254,243	0.47	0.00185	chaperonin containing Tcp1, subunit 5 (epsilon)
NM_016978.2	Oat	5226,3711,3482	5750,4079,3952	0.47	6.7e-08	ornithine aminotransferase
NM_024220.2	Ndufc2	1613,1122,1044	1697,1248,1217	0.47	5.13e-06	NADH dehydrogenase (ubiquinone) 1, subcomplex unknown, 2
NM_028043.2	Cnot11	1439,898,847	1480,1015,997	0.47	2.11e-06	CCR4-NOT transcription complex, subunit 11
NM_175935.3	G6pc3	1351,918,818	1451,996,955	0.47	5.02e-06	glucose 6 phosphatase, catalytic, 3
XR_001784412.1	LOC108168974	532,356,318	644,379,335	0.47	0.00091	uncharacterized LOC108168974, transcript variant X1
XR_001784838.1	LOC108169037	156,91,86	172,109,94	0.47	0.0417	uncharacterized LOC108169037
NM_008292.4	Hsd17b4	5107,3514,3654	5832,3887,3828	0.46	7.94e-08	hydroxysteroid (17-beta) dehydrogenase 4
NM_008723.1	Npm3	997,672,598	1115,689,701	0.46	1.81e-05	nucleoplasmin 3
NM_009087.2	Polr1d	1290,824,832	1253,989,950	0.46	5.73e-05	polymerase (RNA) I polypeptide D, transcript variant 1
NM_019719.3	Stub1	1947,1336,1318	2121,1599,1353	0.46	1.34e-05	STIP1 homology and U-Box containing protein 1
NM_025920.3	Thap4	667,438,433	767,470,471	0.46	0.000104	THAP domain containing 4, transcript variant 1
NM_026181.1	Gpatch1	1000,650,713	1075,768,751	0.46	5.09e-05	G patch domain containing 1
NM_027136.3	Ovca2	591,390,385	617,434,446	0.46	0.000337	candidate tumor suppressor in ovarian cancer 2
NM_028749.1	Npl	227,178,180	274,211,174	0.46	0.0158	N-acetylneuraminate pyruvate lyase
NM_130889.2	Anp32b	717,491,499	883,541,494	0.46	0.000145	acidic (leucine-rich) nuclear phosphoprotein 32 family, member B
NM_133779.2	Pigt	139,84,119	162,108,118	0.46	0.0488	phosphatidylinositol glycan anchor biosynthesis, class T
NM_134100.4	Mfsd5	4898,3221,3296	5335,3709,3488	0.46	4.41e-08	major facilitator superfamily domain containing 5
XR_001782247.1	C130040N14Rik	216,126,125	220,156,141	0.46	0.0176	RIKEN cDNA C130040N14 gene
XR_380610.2	Gm30823	130,95,89	159,104,95	0.46	0.044	predicted gene, 30823
XR_880610.1	Gm42162	175,117,119	183,132,141	0.46	0.0275	predicted gene, 42162
NM_001200002.1	Tmppe	4433,2733,2864	5071,2877,3118	0.45	3.05e-08	transmembrane protein with metallophosphoesterase domain
NM_007926.2	Aimp1	1956,1370,1355	2133,1512,1478	0.45	3.64e-06	aminoacyl tRNA synthetase complex-interacting multifunctional protein 1
NM_022313.2	Eral1	976,597,625	983,694,706	0.45	4.84e-05	Era (G-protein)-like 1 (E. coli)
XM_011247345.2	9130011E15Rik	173,115,126	174,141,141	0.45	0.0355	RIKEN cDNA 9130011E15 gene, transcript variant X1
XR_001779004.1	LOC108167628	356,222,255	401,258,262	0.45	0.00331	uncharacterized LOC108167628
NM_001098723.1	Yy2	318,209,193	310,208,261	0.44	0.0112	Yy2 transcription factor
NM_009298.3	Surf6	1370,989,1005	1576,1045,1070	0.44	2.17e-05	surfeit gene 6
NM_011592.2	Timm44	2122,1480,1530	2289,1610,1668	0.44	1.11e-05	translocase of inner mitochondrial membrane 44
NM_013586.4	Loxl3	862,615,576	984,638,625	0.44	9.38e-05	lysyl oxidase-like 3
NM_019745.4	Pdcd10	2321,1532,1456	2356,1583,1769	0.44	3.7e-06	programmed cell death 10
NM_021299.1	Ak3	2999,1953,1902	2847,2257,2198	0.44	2.35e-05	adenylate kinase 3
NM_024256.2	B3gat3	2493,1556,1603	2686,1746,1694	0.44	2.88e-07	beta-1,3-glucuronyltransferase 3 (glucuronosyltransferase I)
NM_025645.2	Snrnp40	483,314,283	513,307,354	0.44	0.00172	small nuclear ribonucleoprotein 40 (U5)
NM_025903.2	Ifrd2	687,446,418	765,434,493	0.44	0.000348	interferon-related developmental regulator 2
NM_026468.2	Atp5g2	6464,4090,4137	7288,4397,4344	0.44	1.06e-08	ATP synthase, H+ transporting, mitochondrial F0 complex, subunit C2 (subunit 9)
NM_026474.5	Sugt1	2653,1852,1813	2779,1959,2101	0.44	5.32e-06	SGT1, suppressor of G2 allele of SKP1 (S. cerevisiae)
NM_133883.2	Adprhl2	1359,961,952	1645,995,977	0.44	1.39e-05	ADP-ribosylhydrolase like 2
NM_175150.3	Txndc15	1830,1179,1114	1880,1289,1271	0.44	2.61e-06	thioredoxin domain containing 15
NM_199197.1	Rbfa	1476,1030,1008	1588,1097,1134	0.44	1.24e-05	ribosome binding factor A
XM_006534144.3	Mfsd11	279,140,144	299,164,155	0.44	0.0245	major facilitator superfamily domain containing 11, transcript variant X3
NM_001033297.2	Gm561	230,142,165	216,187,174	0.43	0.0329	predicted gene 561
NM_007750.2	Cox8a	6845,5027,5055	7964,5350,5157	0.43	1.84e-06	cytochrome c oxidase subunit VIIIa
NM_009402.2	Pglyrp1	254,135,157	219,179,180	0.43	0.0333	peptidoglycan recognition protein 1
NM_010261.2	Rabac1	6129,3701,3516	6437,4179,3669	0.43	2.72e-06	Rab acceptor 1 (prenylated)
NM_013876.3	Rnf11	2342,1363,1317	2287,1450,1600	0.43	4.97e-06	ring finger protein 11
NM_016966.3	Phgdh	758,513,446	885,479,514	0.43	0.000582	3-phosphoglycerate dehydrogenase
NM_018860.4	Rpl41	25281,17907,16733	29076,19104,16959	0.43	7.72e-07	ribosomal protein L41
NM_019704.2	Tmem115	1790,1149,1121	1899,1276,1190	0.43	4.95e-06	transmembrane protein 115
NM_025649.3	Mad2l1bp	777,524,508	839,569,543	0.43	0.000235	MAD2L1 binding protein
NM_026423.4	Mri1	583,399,402	721,401,406	0.43	0.000991	methylthioribose-1-phosphate isomerase 1
NM_026725.2	Dusp23	962,564,543	1003,623,593	0.43	0.000194	dual specificity phosphatase 23
NM_027432.3	Wdr77	1816,1197,1305	1923,1369,1368	0.43	1.97e-05	WD repeat domain 77
NM_027558.1	Pgrmc2	2106,1455,1419	2340,1560,1494	0.43	2.82e-06	progesterone receptor membrane component 2
NM_028233.2	Lrpprc	832,437,483	945,489,479	0.43	0.00192	leucine-rich PPR-motif containing
NM_028782.2	Lonp1	2946,2070,2187	3543,2216,2128	0.43	6.07e-06	lon peptidase 1, mitochondrial
NM_033477.2	D17H6S53E	1184,764,795	1219,872,858	0.43	4.66e-05	DNA segment, Chr 17, human D6S53E
NM_145926.3	Mgat4b	5380,3588,3604	5587,4033,3883	0.43	5.9e-07	mannoside acetylglucosaminyltransferase 4, isoenzyme B
NM_178619.4	1810026J23Rik	2144,1350,1408	2245,1537,1485	0.43	2.03e-06	RIKEN cDNA 1810026J23 gene
NM_178919.4	Lmf2	2624,1807,1778	2918,1969,1829	0.43	2.52e-06	lipase maturation factor 2
XR_001784839.1	LOC108169038	669,447,396	715,457,461	0.43	0.00047	uncharacterized LOC108169038
NM_001007581.1	Trp53rka	908,611,607	965,660,655	0.42	0.000146	transformation related protein 53 regulating kinase A
NM_008136.2	Gnl1	2991,1923,1957	3107,2179,2029	0.42	2.55e-06	guanine nucleotide binding protein-like 1
NM_009672.3	Anp32a	287,221,228	351,235,221	0.42	0.0145	acidic (leucine-rich) nuclear phosphoprotein 32 family, member A
NM_011914.2	Nelfa	1459,1054,1045	1684,1124,1051	0.42	4.86e-05	negative elongation factor complex member A, Whsc2
NM_013515.2	Stom	10591,6975,6873	11024,7498,7546	0.42	3.01e-08	stomatin
NM_025864.3	Tmem206	2906,1973,1891	3056,2169,1990	0.42	6.07e-06	transmembrane protein 206
NM_026483.2	Mphosph10	1191,859,814	1288,881,912	0.42	8.15e-05	M-phase phosphoprotein 10 (U3 small nucleolar ribonucleoprotein)
NM_027198.1	Zswim7	223,157,144	269,143,163	0.42	0.0294	zinc finger SWIM-type containing 7
NM_027873.2	Ubiad1	639,380,445	642,468,453	0.42	0.00153	UbiA prenyltransferase domain containing 1
NM_138603.3	Ccdc22	1703,1125,1105	1874,1208,1151	0.42	6.65e-06	coiled-coil domain containing 22
NM_145925.2	Pttg1ip	191,151,150	260,145,144	0.42	0.0394	pituitary tumor-transforming 1 interacting protein
NM_172501.2	Nhlrc3	1428,760,803	1559,819,845	0.42	0.000402	NHL repeat containing 3
NR_038091.1	Morf4l1-ps1	5381,3604,3534	5250,3918,4037	0.42	1.01e-05	mortality factor 4 like 1, pseudogene 1
XM_006502863.3	Ptp4a2	214,200,201	339,184,178	0.42	0.0437	protein tyrosine phosphatase 4a2, transcript variant X2
XM_006527003.3	Peo1	441,289,305	502,355,268	0.42	0.00782	progressive external ophthalmoplegia 1 (human), transcript variant X1
NM_001082532.1	Pigyl	415,306,277	462,348,265	0.41	0.0117	phosphatidylinositol glycan anchor biosynthesis, class Y-like
NM_008750.5	Nxn	490,321,380	556,376,353	0.41	0.00429	nucleoredoxin
NM_011609.4	Tnfrsf1a	12115,8487,8520	12722,9180,9061	0.41	2.93e-06	tumor necrosis factor receptor superfamily, member 1a
NM_011865.3	Pcbp1	11505,7853,7391	12440,8007,8037	0.41	4.48e-08	poly(rC) binding protein 1
NM_011899.4	Srp54a	1017,661,687	1105,704,717	0.41	0.000104	signal recognition particle 54A
NM_011936.2	Fto	1872,1380,1364	2008,1447,1473	0.41	0.000113	fat mass and obesity associated
NM_019912.2	Ube2d2a	650,353,363	624,433,379	0.41	0.00309	ubiquitin-conjugating enzyme E2D 2A
NM_023651.4	Pex13	1208,793,806	1178,868,906	0.41	0.00029	peroxisomal biogenesis factor 13
NM_025409.3	Ier3ip1	2413,1475,1444	2329,1617,1644	0.41	7.83e-06	immediate early response 3 interacting protein 1
NM_026760.2	2310036O22Rik	1254,733,718	1178,914,736	0.41	0.00101	RIKEN cDNA 2310036O22 gene
NM_031165.4	Hspa8	65921,48591,47157	73286,50267,48957	0.41	2.48e-06	heat shock protein 8
NM_133939.1	Lsm8	773,563,558	773,594,644	0.41	0.00242	LSM8 homolog, U6 small nuclear RNA associated
NM_152812.3	Otud6b	1902,1281,1222	2007,1318,1357	0.41	6.92e-06	OTU domain containing 6B
NM_177876.4	Vps37b	2547,1672,1566	2884,1679,1644	0.41	8.34e-06	vacuolar protein sorting 37B
NR_033224.1	D330050I16Rik	197,117,132	199,141,138	0.41	0.0435	RIKEN cDNA D330050I16 gene
NM_008364.2	Il1rap	486,305,304	479,310,362	0.4	0.00533	interleukin 1 receptor accessory protein, transcript variant 1
NM_011787.2	Amfr	421,220,245	486,281,192	0.4	0.0425	autocrine motility factor receptor
NM_016783.4	Pgrmc1	2252,1715,1630	2418,1746,1777	0.4	0.00017	progesterone receptor membrane component 1
NM_018765.3	Wbp4	1827,1243,1166	1760,1336,1310	0.4	0.000208	WW domain binding protein 4
NM_025424.2	Nenf	1007,821,772	1185,808,800	0.4	0.00124	neuron derived neurotrophic factor
NM_026892.3	Eif1b	1994,1276,1254	1890,1454,1361	0.4	0.00013	eukaryotic translation initiation factor 1B
NM_028197.2	Kif1bp	1019,703,712	1108,759,720	0.4	0.000279	KIF1 binding protein
NM_176843.3	Ints5	1536,1027,1011	1632,1134,1018	0.4	7.87e-05	integrator complex subunit 5
NR_027897.1	0610012G03Rik	2228,1623,1560	2382,1813,1518	0.4	0.00042	RIKEN cDNA 0610012G03 gene
XR_001784702.1	Wdr86	590,440,431	687,468,410	0.4	0.00371	WD repeat domain 86, transcript variant X5
XR_865896.2	Gm3934	607,476,454	618,555,456	0.4	0.0117	predicted gene 3934
NM_001326287.1	Morf4l1b	5403,3611,3620	5092,3863,4123	0.39	0.000109	mortality factor 4 like 1B
NM_007596.2	Caml	1278,834,839	1294,892,887	0.39	0.000177	calcium modulating ligand
NM_007927.3	Emd	890,634,627	992,652,632	0.39	0.0007	emerin
NM_011289.3	Rpl27	10480,7202,6599	11819,7151,6726	0.39	4.92e-06	ribosomal protein L27
NM_013541.1	Gstp1	3636,2523,2506	3858,2708,2550	0.39	1.48e-05	glutathione S-transferase, pi 1
NM_023554.2	Nol7	2914,2149,1917	3181,2043,2119	0.39	3.39e-05	nucleolar protein 7
NM_023645.3	Kdelc1	268,166,148	227,182,191	0.39	0.0494	KDEL (Lys-Asp-Glu-Leu) containing 1
NM_024262.1	Smg8	1617,1037,1060	1737,1082,1092	0.39	2.91e-05	smg-8 homolog, nonsense mediated mRNA decay factor (C. elegans)
NM_026032.1	Lsm1	365,238,224	362,257,249	0.39	0.0128	LSM1 homolog, mRNA degradation associated
NM_028976.2	Gorasp1	1634,1056,1033	1705,1115,1069	0.39	5.2e-05	golgi reassembly stacking protein 1
NM_133937.1	Brk1	6229,4362,4360	6422,4690,4483	0.39	2.89e-05	BRICK1, SCAR/WAVE actin-nucleating complex subunit
NM_153064.5	Ndufs2	5904,3961,3943	6298,4199,4018	0.39	1.23e-06	NADH dehydrogenase (ubiquinone) Fe-S protein 2
NM_172747.2	Kctd13	331,229,225	351,230,248	0.39	0.0159	potassium channel tetramerisation domain containing 13
NM_007480.1	Arf5	6277,4117,3922	6160,4489,4121	0.38	1.62e-05	ADP-ribosylation factor 5
NM_007918.3	Eif4ebp1	2444,1552,1491	2514,1607,1576	0.38	1.36e-05	eukaryotic translation initiation factor 4E binding protein 1
NM_013711.3	Txnrd2	1410,964,935	1482,1008,957	0.38	0.000199	thioredoxin reductase 2
NM_013867.2	Bcar3	329,217,223	388,183,252	0.38	0.032	breast cancer anti-estrogen resistance 3
NM_026029.3	Glod4	587,411,432	620,420,453	0.38	0.00551	glyoxalase domain containing 4
NM_026520.3	Fam122a	742,491,456	737,507,511	0.38	0.00163	family with sequence similarity 122, member A
NM_134021.2	Pnpo	1122,703,805	1130,803,801	0.38	0.000914	pyridoxine 5'-phosphate oxidase
NM_178375.2	Zswim3	314,176,212	329,190,220	0.38	0.0284	zinc finger SWIM-type containing 3
NR_037996.1	Hmga2-ps1	704,532,557	741,545,590	0.38	0.00755	high mobility group AT-hook 2, pseudogene 1
NR_045726.1	Fam219aos	513,403,351	562,362,414	0.38	0.00817	family with sequence similarity 219, member A, opposite strand
XM_006530771.3	Ptger1	1725,1157,1138	1835,1245,1110	0.38	0.000189	prostaglandin E receptor 1 (subtype EP1), transcript variant X1
XM_017314896.1	LOC108167922	4091,3214,2999	4365,3304,3117	0.38	0.000506	60S ribosomal protein L27
NM_008138.4	Gnai2	5888,3734,3745	5667,4018,3936	0.37	1.36e-05	guanine nucleotide binding protein (G protein), alpha inhibiting 2
NM_008810.3	Pdha1	4067,2995,2945	4524,2915,3002	0.37	6.15e-05	pyruvate dehydrogenase E1 alpha 1
NM_024236.2	Qdpr	2853,2044,2168	3206,2226,1969	0.37	0.000449	quinoid dihydropteridine reductase
NM_026198.2	Tmem167b	2600,1744,1683	2522,1700,1964	0.37	0.000207	transmembrane protein 167B
NM_026452.2	Coq9	1611,1149,1136	1767,1147,1152	0.37	0.000203	coenzyme Q9
NM_026954.1	Tusc1	1255,765,837	1295,954,711	0.37	0.00489	tumor suppressor candidate 1
NM_027134.3	Mtfmt	579,361,375	599,380,382	0.37	0.00495	mitochondrial methionyl-tRNA formyltransferase
NM_139154.2	Rab40c	1940,1243,1140	2054,1309,1133	0.37	0.000415	Rab40C, member RAS oncogene family
NM_009068.3	Ripk1	1085,803,814	1122,860,799	0.36	0.00432	receptor (TNFRSF)-interacting serine-threonine kinase 1
NM_011989.4	Slc27a4	2083,1415,1360	2121,1472,1374	0.36	0.000225	solute carrier family 27 (fatty acid transporter), member 4
NM_018854.4	Ift20	1141,752,818	1163,840,782	0.36	0.00172	intraflagellar transport 20
NM_019869.3	Rbm14	1624,1033,1078	1730,1067,1047	0.36	0.000253	RNA binding motif protein 14
NM_023290.2	Mkrn2	294,195,203	322,211,187	0.36	0.0418	makorin, ring finger protein, 2
NM_025691.1	Srp72	5470,3881,3871	5705,3879,3984	0.36	6.48e-05	signal recognition particle 72
NM_026455.4	Fam32a	4884,3495,3326	5259,3460,3371	0.36	3.31e-05	family with sequence similarity 32, member A
NM_027423.1	Polr3b	575,445,481	576,480,487	0.36	0.0306	polymerase (RNA) III (DNA directed) polypeptide B
NM_145393.4	Ythdf2	2736,1766,1771	2578,1854,1934	0.36	0.000181	YTH domain family 2
NM_153416.2	Aaas	892,638,574	923,601,644	0.36	0.00205	achalasia, adrenocortical insufficiency, alacrimia
NM_181796.2	Gstp2	1500,1056,1133	1554,1214,1025	0.36	0.00387	glutathione S-transferase, pi 2
NR_131039.1	LOC105246506	540,322,342	538,367,330	0.36	0.0106	uncharacterized LOC105246506
XM_006530503.3	Vps33a	740,533,504	748,550,526	0.36	0.0053	VPS33A CORVET/HOPS core subunit, transcript variant X1
NM_011814.2	Fxr2	3707,2370,2280	3740,2465,2288	0.35	5.34e-05	fragile X mental retardation, autosomal homolog 2
NM_021463.4	Prps1	661,487,466	716,443,507	0.35	0.0073	phosphoribosyl pyrophosphate synthetase 1
NM_025887.4	Rab5a	3844,2492,2312	3392,2599,2621	0.35	0.000749	RAB5A, member RAS oncogene family
NM_026159.4	Retsat	868,662,627	948,638,642	0.35	0.00395	retinol saturase (all trans retinol 13,14 reductase)
NM_030109.2	Sf3b2	773,635,547	724,678,583	0.35	0.0335	splicing factor 3b, subunit 2
NM_053163.1	Mrpl36	1442,1014,927	1481,997,981	0.35	0.000633	mitochondrial ribosomal protein L36
NM_133911.1	Adgra3	420,311,297	442,295,318	0.35	0.0237	adhesion G protein-coupled receptor A3
NM_134054.2	Sptssa	4146,2539,2410	3820,2674,2642	0.35	7.31e-05	serine palmitoyltransferase, small subunit A
NM_172288.2	Nup133	555,343,392	671,325,359	0.35	0.0226	nucleoporin 133
NM_172738.3	Zfp954	621,381,399	595,450,377	0.35	0.0131	zinc finger protein 954
NM_178684.5	Mapk1ip1l	4106,2911,2914	4020,2960,3069	0.35	0.000672	mitogen-activated protein kinase 1 interacting protein 1-like
NR_137282.1	Erdr1	4611,3026,2799	5038,3056,2646	0.35	0.000553	erythroid differentiation regulator 1, transcript variant 1, non-coding
NM_001033525.3	Kcnk6	2430,1467,1495	2376,1498,1540	0.34	0.000143	potassium inwardly-rectifying channel, subfamily K, member 6
NM_001163741.2	Ccdc167	881,603,564	867,576,621	0.34	0.00452	coiled-coil domain containing 167, transcript variant 1
NM_019965.2	Dnajb12	1447,1130,1061	1599,1058,1071	0.34	0.00276	DnaJ heat shock protein family (Hsp40) member B12
NM_020048.3	Med20	1624,1130,1071	1691,1074,1128	0.34	0.000487	mediator complex subunit 20
NM_026119.3	Med4	1046,725,705	1003,758,732	0.34	0.00472	mediator complex subunit 4
NM_028117.3	Chst14	1094,813,739	1099,775,799	0.34	0.0047	carbohydrate (N-acetylgalactosamine 4-0) sulfotransferase 14
NM_028150.2	Supt7l	877,610,682	934,624,663	0.34	0.00651	suppressor of Ty 7-like
NM_130884.4	Idh3b	674,574,500	703,537,545	0.34	0.0252	isocitrate dehydrogenase 3 (NAD+) beta
NM_145139.2	Eif3l	6585,4739,4639	7012,4679,4541	0.34	0.000133	eukaryotic translation initiation factor 3, subunit L
NR_040339.1	Gm19897	650,378,367	616,387,396	0.34	0.0121	predicted gene, 19897
NM_001146349.1	Rnf217	417,240,231	397,254,237	0.33	0.0458	ring finger protein 217
NM_008823.4	Cfp	45319,32519,31673	48257,31726,31100	0.33	5e-05	complement factor properdin
NM_009085.2	Polr1c	1442,931,971	1475,1031,869	0.33	0.00339	polymerase (RNA) I polypeptide C
NM_011313.2	S100a6	5193,4507,4245	5485,4384,4285	0.33	0.0131	S100 calcium binding protein A6 (calcyclin)
NM_011588.3	Trim28	6820,4498,4511	6806,4515,4564	0.33	2.75e-05	tripartite motif-containing 28
NM_011894.2	Sh3bp5	403,286,291	497,254,270	0.33	0.0416	SH3-domain binding protein 5 (BTK-associated)
NM_019405.6	Cetn2	979,708,685	917,721,726	0.33	0.0136	centrin 2
NM_019924.2	Rps6ka4	899,571,562	748,633,614	0.33	0.0204	ribosomal protein S6 kinase, polypeptide 4
NM_025710.2	Uqcrfs1	3938,2650,2703	3856,2746,2676	0.33	0.000402	ubiquinol-cytochrome c reductase, Rieske iron-sulfur polypeptide 1
NM_026298.5	Ift172	1981,1282,1334	1932,1333,1340	0.33	0.000634	intraflagellar transport 172
NM_028312.3	Ccdc12	3538,2476,2411	3616,2601,2259	0.33	0.00112	coiled-coil domain containing 12
NM_029565.3	Tmem59	9192,5907,5851	8403,6234,6105	0.33	0.00023	transmembrane protein 59
NM_133705.2	Pycr2	1198,768,792	1226,784,772	0.33	0.00162	pyrroline-5-carboxylate reductase family, member 2
NM_145943.1	Sde2	2084,1351,1356	2140,1291,1408	0.33	0.00027	SDE2 telomere maintenance homolog (S. pombe)
NM_176785.3	Hps6	911,554,617	904,626,557	0.33	0.0083	Hermansky-Pudlak syndrome 6
NM_197993.2	Tut1	1463,984,1053	1537,1002,1001	0.33	0.00161	terminal uridylyl transferase 1, U6 snRNA-specific
XM_006519755.3	Gm2260	5207,3719,3732	5142,3862,3711	0.33	0.000991	predicted gene 2260
NM_001033306.1	Shb	487,288,293	430,325,298	0.32	0.0394	src homology 2 domain-containing transforming protein B
NM_010560.3	Il6st	6184,3924,3909	6580,3560,4026	0.32	0.000192	interleukin 6 signal transducer
NM_011317.4	Khdrbs1	2702,1659,1643	2238,1720,1875	0.32	0.00565	KH domain containing, RNA binding, signal transduction associated 1, transcript variant 1
NM_013556.2	Hprt	4512,3167,3046	4155,3078,3356	0.32	0.0026	hypoxanthine guanine phosphoribosyl transferase
NM_019420.2	B3galt4	683,431,410	653,441,418	0.32	0.0151	UDP-Gal:betaGlcNAc beta 1,3-galactosyltransferase, polypeptide 4
NM_019651.2	Ptpn9	1889,1302,1199	1943,1179,1287	0.32	0.000844	protein tyrosine phosphatase, non-receptor type 9
NM_024270.3	Stard3nl	590,362,393	490,419,409	0.32	0.0448	STARD3 N-terminal like
NM_027994.1	Cand1	4079,2847,2855	4216,2696,2890	0.32	0.000328	cullin associated and neddylation disassociated 1
NM_133227.3	Nup155	607,417,407	537,443,430	0.32	0.0368	nucleoporin 155
NM_134097.3	Topors	2379,1430,1495	2308,1506,1441	0.32	0.000646	topoisomerase I binding, arginine/serine-rich
NM_144835.4	Heatr1	3965,2715,2781	4332,2547,2665	0.32	0.000368	HEAT repeat containing 1
NM_152824.1	Rbm17	2814,2069,2073	2910,1993,2063	0.32	0.00199	RNA binding motif protein 17
NM_153104.3	Phospho1	1177,761,746	1167,772,736	0.32	0.003	phosphatase, orphan 1
NM_175324.3	Acad11	874,614,645	871,647,616	0.32	0.013	acyl-Coenzyme A dehydrogenase family, member 11
NM_178911.4	Pld4	8553,5824,6039	8043,6212,5943	0.32	0.00155	phospholipase D family, member 4
NM_001081211.2	Ptafr	13297,10031,10081	13416,9860,9957	0.31	0.00305	platelet-activating factor receptor
NM_008155.4	Gpi1	24838,17850,17419	26339,17464,16418	0.31	0.000291	glucose phosphate isomerase 1
NM_008538.2	Marcks	7285,5528,5662	6268,5740,6004	0.31	0.0368	myristoylated alanine rich protein kinase C substrate
NM_008972.2	Ptma	32583,24279,23507	34095,22612,23583	0.31	0.000544	prothymosin alpha
NM_009837.1	Cct4	9124,6513,6642	8983,6515,6528	0.31	0.00161	chaperonin containing Tcp1, subunit 4 (delta)
NM_011131.3	Pold1	1591,968,946	1572,969,921	0.31	0.00321	polymerase (DNA directed), delta 1, catalytic subunit
NM_024459.2	Ppp3r1	7161,4825,4739	6638,4764,4990	0.31	0.000818	protein phosphatase 3, regulatory subunit B, alpha isoform (calcineurin B, type I)
NM_025529.3	Nudt8	491,341,294	492,338,290	0.31	0.0478	nudix (nucleoside diphosphate linked moiety X)-type motif 8
NM_025582.3	Fam213b	1716,1328,1473	1892,1335,1316	0.31	0.0178	family with sequence similarity 213, member B
NM_025666.2	Ubr7	1837,1186,1165	1833,1135,1184	0.31	0.000971	ubiquitin protein ligase E3 component n-recognin 7 (putative)
NM_026225.3	Cog6	1737,1176,1219	1716,1169,1214	0.31	0.00248	component of oligomeric golgi complex 6
NM_026879.2	Chmp2b	3268,2331,2349	3055,2309,2457	0.31	0.00609	charged multivesicular body protein 2B
NM_028038.3	Ddx28	1156,785,746	1160,764,738	0.31	0.00506	DEAD (Asp-Glu-Ala-Asp) box polypeptide 28
NM_029936.2	Ddx10	876,731,714	911,689,726	0.31	0.0371	DEAD (Asp-Glu-Ala-Asp) box polypeptide 10
NM_145529.3	Cstf3	896,546,568	818,562,599	0.31	0.00966	cleavage stimulation factor, 3' pre-RNA, subunit 3, transcript variant 1
NR_046001.1	9130221H12Rik	1126,815,723	1074,796,757	0.31	0.0116	RIKEN cDNA 9130221H12 gene
XM_006519756.3	Gm2274	4807,3356,3378	4581,3434,3349	0.31	0.00217	predicted gene 2274
NM_001042501.1	Fam133b	767,488,512	718,513,498	0.3	0.0201	family with sequence similarity 133, member B
NM_008112.4	Gdi2	23559,17600,18018	23488,17284,17656	0.3	0.00427	guanosine diphosphate (GDP) dissociation inhibitor 2
NM_009818.1	Ctnna1	1853,1300,1292	1630,1324,1363	0.3	0.0185	catenin (cadherin associated protein), alpha 1
NM_011937.2	Gnpda1	7389,5430,5576	7430,5285,5480	0.3	0.00318	glucosamine-6-phosphate deaminase 1
NM_019767.2	Arpc1a	4449,3027,2890	4235,3038,2890	0.3	0.000988	actin related protein 2/3 complex, subunit 1A
NM_021325.3	Cd200r1	4612,3035,2951	4280,3019,3012	0.3	0.000826	CD200 receptor 1
NM_023434.3	Tox4	4790,3304,3493	4771,3195,3441	0.3	0.00188	TOX high mobility group box family member 4
NM_025362.3	Dnajc30	719,497,466	731,487,446	0.3	0.0216	DnaJ heat shock protein family (Hsp40) member C30
NM_025820.3	Crnkl1	1769,1166,1165	1687,1114,1212	0.3	0.00307	Crn, crooked neck-like 1 (Drosophila)
NM_025827.3	Lonp2	1104,681,673	1047,676,683	0.3	0.00665	lon peptidase 2, peroxisomal, transcript variant 1
NM_026079.3	Ikbkap	1100,826,884	1134,807,844	0.3	0.0243	inhibitor of kappa light polypeptide enhancer in B cells, kinase complex-associated protein
NM_030685.3	Serp1	16464,11219,10902	15142,11015,11388	0.3	0.00108	stress-associated endoplasmic reticulum protein 1
NM_133701.2	Prpf6	3748,2362,2484	3754,2356,2354	0.3	0.000423	pre-mRNA splicing factor 6
NM_134116.5	Gpsm3	5407,3445,3404	4871,3589,3438	0.3	0.00109	G-protein signalling modulator 3 (AGS3-like, C. elegans)
NM_145416.3	Kri1	2396,1606,1546	2501,1514,1504	0.3	0.000945	KRI1 homolog
NM_153563.2	Strip1	2371,1644,1601	2467,1500,1609	0.3	0.0012	striatin interacting protein 1
NM_178397.3	Faf2	1359,973,999	1338,947,990	0.3	0.0119	Fas associated factor family member 2
XR_001783169.1	Tbc1d20	4543,3171,3095	4170,3252,3090	0.3	0.00506	TBC1 domain family, member 20, transcript variant X1
NM_009211.2	Smarcc1	3141,1929,1927	2904,1888,2002	0.29	0.000801	SWI/SNF related, matrix associated, actin dependent regulator of chromatin, subfamily c, member 1
NM_009564.2	Zfp64	848,569,577	888,555,529	0.29	0.0166	zinc finger protein 64
NM_010192.4	Fem1a	3401,2148,2146	3521,2033,2037	0.29	0.00119	feminization 1 homolog a (C. elegans)
NM_011796.2	Capn10	561,372,395	614,367,344	0.29	0.0412	calpain 10
NM_013812.2	Cdk2ap1	2759,2049,1913	2823,1929,1862	0.29	0.00403	CDK2 (cyclin-dependent kinase 2)-associated protein 1
NM_018729.2	Cd244	671,421,448	625,426,451	0.29	0.0288	CD244 natural killer cell receptor 2B4
NM_023054.1	Utp3	2374,1848,1785	2242,1758,1867	0.29	0.0246	UTP3 small subunit processome component
NM_025395.3	Chchd5	642,451,412	618,431,423	0.29	0.0331	coiled-coil-helix-coiled-coil-helix domain containing 5
NM_025698.1	Tmed7	7602,4528,4471	6455,4643,4754	0.29	0.00172	transmembrane emp24 protein transport domain containing 7
NM_026067.3	Eri1	2281,1528,1447	2053,1510,1505	0.29	0.00587	exoribonuclease 1
NM_027081.3	Dennd6b	544,363,373	533,362,358	0.29	0.0431	DENN/MADD domain containing 6B
NM_027911.3	Raver1	1608,1141,1083	1438,1123,1134	0.29	0.0199	ribonucleoprotein, PTB-binding 1
NM_145955.3	Mcmbp	4454,2736,2714	4028,2735,2823	0.29	0.000616	minichromosome maintenance complex binding protein
NM_008929.3	Dnajc3	7139,4707,4875	6646,4672,4845	0.28	0.00162	DnaJ heat shock protein family (Hsp40) member C3
NM_021557.5	Rdh11	792,575,568	793,567,524	0.28	0.0384	retinol dehydrogenase 11
NM_021713.2	Myg1	1139,817,785	1160,772,749	0.28	0.0142	melanocyte proliferating gene 1
NM_023142.2	Arpc1b	45303,29713,30206	46747,28907,27186	0.28	0.000602	actin related protein 2/3 complex, subunit 1B
NM_025829.4	Eif4e3	2671,1674,1610	2432,1570,1727	0.28	0.00262	eukaryotic translation initiation factor 4E member 3
NM_026667.3	Fam114a1	1315,944,875	1256,890,892	0.28	0.0147	family with sequence similarity 114, member A1
NM_033573.2	Prcc	1677,1139,1188	1613,1146,1120	0.28	0.0104	papillary renal cell carcinoma (translocation-associated)
NM_053068.3	Chrac1	1496,974,1010	1559,993,858	0.28	0.0156	chromatin accessibility complex 1
NM_145923.4	Rell1	1428,933,839	1216,922,906	0.28	0.022	RELT-like 1
NM_197989.1	Fam58b	806,547,545	758,531,547	0.28	0.0294	family with sequence similarity 58, member B
XM_006515760.3	Rcor1	1922,1229,1186	1855,1155,1191	0.28	0.00329	REST corepressor 1, transcript variant X1
XM_011249869.1	Gm39469	646,405,389	612,352,431	0.28	0.0499	predicted gene, 39469
NM_009431.2	Ctr9	2273,1431,1453	2133,1372,1456	0.27	0.00316	CTR9 homolog, Paf1/RNA polymerase II complex component
NM_011053.2	Pdcd11	1574,1082,1097	1625,1044,974	0.27	0.0138	programmed cell death 11
NM_013770.2	Slc25a10	1314,902,836	1299,859,793	0.27	0.0159	solute carrier family 25 (mitochondrial carrier, dicarboxylate transporter), member 10
NM_016909.2	Tsnax	3513,2335,2407	3496,2279,2227	0.27	0.00218	translin-associated factor X
NM_019403.3	Rnf5	1801,1094,1092	1645,1125,1051	0.27	0.00757	ring finger protein 5
NM_022993.3	Lrp10	1066,634,724	1022,684,631	0.27	0.0267	low-density lipoprotein receptor-related protein 10
NM_053119.2	Echs1	4561,3401,3459	4310,3333,3351	0.27	0.0216	enoyl Coenzyme A hydratase, short chain, 1, mitochondrial
NM_138606.2	Pim2	1042,714,682	1005,697,653	0.27	0.021	proviral integration site 2
NM_145359.2	Ubald1	2663,1828,1730	2509,1706,1747	0.27	0.00527	UBA-like domain containing 1
NM_172146.2	Ppat	906,554,583	878,549,542	0.27	0.0265	phosphoribosyl pyrophosphate amidotransferase
NM_177240.3	Trappc11	3423,2172,2173	3295,1982,2199	0.27	0.00204	trafficking protein particle complex 11
NM_001311144.1	1110051M20Rik	1300,931,918	1383,843,827	0.26	0.0247	RIKEN cDNA 1110051M20 gene, transcript variant 1
NM_009460.2	Sumo1	3228,2262,2152	2722,2208,2248	0.26	0.036	small ubiquitin-like modifier 1
NM_026275.4	Ube2r2	5977,4140,3911	5644,3920,3835	0.26	0.00344	ubiquitin-conjugating enzyme E2R 2
NM_138593.2	Larp7	1121,704,739	1062,686,708	0.26	0.0192	La ribonucleoprotein domain family, member 7
NM_010301.3	Gna11	1437,1017,961	1476,918,883	0.25	0.0251	guanine nucleotide binding protein, alpha 11
NM_020625.3	Zbtb22	2056,1385,1340	2065,1315,1186	0.25	0.0198	zinc finger and BTB domain containing 22
NM_024179.5	0610009O20Rik	1327,999,935	1377,841,917	0.25	0.0345	RIKEN cDNA 0610009O20 gene
NM_146211.3	Colgalt1	8326,6128,5854	8086,5593,5687	0.25	0.00896	collagen beta(1-O)galactosyltransferase 1
NM_178645.4	Blmh	2545,1905,1925	2554,1830,1740	0.25	0.0251	bleomycin hydrolase
XR_001783556.1	Zfas1	1997,1367,1497	1828,1444,1335	0.25	0.0442	zinc finger, NFX1-type containing 1, antisense RNA 1
NM_009351.2	Tep1	5132,3698,3873	4791,3654,3546	0.24	0.0337	telomerase associated protein 1
NM_010696.3	Lcp2	10928,7477,7205	10262,6699,7104	0.24	0.00461	lymphocyte cytosolic protein 2
NM_011309.3	S100a1	1983,1501,1425	1900,1410,1331	0.24	0.047	S100 calcium binding protein A1
NM_011508.2	Eif1	16598,11461,10509	14711,10912,10472	0.24	0.011	eukaryotic translation initiation factor 1
NM_011952.2	Mapk3	6959,4684,4400	6303,4511,4255	0.24	0.00781	mitogen-activated protein kinase 3
NM_026017.2	Ctdnep1	5634,3807,3706	5028,3764,3492	0.24	0.017	CTD nuclear envelope phosphatase 1
NM_145478.2	Pim3	1326,902,760	1225,830,765	0.24	0.0438	proviral integration site 3
NM_153552.3	Thoc1	2065,1287,1265	1764,1252,1284	0.24	0.0214	THO complex 1
NM_172396.3	Smim7	3902,2799,2772	3530,2557,2795	0.24	0.0344	small integral membrane protein 7
NM_172713.2	Sdad1	2165,1457,1342	2145,1263,1323	0.24	0.013	SDA1 domain containing 1
NM_207239.1	Gtf3c1	3704,2394,2462	3737,2152,2252	0.24	0.00922	general transcription factor III C 1
NM_001081179.1	Heatr5b	2163,1232,1213	1985,1109,1215	0.23	0.0338	HEAT repeat containing 5B
NM_007949.4	Ercc2	1736,1005,957	1599,907,957	0.23	0.0405	excision repair cross-complementing rodent repair deficiency, complementation group 2
NM_008033.3	Fnta	3066,2118,2022	2810,1993,1940	0.23	0.0192	farnesyltransferase, CAAX box, alpha
NM_009304.2	Syngr2	7520,5154,4929	6891,4831,4672	0.23	0.0121	synaptogyrin 2
NM_010123.3	Eif3a	17204,11852,12210	16963,10688,11267	0.23	0.00703	eukaryotic translation initiation factor 3, subunit A
NM_024218.4	Rpl24	15344,10363,10084	13606,10128,9578	0.23	0.0135	ribosomal protein L24
NM_026144.4	Dhdds	2331,1664,1633	2263,1541,1497	0.23	0.0272	dehydrodolichyl diphosphate synthase
NM_027159.2	Ccdc115	2169,1549,1574	2102,1475,1406	0.23	0.037	coiled-coil domain containing 115
NM_028758.2	Gga2	4396,3075,2946	4336,2768,2754	0.23	0.00867	golgi associated, gamma adaptin ear containing, ARF binding protein 2
NM_053009.3	Zfp91	5162,3235,3027	4261,3054,3170	0.23	0.0212	zinc finger protein 91
NM_133950.2	Kdelr1	5152,3516,3521	4643,3397,3304	0.23	0.0212	KDEL (Lys-Asp-Glu-Leu) endoplasmic reticulum protein retention receptor 1
NM_138659.2	Prpf8	16839,10701,10755	16821,9460,9982	0.23	0.00498	pre-mRNA processing factor 8
NM_172253.2	Twistnb	1141,724,705	1014,667,714	0.23	0.0468	twist basic helix-loop-helix transcription factor 1 neighbor
NM_175021.3	Samd4b	3364,2031,2031	3361,1771,1916	0.23	0.0236	sterile alpha motif domain containing 4B
XM_006531966.3	Baiap2	2251,1463,1493	2359,1311,1297	0.23	0.0316	brain-specific angiogenesis inhibitor 1-associated protein 2, transcript variant X1
XM_017317612.1	Snx9	2056,1509,1343	1924,1322,1355	0.23	0.0369	sorting nexin 9, transcript variant X1
NM_009745.2	Bcl7b	2197,1548,1460	2070,1390,1394	0.22	0.0316	B cell CLL/lymphoma 7B
NM_025921.3	2610002M06Rik	1574,976,928	1369,873,972	0.22	0.0427	RIKEN cDNA 2610002M06 gene
NM_028923.3	Gle1	1423,1001,941	1353,864,928	0.22	0.0477	GLE1 RNA export mediator (yeast)
NM_080556.3	Tm9sf2	8618,6020,5666	7431,5499,5745	0.22	0.0354	transmembrane 9 superfamily member 2
NM_001081041.1	Vps51	3136,2135,1973	2871,1975,1846	0.21	0.0323	VPS51 GARP complex subunit
NM_008654.2	Ppp1r15a	2019,1401,1308	1910,1285,1189	0.21	0.0498	protein phosphatase 1, regulatory (inhibitor) subunit 15A
NM_145999.2	Rhot2	2187,1464,1421	2025,1355,1307	0.21	0.0367	ras homolog family member T2
NM_010851.2	Myd88	4446,3108,3027	4003,2833,2858	0.2	0.0437	myeloid differentiation primary response gene 88
NM_025994.3	Efhd2	20712,15026,14738	20505,13310,13013	0.2	0.0293	EF hand domain containing 2
NM_026574.3	Ino80	2844,1778,1801	2613,1592,1670	0.2	0.0363	INO80 complex subunit
NM_027154.5	Tmbim1	6137,3896,3886	5664,3708,3382	0.2	0.0307	transmembrane BAX inhibitor motif containing 1
NM_133999.1	Fig4	2516,1611,1668	2374,1446,1513	0.2	0.0391	FIG4 phosphoinositide 5-phosphatase
NM_017406.4	Atf6b	4745,3184,3216	4453,2822,2934	0.19	0.0309	activating transcription factor 6 beta
NM_026697.3	Rab14	12311,8132,8188	11040,7319,7652	0.19	0.0243	RAB14, member RAS oncogene family
NM_027946.3	Dcaf7	8666,5971,5886	8173,5284,5289	0.19	0.0321	DDB1 and CUL4 associated factor 7
XR_001778448.1	Pkn1	4629,3136,3154	4204,2859,2888	0.19	0.0418	protein kinase N1, transcript variant X2
NM_175300.4	Anapc2	5824,3884,3877	5490,3477,3415	0.18	0.0373	anaphase promoting complex subunit 2
NM_026147.6	Rps20	20043,12898,12619	14009,9294,8701	-0.18	0.0368	ribosomal protein S20
NM_175403.3	Mlec	12147,7900,8098	8774,5571,5447	-0.18	0.0275	malectin
NM_007475.5	Rplp0	61954,45891,44082	48526,30165,28523	-0.2	0.0395	ribosomal protein, large, P0
NM_010273.4	Gdi1	8519,5502,5253	5906,3654,3786	-0.2	0.0142	guanosine diphosphate (GDP) dissociation inhibitor 1
NM_001033474.2	Atxn7l3b	4548,3135,3255	3152,2057,2275	-0.22	0.029	ataxin 7-like 3B
NM_020267.2	Trim44	5815,3946,3906	4096,2602,2658	-0.22	0.00968	tripartite motif-containing 44
NM_025346.1	Rmnd5b	2544,1838,1741	1869,1197,1161	-0.22	0.0388	required for meiotic nuclear division 5 homolog B
NM_008825.4	Pfkfb2	1611,1102,1057	1073,758,718	-0.23	0.0477	6-phosphofructo-2-kinase/fructose-2,6-biphosphatase 2, transcript variant 1
NM_145997.2	Kdm5a	3185,2015,2021	2055,1346,1454	-0.23	0.0148	lysine (K)-specific demethylase 5A
XM_006505969.3	Mob1a	10898,7517,7312	7125,4999,5267	-0.23	0.0166	MOB kinase activator 1A, transcript variant X1
NM_001081750.1	Zfp664	2929,1941,1854	2049,1245,1258	-0.24	0.0111	zinc finger protein 664
NM_001304266.1	Srcap	9303,5476,5820	6555,3571,3855	-0.24	0.00985	Snf2-related CREBBP activator protein
NM_001081029.1	Tmem243	1512,844,821	892,613,577	-0.25	0.0463	transmembrane protein 243, mitochondrial
NM_001081098.1	Zfp362	2395,1734,1686	1687,1080,1148	-0.25	0.0172	zinc finger protein 362
NM_001081473.1	Zxdb	1353,831,833	902,540,572	-0.25	0.0284	zinc finger, X-linked, duplicated B
NM_009266.3	Sephs2	3561,2433,2539	2211,1734,1676	-0.25	0.0274	selenophosphate synthetase 2
NM_013647.2	Rps16	26148,18479,17832	17622,12723,11475	-0.25	0.00916	ribosomal protein S16
NM_015737.4	Galnt4	1624,1092,1133	1070,719,783	-0.25	0.0323	UDP-N-acetyl-alpha-D-galactosamine:polypeptide N-acetylgalactosaminyltransferase 4
NM_029926.5	Irak4	2195,1458,1462	1394,1062,936	-0.25	0.0317	interleukin-1 receptor-associated kinase 4
NM_008388.2	Eif3e	9620,6501,6225	5806,4363,4441	-0.26	0.00869	eukaryotic translation initiation factor 3, subunit E
NM_028243.3	Prcp	9043,6784,6998	5796,4596,4609	-0.26	0.0292	prolylcarboxypeptidase (angiotensinase C)
NM_029148.1	Tmx4	1550,1092,1101	1056,646,791	-0.26	0.0345	thioredoxin-related transmembrane protein 4
NM_133821.3	Phlpp1	2580,1671,1583	1827,1004,1084	-0.26	0.0118	PH domain and leucine rich repeat protein phosphatase 1
NM_153159.2	Zc3h12a	3044,1993,1876	2189,1260,1189	-0.26	0.0123	zinc finger CCCH type containing 12A
NM_016959.4	Rps3a1	46704,33890,32546	30622,22199,21765	-0.27	0.00458	ribosomal protein S3A1
NM_027185.3	Def6	1520,1066,1057	1011,736,657	-0.27	0.0263	differentially expressed in FDCP 6
NM_175022.2	Prr12	3224,2124,2157	2142,1353,1444	-0.27	0.00251	proline rich 12
NM_175375.3	Ankhd1	7587,4548,4481	5294,2718,3018	-0.27	0.00597	ankyrin repeat and KH domain containing 1
NR_002840.2	Gas5	5780,4324,4207	3671,2948,2755	-0.27	0.0234	growth arrest specific 5
NM_009029.2	Rb1	1843,1108,1059	988,741,815	-0.28	0.025	retinoblastoma 1
NM_011945.2	Map3k1	2843,1985,1973	1648,1295,1420	-0.28	0.0246	mitogen-activated protein kinase kinase kinase 1
NM_020600.4	Rps14	30363,20145,18756	20127,13058,12325	-0.28	0.000513	ribosomal protein S14
NM_025525.2	Rnf113a2	818,610,568	533,392,374	-0.28	0.0458	ring finger protein 113A2
NM_175352.4	Unc119b	3087,1935,1886	1962,1277,1262	-0.28	0.00206	unc-119 lipid binding chaperone B
NR_037569.1	1810026B05Rik	1499,932,934	817,694,632	-0.28	0.0398	RIKEN cDNA 1810026B05 gene
NM_172601.3	Rab2b	1125,745,730	740,425,524	-0.29	0.0196	RAB2B, member RAS oncogene family
NR_003292.1	Zxda	1304,840,776	825,509,550	-0.29	0.01	zinc finger, X-linked, duplicated A
XM_017319408.1	LOC102639505	1205,643,604	713,418,429	-0.29	0.0322	zinc finger protein 431-like
NM_177721.4	Ranbp6	1576,1027,1008	1044,619,675	-0.3	0.00451	RAN binding protein 6
NM_001301269.1	Inafm2	1292,881,856	753,586,574	-0.31	0.0143	InaF motif containing 2
NM_172672.2	Ganc	1170,741,730	688,475,504	-0.31	0.0087	glucosidase, alpha; neutral C
NM_001039472.1	Kif21b	8271,4963,4772	5569,2885,3077	-0.32	0.000945	kinesin family member 21B
NM_001127177.1	Ptpn2	578,431,386	381,229,276	-0.32	0.0368	protein tyrosine phosphatase, non-receptor type 2, transcript variant 2
NM_001033164.2	2510002D24Rik	670,438,408	439,255,267	-0.33	0.0213	RIKEN cDNA 2510002D24 gene
NM_009592.1	Abcb7	2896,1819,1924	1762,1149,1270	-0.33	0.000633	ATP-binding cassette, sub-family B (MDR/TAP), member 7
NM_011633.2	Traf5	1485,1015,992	1010,589,628	-0.33	0.00217	TNF receptor-associated factor 5
NM_029752.2	Bri3bp	878,584,538	520,356,374	-0.33	0.0112	Bri3 binding protein
NM_133818.1	AI597479	1178,805,813	781,497,501	-0.33	0.00436	expressed sequence AI597479
XR_386557.3	BE692007	1263,706,693	667,485,486	-0.33	0.0106	expressed sequence BE692007
NM_001114597.1	Ehbp1l1	1923,1279,1289	1264,728,838	-0.34	0.000785	EH domain binding protein 1-like 1, transcript variant A
NM_008152.3	Gpr65	3843,2817,2929	2424,1657,1941	-0.34	0.00308	G-protein coupled receptor 65
NM_010276.4	Gem	452,320,294	336,168,174	-0.34	0.0491	GTP binding protein (gene overexpressed in skeletal muscle)
NM_026184.2	Ero1lb	2563,1672,1545	1449,1034,1081	-0.34	0.000825	ERO1-like beta (S. cerevisiae)
NM_080575.2	Acss1	2240,1729,1636	1593,932,1047	-0.34	0.00183	acyl-CoA synthetase short-chain family member 1
XM_017316857.1	Cd80	607,443,437	386,263,280	-0.34	0.0205	CD80 antigen, transcript variant X2
NM_022989.4	Arl6ip6	1300,660,686	649,466,477	-0.35	0.0104	ADP-ribosylation factor-like 6 interacting protein 6
NM_027879.2	Cdc40	3130,1975,1788	1932,1126,1219	-0.35	0.000175	cell division cycle 40
NM_175242.1	Ppp1r18	684,344,362	429,210,218	-0.35	0.0388	protein phosphatase 1, regulatory subunit 18, transcript variant 1
XM_011248564.2	Gm42035	4552,3314,3186	3008,1933,2021	-0.35	0.000153	predicted gene, 42035
XR_391416.3	Gm15396	740,391,415	442,259,252	-0.35	0.0199	predicted gene 15396
NM_001080931.1	Med13	6958,4167,4251	4195,2369,2898	-0.36	6.6e-05	mediator complex subunit 13
NM_008628.2	Msh2	1215,873,766	744,502,509	-0.36	0.00197	mutS homolog 2
NM_013545.3	Ptpn6	672,524,559	465,330,298	-0.36	0.0178	protein tyrosine phosphatase, non-receptor type 6, transcript variant 1
NM_133990.5	Il13ra1	3191,2169,2083	1699,1309,1500	-0.36	0.00297	interleukin 13 receptor, alpha 1
NM_173028.4	Vps13a	837,530,552	421,379,350	-0.36	0.021	vacuolar protein sorting 13A
NM_175362.2	Card11	1974,1376,1275	1290,817,776	-0.36	0.00043	caspase recruitment domain family, member 11
NR_033554.1	D330041H03Rik	725,555,481	424,335,318	-0.36	0.0173	RIKEN cDNA D330041H03 gene
XR_001782741.1	Flna	843,540,532	530,313,341	-0.36	0.00442	filamin, alpha, transcript variant X4
XR_382731.3	Srek1	545,307,298	285,169,236	-0.36	0.0407	splicing regulatory glutamine/lysine-rich protein 1, transcript variant X6
NM_001283063.1	Ewsr1	2819,1478,1560	1710,838,1035	-0.37	0.0023	Ewing sarcoma breakpoint region 1, transcript variant 4
NM_080560.3	Ube2n	437,308,269	237,182,191	-0.37	0.0364	ubiquitin-conjugating enzyme E2N
NM_001199308.1	Gm14440	814,400,458	433,264,299	-0.38	0.0116	predicted gene 14440
NM_010830.2	Msh6	1528,998,996	896,588,646	-0.38	0.000304	mutS homolog 6
NM_011663.3	Zrsr1	1177,798,761	720,447,497	-0.38	0.000731	zinc finger (CCCH type), RNA binding motif and serine/arginine rich 1
NM_022409.2	Zfp296	382,261,219	220,138,158	-0.38	0.0328	zinc finger protein 296
NM_172865.2	Manea	1230,816,818	701,461,569	-0.38	0.00258	mannosidase, endo-alpha
NR_036613.1	Srsf3	610,321,339	333,197,223	-0.39	0.0128	serine/arginine-rich splicing factor 3, transcript variant 2
NM_001039373.5	Mtcp1	277,192,165	150,111,110	-0.4	0.0487	mature T cell proliferation 1
NM_001114332.1	Slc16a10	4093,2432,2236	2132,1488,1538	-0.4	4.38e-05	solute carrier family 16 (monocarboxylic acid transporters), member 10, transcript variant 1
NM_008437.1	Napsa	5539,3901,3667	3333,2299,2266	-0.4	6.11e-06	napsin A aspartic peptidase
XM_006534517.2	Wsb1	646,335,336	342,195,236	-0.4	0.0131	WD repeat and SOCS box-containing 1, transcript variant X1
XR_001783149.1	Fnbp4	308,188,169	165,102,123	-0.4	0.0483	formin binding protein 4, transcript variant X4
NM_001081049.1	Kmt2a	1225,906,933	629,614,541	-0.41	0.00978	lysine (K)-specific methyltransferase 2A
NM_001177568.1	Zfp970	1180,759,829	703,489,461	-0.41	0.000523	zinc finger protein 970
NM_028721.3	Nphp3	306,215,205	183,98,148	-0.41	0.0446	nephronophthisis 3 (adolescent), transcript variant 1
NM_052993.3	C1galt1	1746,874,815	921,503,576	-0.41	0.00247	core 1 synthase, glycoprotein-N-acetylgalactosamine 3-beta-galactosyltransferase, 1
NM_001162922.1	Zfp931	372,219,233	188,128,157	-0.42	0.0221	zinc finger protein 931
NM_172262.3	Kdm1b	623,383,362	294,236,251	-0.42	0.00784	lysine (K)-specific demethylase 1B
NM_175523.4	Ppm1k	914,641,705	454,417,428	-0.42	0.00916	protein phosphatase 1K (PP2C domain containing)
NM_177725.4	Lrrc8a	2050,1484,1648	1329,878,898	-0.42	0.000192	leucine rich repeat containing 8A
NR_027957.1	Ppp4r1l-ps	746,424,466	476,267,233	-0.42	0.00543	protein phosphatase 4, regulatory subunit 1-like, pseudogene
XM_017315373.1	Auh	264,198,201	164,101,125	-0.42	0.0371	AU RNA binding protein/enoyl-coenzyme A hydratase, transcript variant X4
NM_001038651.3	Zfp953	571,311,347	270,174,251	-0.43	0.0147	zinc finger protein 953
NM_011743.2	Zfp106	1244,1041,990	748,583,591	-0.43	0.00197	zinc finger protein 106
NR_015523.2	A730017L22Rik	294,221,249	169,150,123	-0.43	0.0387	RIKEN cDNA A730017L22 gene
NR_028429.1	Thap6	587,342,365	300,219,224	-0.43	0.00428	THAP domain containing 6
XM_006509799.3	Gmip	292,187,166	151,109,109	-0.43	0.032	Gem-interacting protein, transcript variant X4
NM_008055.4	Fzd4	475,188,220	185,147,146	-0.44	0.0403	frizzled class receptor 4
NM_011221.3	Purb	7960,4614,4464	4358,2678,2837	-0.44	1.06e-07	purine rich element binding protein B
NM_198421.1	Usp49	473,291,304	299,152,175	-0.44	0.00689	ubiquitin specific peptidase 49
XM_011245387.2	Gm41291	417,214,194	229,127,114	-0.44	0.0282	predicted gene, 41291
XR_001780745.1	Slc35b3	568,356,377	321,203,226	-0.45	0.00209	solute carrier family 35, member B3, transcript variant X6
NM_009963.4	Cry2	423,313,317	258,157,192	-0.46	0.00591	cryptochrome 2 (photolyase-like)
XM_006503233.2	Elovl1	296,190,185	183,78,124	-0.46	0.0306	elongation of very long chain fatty acids (FEN1/Elo2, SUR4/Elo3, yeast)-like 1, transcript variant X1
XM_992714.7	Trim5	631,383,379	321,210,253	-0.46	0.00164	tripartite motif-containing 5, transcript variant X1
XR_001778181.1	LOC108167440	4627,3525,3710	2652,2090,2074	-0.46	9.22e-05	uncharacterized LOC108167440, transcript variant X4
XR_001784569.1	Gm12977	236,114,149	132,79,69	-0.46	0.0497	predicted gene 12977, transcript variant X1
NM_031178.2	Tlr9	1938,1129,1212	1212,595,670	-0.47	4.35e-05	toll-like receptor 9
NM_133948.5	Psip1	706,409,419	354,252,252	-0.47	0.000724	PC4 and SFRS1 interacting protein 1, transcript variant 1
NM_175092.3	Rhof	974,581,596	568,338,322	-0.47	0.000118	ras homolog family member F (in filopodia)
NM_178898.4	Zfp956	533,387,401	333,209,220	-0.47	0.00173	zinc finger protein 956
NM_201369.3	N4bp2l2	905,575,627	454,329,396	-0.47	0.000757	NEDD4 binding protein 2-like 2
NR_001461.5	Kcnq1ot1	356,217,233	233,101,129	-0.47	0.014	KCNQ1 overlapping transcript 1
XM_017313711.1	Gm40514	236,191,187	148,97,105	-0.47	0.0236	predicted gene, 40514
XM_017319179.1	Gm14326	1032,824,733	602,450,432	-0.47	0.000424	predicted gene 14326, transcript variant X1
NM_001081267.2	Rsf1	2143,1353,1260	1072,759,822	-0.48	4.63e-06	remodeling and spacing factor 1
NM_010074.3	Dpp4	327,233,237	189,125,135	-0.48	0.0075	dipeptidylpeptidase 4, transcript variant 1
NM_011136.2	Pou2af1	7922,5407,5600	4683,2964,3153	-0.48	2.75e-09	POU domain, class 2, associating factor 1
NM_013650.2	S100a8	300,302,284	198,145,161	-0.48	0.0211	S100 calcium binding protein A8 (calgranulin A)
NR_036602.1	4933421O10Rik	286,182,170	171,91,98	-0.48	0.0159	RIKEN cDNA 4933421O10 gene
XM_006501767.3	Ccnl1	867,347,365	401,177,276	-0.48	0.0179	cyclin L1, transcript variant X2
XM_006524764.2	Taf8	230,139,155	160,74,65	-0.48	0.041	TATA-box binding protein associated factor 8, transcript variant X1
XR_001778380.1	LOC108167514	601,290,267	297,160,179	-0.48	0.00758	uncharacterized LOC108167514, transcript variant X1
NM_008445.2	Kif3c	1174,718,730	669,404,407	-0.49	1.14e-05	kinesin family member 3C
NM_019710.2	Smc1a	191,97,109	96,67,50	-0.5	0.0497	structural maintenance of chromosomes 1A
NM_028538.1	1700049G17Rik	578,354,341	287,180,232	-0.5	0.00135	RIKEN cDNA 1700049G17 gene
NM_030244.3	Ier5l	452,297,301	254,178,151	-0.5	0.00182	immediate early response 5-like
NM_031247.3	Gimap3	5466,3957,3923	3354,2042,2210	-0.5	1.8e-08	GTPase, IMAP family member 3
NM_009044.2	Rel	1535,785,824	883,375,491	-0.51	0.000515	reticuloendotheliosis oncogene
NM_010734.2	Lst1	761,538,669	403,356,319	-0.51	0.00195	leukocyte specific transcript 1
NR_015524.1	Cep83os	476,307,371	260,183,193	-0.51	0.00175	centrosomal protein 83, opposite strand
XM_017319409.1	Zfp968	776,395,369	434,184,230	-0.51	0.00352	zinc finger protein 968
XR_872234.2	Gm40812	801,429,411	464,195,249	-0.51	0.00196	predicted gene, 40812, transcript variant X1
NM_001001130.2	Zfp85	289,164,170	120,111,95	-0.52	0.0145	zinc finger protein 85
NM_009645.2	Aicda	244,154,159	111,99,85	-0.52	0.0167	activation-induced cytidine deaminase
NM_011610.3	Tnfrsf1b	43446,27235,27400	23306,15187,15399	-0.52	1.63e-14	tumor necrosis factor receptor superfamily, member 1b
NM_019739.3	Foxo1	2990,2029,1956	1657,1060,1145	-0.52	5.12e-09	forkhead box O1
NM_175529.3	Leng9	595,411,385	343,207,221	-0.52	0.000232	leukocyte receptor cluster (LRC) member 9
XM_006496816.3	Wdr26	208,101,106	103,60,57	-0.52	0.0378	WD repeat domain 26, transcript variant X2
XM_017319189.1	Metap1d	380,202,169	200,84,120	-0.52	0.0164	methionyl aminopeptidase type 1D (mitochondrial), transcript variant X7
NM_025806.2	Plbd1	518,470,437	327,244,217	-0.53	0.00163	phospholipase B domain containing 1
NR_040708.1	E130102H24Rik	310,234,226	173,122,123	-0.53	0.00381	RIKEN cDNA E130102H24 gene
XR_001780008.1	Cops3	163,101,113	93,52,58	-0.53	0.0338	COP9 signalosome subunit 3, transcript variant X1
XR_872235.2	Gm40812	281,112,148	141,64,80	-0.53	0.0306	predicted gene, 40812, transcript variant X2
NM_175179.4	Amer1	864,510,491	423,270,304	-0.54	2.7e-05	APC membrane recruitment 1
NM_198322.3	Zfp273	260,191,167	95,95,125	-0.54	0.0295	zinc finger protein 273
NR_045269.2	Sp3os	231,168,156	110,87,96	-0.54	0.0132	trans-acting transcription factor 3, opposite strand
XM_006528114.3	Brwd3	533,314,298	263,157,190	-0.54	0.000521	bromodomain and WD repeat domain containing 3, transcript variant X1
XM_017313700.1	Bcl9l	351,275,252	187,137,148	-0.54	0.00265	B cell CLL/lymphoma 9-like, transcript variant X1
XM_017319995.1	BC026585	223,148,147	106,73,94	-0.54	0.0153	cDNA sequence BC026585, transcript variant X1
XR_001779921.1	Cyth1	359,194,218	198,109,108	-0.54	0.00371	cytohesin 1, transcript variant X5
XR_381990.2	Gm30238	182,107,99	83,62,56	-0.54	0.0289	predicted gene, 30238
XR_873093.2	Gm32220	3161,2010,1876	1531,1142,1094	-0.54	2.54e-08	predicted gene, 32220
NM_010388.4	H2-DMb2	4800,3361,3178	2682,1785,1713	-0.55	1.48e-10	histocompatibility 2, class II, locus Mb2
NR_045032.1	Gdap10	440,189,190	264,71,101	-0.55	0.0377	ganglioside-induced differentiation-associated-protein 10
NM_026900.1	Zfp580	177,121,108	97,63,53	-0.56	0.0202	zinc finger protein 580
NM_026976.2	Fcmr	4209,3122,2931	2247,1605,1660	-0.56	1.09e-08	Fc fragment of IgM receptor
NM_030261.4	Sesn3	446,217,237	253,119,106	-0.56	0.00538	sestrin 3
NM_153121.2	Lysmd1	950,634,627	477,368,330	-0.56	1.03e-05	LysM, putative peptidoglycan-binding, domain containing 1
XM_006527381.3	Ms4a6c	255,114,131	122,59,77	-0.56	0.02	membrane-spanning 4-domains, subfamily A, member 6C, transcript variant X1
XR_001783734.1	Chtop	137,113,113	90,58,46	-0.56	0.0331	chromatin target of PRMT1, transcript variant X2
NM_001037717.3	Slc38a6	1527,1102,1086	764,585,616	-0.57	2.15e-06	solute carrier family 38, member 6
NM_001291865.1	Sat1	441,262,252	205,141,151	-0.57	0.000636	spermidine/spermine N1-acetyl transferase 1, transcript variant 2
NM_020028.3	Lpar2	320,213,177	152,131,83	-0.57	0.00756	lysophosphatidic acid receptor 2
NM_172694.2	Megf9	568,325,304	318,141,177	-0.57	0.000731	multiple EGF-like-domains 9
XM_006495902.3	Kansl3	218,145,131	117,80,61	-0.57	0.0114	KAT8 regulatory NSL complex subunit 3, transcript variant X1
XM_006516266.2	Brf1	138,79,90	82,33,45	-0.57	0.0443	BRF1, RNA polymerase III transcription initiation factor 90 kDa subunit, transcript variant X5
XR_001782759.1	Upf3b	326,233,235	173,116,129	-0.57	0.00144	UPF3 regulator of nonsense transcripts homolog B (yeast), transcript variant X2
XR_001785326.1	LOC108169155	218,123,111	115,48,71	-0.57	0.0202	uncharacterized LOC108169155
NM_001302505.1	Tmub2	185,85,105	93,48,50	-0.58	0.0275	transmembrane and ubiquitin-like domain containing 2, transcript variant 1
NM_011263.2	Rest	312,187,194	150,94,114	-0.58	0.00223	RE1-silencing transcription factor
XM_017314926.1	Pld4	240,118,115	101,69,66	-0.58	0.013	phospholipase D family, member 4, transcript variant X1
XR_873158.2	LOC105245359	332,215,186	148,107,119	-0.58	0.00206	uncharacterized LOC105245359
XR_882029.2	Tubgcp5	137,96,85	74,41,48	-0.58	0.0288	tubulin, gamma complex associated protein 5, transcript variant X1
NM_007551.2	Cxcr5	3146,2204,2081	1799,1046,1110	-0.59	4.22e-11	chemokine (C-X-C motif) receptor 5
NM_007913.5	Egr1	776,683,602	531,271,313	-0.59	7e-05	early growth response 1
NM_009910.3	Cxcr3	145,74,113	76,42,50	-0.59	0.0317	chemokine (C-X-C motif) receptor 3
NM_025853.3	Dsn1	264,216,219	181,102,91	-0.59	0.00367	DSN1 homolog, MIS12 kinetochore complex component
NM_172126.2	Adam1a	214,127,135	113,64,68	-0.59	0.00775	a disintegrin and metallopeptidase domain 1a
NR_024328.1	9230116N13Rik	106,72,87	52,41,40	-0.59	0.0461	RIKEN cDNA 9230116N13 gene
NR_045346.1	Arhgap27os3	1038,741,721	620,322,393	-0.59	1.8e-06	Rho GTPase activating protein 27, opposite strand 3
XM_006499342.3	Dlgap4	130,81,107	66,38,57	-0.59	0.0367	discs, large homolog-associated protein 4 (Drosophila), transcript variant X7
XM_006523510.2	Mta3	164,111,113	96,42,63	-0.59	0.0195	metastasis associated 3, transcript variant X7
XR_001781869.1	Anks3	234,161,147	116,76,86	-0.59	0.00481	ankyrin repeat and sterile alpha motif domain containing 3, transcript variant X9
XR_379878.3	Fbxl2	252,154,166	120,85,87	-0.59	0.00379	F-box and leucine-rich repeat protein 2, transcript variant X1
XR_876087.2	LOC105246114	158,103,106	77,56,53	-0.59	0.0178	uncharacterized LOC105246114
NM_001081189.1	Uprt	425,217,234	243,89,122	-0.6	0.00343	uracil phosphoribosyltransferase
NM_001316755.1	Cnbd2	156,111,108	63,66,56	-0.6	0.0244	cyclic nucleotide binding domain containing 2, transcript variant 2
NM_013564.7	Insl3	113,105,97	65,54,41	-0.6	0.0341	insulin-like 3
NM_153175.3	Gimap6	3544,2661,2509	1890,1308,1357	-0.6	6.45e-10	GTPase, IMAP family member 6
XM_006526273.3	Gypc	131,89,80	70,46,35	-0.6	0.0302	glycophorin C, transcript variant X1
XM_011241573.1	Recql	204,118,108	108,62,49	-0.6	0.015	RecQ protein-like, transcript variant X3
XM_017312962.1	Zdhhc1	256,151,143	142,69,72	-0.6	0.00546	zinc finger, DHHC domain containing 1, transcript variant X9
XM_017322235.1	Mill2	149,68,80	60,34,50	-0.6	0.0403	MHC I like leukocyte 2, transcript variant X5
XR_387167.3	Usp40	151,109,97	73,48,59	-0.6	0.0198	ubiquitin specific peptidase 40, transcript variant X5
NM_001002896.2	Bfsp2	142,87,100	67,44,52	-0.61	0.02	beaded filament structural protein 2, phakinin
NM_007655.3	Cd79a	20619,13793,13306	10461,7260,6988	-0.61	1.48e-15	CD79A antigen (immunoglobulin-associated alpha)
NM_021424.2	Nectin1	506,399,380	271,187,205	-0.61	8.05e-05	nectin cell adhesion molecule 1
NM_026272.3	Narf	2118,1509,1531	1113,777,791	-0.61	2.73e-09	nuclear prelamin A recognition factor
NR_045056.1	3110056K07Rik	238,163,135	113,68,89	-0.61	0.00515	RIKEN cDNA 3110056K07 gene, transcript variant 2
NR_130997.1	4930557K07Rik	156,116,97	78,51,56	-0.61	0.0146	RIKEN cDNA 4930557K07 gene
XM_006500616.3	Dido1	174,100,99	85,53,48	-0.61	0.0143	death inducer-obliterator 1, transcript variant X6
XM_017315325.1	LOC108168003	138,100,103	76,45,52	-0.61	0.0187	uncharacterized LOC108168003
XR_001784178.1	Necap2	137,97,113	76,50,50	-0.61	0.019	NECAP endocytosis associated 2, transcript variant X3
XR_871991.1	Gm34346	160,104,102	69,50,61	-0.61	0.0157	predicted gene, 34346
NM_001037741.3	Gpx4	158,95,103	72,51,52	-0.62	0.0137	glutathione peroxidase 4, transcript variant 1
NM_023500.2	Xk	162,102,84	83,43,47	-0.62	0.0178	X-linked Kx blood group
NM_027834.3	9130008F23Rik	277,190,167	150,94,78	-0.62	0.00182	RIKEN cDNA 9130008F23 gene
NM_028680.3	Ift57	1076,731,685	536,379,357	-0.62	8.23e-08	intraflagellar transport 57
NR_106176.1	Mir142b	325,296,299	210,140,132	-0.62	0.00124	microRNA 142b
XM_011245204.2	Cdadc1	638,410,381	341,179,216	-0.62	1.48e-05	cytidine and dCMP deaminase domain containing 1, transcript variant X2
XM_017315404.1	Gm14288	236,117,148	123,63,66	-0.62	0.00674	predicted gene 14288, transcript variant X1
XM_017315674.1	LOC108167344	209,132,109	98,47,78	-0.62	0.0121	zinc finger protein 431-like, transcript variant X1
NM_011161.5	Mapk11	696,477,474	377,225,245	-0.63	1.8e-06	mitogen-activated protein kinase 11
NM_020047.3	Tacstd2	90,73,64	46,36,28	-0.63	0.0429	tumor-associated calcium signal transducer 2
NR_015566.2	A330023F24Rik	462,253,269	203,128,158	-0.63	0.000195	RIKEN cDNA A330023F24 gene
NR_040401.1	C920006O11Rik	176,101,92	61,63,50	-0.63	0.0193	RIKEN cDNA C920006O11 gene
XM_011249943.2	Nsmaf	113,77,60	54,28,39	-0.63	0.0381	neutral sphingomyelinase (N-SMase) activation associated factor, transcript variant X4
XM_017321762.1	Rhno1	226,131,142	108,71,69	-0.63	0.0037	RAD9-HUS1-RAD1 interacting nuclear orphan 1, transcript variant X1
XR_381325.3	F630048H11Rik	126,74,65	63,29,37	-0.63	0.0339	RIKEN cDNA F630048H11 gene
XR_874004.2	Gm41077	202,117,93	108,42,55	-0.63	0.0172	predicted gene, 41077
NM_016803.3	Chst3	1199,832,865	607,439,419	-0.64	3.21e-08	carbohydrate (chondroitin 6/keratan) sulfotransferase 3
NM_183031.2	Gpr183	1832,1257,1179	1013,521,656	-0.64	4.37e-09	G protein-coupled receptor 183
XM_006497200.2	Gpatch2	334,180,208	141,98,115	-0.64	0.000959	G patch domain containing 2, transcript variant X6
XM_006499707.3	Pced1a	125,75,64	45,39,39	-0.64	0.0323	PC-esterase domain containing 1A, transcript variant X3
XM_006520999.3	Csad	211,94,144	94,62,62	-0.64	0.0099	cysteine sulfinic acid decarboxylase, transcript variant X10
XM_006534579.2	Trim11	122,66,57	63,25,30	-0.64	0.0451	tripartite motif-containing 11, transcript variant X2
XM_011238892.2	Gm39701	802,600,627	441,281,314	-0.64	1.4e-06	predicted gene, 39701
XM_011248708.2	Clk4	340,166,171	170,70,96	-0.64	0.00327	CDC like kinase 4, transcript variant X2
XM_017315686.1	Gm40991	414,315,316	242,137,158	-0.64	0.000108	predicted gene, 40991
XR_001779505.1	Zfc3h1	289,163,141	126,88,75	-0.64	0.00252	zinc finger, C3H1-type containing, transcript variant X4
NM_027007.2	Zfp397	219,114,135	79,72,70	-0.65	0.00681	zinc finger protein 397
NR_028380.1	Ftx	434,255,259	208,126,136	-0.65	6.57e-05	Ftx transcript, Xist regulator (non-protein coding), transcript variant 1
XM_006515176.3	Iah1	134,87,52	69,32,29	-0.65	0.0396	isoamyl acetate-hydrolyzing esterase 1 homolog, transcript variant X2
XM_006521053.3	Zfp385a	135,82,108	56,43,56	-0.65	0.0213	zinc finger protein 385A, transcript variant X1
XM_006533206.3	Ikzf3	437,208,254	237,94,118	-0.65	0.00123	IKAROS family zinc finger 3, transcript variant X3
XM_011242660.1	Ctsh	107,63,65	52,23,37	-0.65	0.0373	cathepsin H, transcript variant X1
NM_013671.3	Sod2	18632,11847,11034	8995,6015,5720	-0.66	3.8e-18	superoxide dismutase 2, mitochondrial
NM_029584.1	Zfp773	213,101,124	94,70,44	-0.66	0.00931	zinc finger protein 773
NR_126495.1	Iffo1	104,66,62	47,27,35	-0.66	0.0311	intermediate filament family orphan 1, transcript variant 5
XM_011238584.2	Kansl1l	148,94,82	64,55,34	-0.66	0.0183	KAT8 regulatory NSL complex subunit 1-like, transcript variant X22
NM_001166553.1	Rnf145	233,113,144	123,50,65	-0.67	0.00527	ring finger protein 145, transcript variant 2
NM_007646.5	Cd38	16746,12172,11895	7369,5954,6579	-0.67	2.3e-09	CD38 antigen
NM_011158.3	Prkar2b	725,478,392	363,212,212	-0.67	1.8e-06	protein kinase, cAMP dependent regulatory, type II beta
NM_146094.2	Fads1	95,51,50	44,27,19	-0.67	0.0479	fatty acid desaturase 1
NM_177586.5	Eif5a2	498,295,287	252,122,159	-0.67	4.46e-05	eukaryotic translation initiation factor 5A2
NR_045820.1	A930024E05Rik	166,122,122	74,55,67	-0.67	0.00621	RIKEN cDNA A930024E05 gene
XM_017314893.1	LOC108167918	211,128,137	116,49,68	-0.67	0.00362	uncharacterized LOC108167918
XR_001779587.1	Atp2b1	450,199,224	201,100,119	-0.67	0.000633	ATPase, Ca++ transporting, plasma membrane 1, transcript variant X6
XR_376887.2	Gm32528	219,98,122	102,47,60	-0.67	0.00703	predicted gene, 32528
XR_866115.1	Gm39785	135,56,56	55,30,27	-0.67	0.0377	predicted gene, 39785
XR_873570.1	Gm38639	77,69,79	40,30,36	-0.67	0.0384	predicted gene, 38639, transcript variant X1
NM_001018042.3	Sp3	188,105,94	76,51,54	-0.68	0.00671	trans-acting transcription factor 3, transcript variant 1
NM_009201.2	Slc1a5	148,96,85	77,42,39	-0.68	0.0111	solute carrier family 1 (neutral amino acid transporter), member 5
NM_175035.5	Gimap5	83,54,59	39,17,34	-0.68	0.0462	GTPase, IMAP family member 5
NM_199025.2	Zbtb26	672,379,393	278,185,228	-0.68	4.24e-06	zinc finger and BTB domain containing 26
NR_132727.1	Nfe2l2	221,156,151	106,62,86	-0.68	0.00166	nuclear factor, erythroid derived 2, like 2, transcript variant 2
XM_006497505.3	Fbxo18	153,89,85	76,34,45	-0.68	0.0114	F-box protein 18, transcript variant X1
XM_011249334.2	Trim11	898,443,468	493,164,239	-0.68	0.000333	tripartite motif-containing 11, transcript variant X1
XM_017313765.1	LOC108167725	900,582,555	474,272,267	-0.68	4.41e-08	uncharacterized LOC108167725
XM_017319711.1	Srsf11	290,146,141	124,59,90	-0.68	0.00267	serine/arginine-rich splicing factor 11, transcript variant X13
NM_001177406.1	Zfp967	446,198,206	220,74,112	-0.69	0.00239	zinc finger protein 967, transcript variant 1
NM_010102.2	S1pr4	1339,969,935	728,449,438	-0.69	4.02e-10	sphingosine-1-phosphate receptor 4
NM_020260.2	Arhgap31	8226,5454,5035	4352,2377,2552	-0.69	1.3e-16	Rho GTPase activating protein 31
XR_001783683.1	Pias3	126,93,71	61,36,39	-0.69	0.0138	protein inhibitor of activated STAT 3, transcript variant X2
XR_001784121.1	Nrd1	186,77,87	70,43,46	-0.69	0.0126	nardilysin, N-arginine dibasic convertase, NRD convertase 1, transcript variant X6
XR_383232.3	Gm30054	568,393,365	234,188,210	-0.69	1.43e-05	predicted gene, 30054
NM_001311094.2	Rassf5	224,138,160	124,65,63	-0.7	0.00132	Ras association (RalGDS/AF-6) domain family member 5, transcript variant 2
NM_025401.3	Ubl5	209,100,101	78,57,51	-0.7	0.005	ubiquitin-like 5, transcript variant 2
XM_011241765.1	Tnrc6a	145,75,85	76,32,35	-0.7	0.0141	trinucleotide repeat containing 6a, transcript variant X15
XM_011247897.1	Sp110	109,70,72	65,24,30	-0.7	0.0236	Sp110 nuclear body protein, transcript variant X3
XR_001778378.1	B430319F04Rik	122,75,78	61,38,29	-0.7	0.0147	RIKEN cDNA B430319F04 gene, transcript variant X1
XR_141234.3	2410022M11Rik	225,170,147	111,83,65	-0.7	0.00126	RIKEN cDNA 2410022M11 gene
NM_007799.3	Ctse	334,246,249	172,113,114	-0.71	5.34e-05	cathepsin E
NM_024450.2	Scd3	110,77,75	49,32,39	-0.71	0.0144	stearoyl-coenzyme A desaturase 3
NR_035441.1	Mir1896	105,50,54	43,25,25	-0.71	0.032	microRNA 1896
XM_006524652.3	Gtpbp2	156,103,107	70,41,59	-0.71	0.00537	GTP binding protein 2, transcript variant X3
XM_011248848.1	Stra13	77,44,61	48,19,17	-0.71	0.0484	stimulated by retinoic acid 13, transcript variant X1
XM_011250139.2	Gm42267	87,90,73	46,33,37	-0.71	0.0225	predicted gene, 42267
XM_017316243.1	Dnah12	511,263,224	192,129,139	-0.71	0.000112	dynein, axonemal, heavy chain 12, transcript variant X4
XM_017322124.1	U2af2	86,43,58	37,21,25	-0.71	0.0368	U2 small nuclear ribonucleoprotein auxiliary factor (U2AF) 2, transcript variant X3
XR_001779074.1	Ncapd3	116,61,53	45,35,21	-0.71	0.0294	non-SMC condensin II complex, subunit D3, transcript variant X4
XR_001781006.1	LOC108168101	73,40,53	35,16,23	-0.71	0.0478	zinc finger protein 431-like, transcript variant X8
XR_001781563.1	Ddx17	2868,1303,1412	1398,575,707	-0.71	2.09e-06	DEAD (Asp-Glu-Ala-Asp) box polypeptide 17, transcript variant X3
XR_389269.3	Ythdc1	140,84,69	53,33,46	-0.71	0.0142	YTH domain containing 1, transcript variant X9
XR_872182.2	LOC105245328	200,86,101	77,49,49	-0.71	0.0064	uncharacterized LOC105245328
NM_001042592.2	Arrdc4	743,562,499	361,253,248	-0.72	7.06e-08	arrestin domain containing 4, transcript variant 1
NR_045448.1	B630019K06Rik	101,62,68	38,37,27	-0.72	0.0222	RIKEN cDNA B630019K06 gene
NR_073429.1	4930577N17Rik	113,63,62	44,28,34	-0.72	0.0195	RIKEN cDNA 4930577N17 gene
XR_001783636.1	LOC108168846	68,47,41	32,19,18	-0.72	0.0478	uncharacterized LOC108168846
XM_006522486.2	Tbc1d23	152,54,66	68,22,30	-0.73	0.0309	TBC1 domain family, member 23, transcript variant X3
XM_011248283.2	Adcy7	116,63,54	48,25,30	-0.73	0.0211	adenylate cyclase 7, transcript variant X9
XR_001780656.1	LOC108168019	106,63,68	58,32,18	-0.73	0.0252	uncharacterized LOC108168019
XR_001782234.1	LOC108168353	160,102,87	71,48,40	-0.73	0.00482	uncharacterized LOC108168353
XR_376293.2	Ak2	177,120,130	83,50,65	-0.73	0.00202	adenylate kinase 2, transcript variant X1
XR_869948.2	B130055M24Rik	155,61,80	84,29,22	-0.73	0.0321	RIKEN cDNA B130055M24 gene, transcript variant X1
NM_001081237.1	Klhl42	946,637,669	460,276,334	-0.74	2.52e-09	kelch-like 42
NM_020011.5	Sphk2	59,43,43	34,14,16	-0.74	0.0497	sphingosine kinase 2, transcript variant 2
XM_017312445.1	LOC108167434	289,202,209	150,79,101	-0.74	0.000105	uncharacterized LOC108167434
XM_017318949.1	Trp53i11	200,129,127	103,47,63	-0.74	0.00148	transformation related protein 53 inducible protein 11, transcript variant X4
XM_017319677.1	Tpm3	472,295,304	232,130,144	-0.74	2.09e-06	tropomyosin 3, gamma, transcript variant X5
XM_006539147.3	Rere	258,110,122	110,59,50	-0.75	0.00251	arginine glutamic acid dipeptide (RE) repeats, transcript variant X11
XM_011248792.1	Pecam1	77,47,62	40,26,16	-0.75	0.0321	platelet/endothelial cell adhesion molecule 1, transcript variant X1
XM_017317261.1	H2-Ob	111,81,88	46,33,45	-0.75	0.00994	histocompatibility 2, O region beta locus, transcript variant X2
XR_106226.2	A430108G06Rik	85,59,63	37,28,26	-0.75	0.0202	RIKEN cDNA A430108G06 gene
NM_013486.2	Cd2	2545,1828,1789	1163,848,861	-0.76	9.49e-14	CD2 antigen
NM_019917.2	Vmn2r26	684,398,349	281,212,156	-0.76	2.17e-06	vomeronasal 2, receptor 26
NM_029999.4	Lbh	6345,4624,4821	3250,2023,2199	-0.76	6.05e-17	limb-bud and heart
NM_182806.1	Gpr18	840,590,625	438,254,276	-0.76	1.8e-09	G protein-coupled receptor 18
XM_006525081.3	Rftn1	2819,1758,1699	1330,785,828	-0.76	1.21e-17	raftlin lipid raft linker 1, transcript variant X1
XR_001778393.1	Prosc	165,81,96	71,38,43	-0.76	0.00424	proline synthetase co-transcribed, transcript variant X8
XR_375712.3	Gm38503	164,131,136	85,59,54	-0.76	0.00142	predicted gene, 38503
NM_019649.2	Clptm1	133,102,105	57,44,50	-0.77	0.00382	cleft lip and palate associated transmembrane protein 1
XM_006537892.3	Slc35a1	151,98,86	79,37,35	-0.77	0.00427	solute carrier family 35 (CMP-sialic acid transporter), member 1, transcript variant X2
XM_017319389.1	Gm39972	185,129,135	109,47,52	-0.77	0.00127	predicted gene, 39972, transcript variant X1
NM_028149.1	Fbxl20	131,59,79	53,44,16	-0.78	0.0208	F-box and leucine-rich repeat protein 20
NM_172125.2	Adam1b	75,39,49	35,18,16	-0.78	0.0328	a disintegrin and metallopeptidase domain 1b
NM_172938.3	Scml4	78,79,67	42,29,28	-0.78	0.0157	sex comb on midleg-like 4 (Drosophila)
NM_177387.3	Ust	79,58,58	44,23,19	-0.78	0.0212	uronyl-2-sulfotransferase
XR_383395.2	Gm34360	79,39,42	23,24,17	-0.78	0.0382	predicted gene, 34360
XR_865812.2	Ints7	101,69,71	50,25,31	-0.78	0.00976	integrator complex subunit 7, transcript variant X1
NM_001190830.1	Jak3	93,68,75	36,36,28	-0.79	0.012	Janus kinase 3, transcript variant 2
NM_001302393.1	Ppt2	55,38,36	25,10,18	-0.79	0.0477	palmitoyl-protein thioesterase 2, transcript variant 1
NM_010917.2	Nid1	2158,1496,1437	1077,588,691	-0.79	2.26e-15	nidogen 1
NM_025451.2	Camk2n1	151,114,89	54,49,49	-0.79	0.00321	calcium/calmodulin-dependent protein kinase II inhibitor 1
NR_045306.1	4931403E22Rik	93,68,66	37,25,35	-0.79	0.013	RIKEN cDNA 4931403E22 gene
XM_011238560.2	Tbc1d8	58,36,46	32,9,18	-0.79	0.047	TBC1 domain family, member 8, transcript variant X5
XM_017319424.1	Ampd2	55,49,30	25,18,12	-0.79	0.0489	adenosine monophosphate deaminase 2, transcript variant X4
XR_001778477.1	Vps9d1	149,118,106	85,39,45	-0.79	0.002	VPS9 domain containing 1, transcript variant X5
XR_389389.3	Gm35314	106,71,69	48,32,27	-0.79	0.00873	predicted gene, 35314, transcript variant X2
XM_006510634.3	Ubash3b	169,112,132	72,45,64	-0.8	0.00131	ubiquitin associated and SH3 domain containing, B, transcript variant X2
XM_017317177.1	Dclre1c	309,203,227	114,105,104	-0.8	7.33e-05	DNA cross-link repair 1C, transcript variant X15
XM_017321193.1	LOC108169023	127,54,50	34,32,25	-0.8	0.0177	translation initiation factor IF-2-like
XR_881143.1	Gm42259	200,106,119	67,48,66	-0.8	0.00144	predicted gene, 42259
NM_173398.3	Gpr171	1021,679,719	439,291,350	-0.81	8.41e-11	G protein-coupled receptor 171
NR_040331.1	E130215H24Rik	83,52,64	46,27,12	-0.81	0.0245	RIKEN cDNA E130215H24 gene
XM_006517671.3	Slc38a9	518,243,265	216,101,132	-0.81	9.42e-06	solute carrier family 38, member 9, transcript variant X5
XM_011240199.2	Prpf38b	1757,915,930	680,395,504	-0.81	2.71e-11	PRP38 pre-mRNA processing factor 38 (yeast) domain containing B, transcript variant X4
XM_017316534.1	Tmem71	134,83,70	72,21,32	-0.81	0.00905	transmembrane protein 71, transcript variant X1
XM_017322219.1	Armc5	60,64,58	19,34,19	-0.81	0.0368	armadillo repeat containing 5, transcript variant X1
XR_001778902.1	Snx14	173,149,104	77,49,60	-0.81	0.00114	sorting nexin 14, transcript variant X1
NM_001001495.2	Tnip3	1030,688,632	505,273,284	-0.82	1.43e-11	TNFAIP3 interacting protein 3
NM_001039115.2	Zkscan4	176,141,112	70,52,62	-0.82	0.000785	zinc finger with KRAB and SCAN domains 4
NM_007792.4	Csrp2	188,138,130	86,63,50	-0.82	0.000372	cysteine and glycine-rich protein 2
NM_029843.2	1700109H08Rik	76,50,48	20,25,23	-0.82	0.0246	RIKEN cDNA 1700109H08 gene
XM_006501236.3	Tifa	56,35,42	18,18,16	-0.82	0.0385	TRAF-interacting protein with forkhead-associated domain, transcript variant X1
XM_006533157.3	Trp53	63,37,41	29,19,9	-0.82	0.0395	transformation related protein 53, transcript variant X1
XM_017318305.1	Mgea5	333,211,223	154,87,99	-0.82	5.05e-06	meningioma expressed antigen 5 (hyaluronidase), transcript variant X1
NM_001302471.1	Itga10	182,90,95	75,38,42	-0.83	0.00145	integrin, alpha 10
NM_026046.3	Zfp329	70,37,46	27,17,17	-0.83	0.0249	zinc finger protein 329
NR_030675.1	D730005E14Rik	650,410,442	293,178,196	-0.83	1.55e-09	RIKEN cDNA D730005E14 gene
NR_045009.2	Gm15987	1414,911,904	594,376,455	-0.83	9.62e-14	predicted gene 15987
XM_006497397.3	Pip4k2a	82,45,61	42,15,22	-0.83	0.0196	phosphatidylinositol-5-phosphate 4-kinase, type II, alpha, transcript variant X4
XM_006509749.3	Cyp4f18	320,221,216	162,80,95	-0.83	7.53e-06	cytochrome P450, family 4, subfamily f, polypeptide 18, transcript variant X3
XM_006515399.2	Zbtb25	76,55,43	35,19,18	-0.83	0.0196	zinc finger and BTB domain containing 25, transcript variant X7
XM_011241014.2	Pan3	103,53,71	38,22,33	-0.83	0.0102	PAN3 poly(A) specific ribonuclease subunit, transcript variant X7
XR_872928.2	LOC105245440	82,45,54	16,23,29	-0.83	0.0301	uncharacterized LOC105245440
XR_876752.1	Gm41569	76,37,60	26,21,22	-0.83	0.0235	predicted gene, 41569
NM_145587.2	Sbk1	375,242,251	191,90,104	-0.84	2.39e-06	SH3-binding kinase 1
NM_152839.3	Jchain	1114,727,812	471,356,336	-0.84	9.39e-12	immunoglobulin joining chain
XM_006526715.3	Jak2	139,78,78	67,25,33	-0.84	0.00395	Janus kinase 2, transcript variant X5
XM_011243722.2	Ahsa2	57,40,32	14,16,18	-0.84	0.0402	AHA1, activator of heat shock protein ATPase 2, transcript variant X2
XR_001782178.1	LOC108167375	303,154,174	176,40,65	-0.84	0.00243	uncharacterized LOC108167375
XR_001783760.1	2810403A07Rik	247,136,128	101,52,65	-0.84	0.000187	RIKEN cDNA 2810403A07 gene, transcript variant X4
NM_001177399.1	Zfp971	2534,1396,1422	1024,656,633	-0.85	9.11e-18	zinc finger protein 971, transcript variant 1
NM_033578.3	Pcdhgb6	75,50,49	40,11,21	-0.85	0.0221	protocadherin gamma subfamily B, 6
NM_178778.3	Scai	565,299,312	212,118,170	-0.85	4.82e-07	suppressor of cancer cell invasion
NR_045500.1	5730480H06Rik	97,109,71	37,34,42	-0.85	0.00834	RIKEN cDNA 5730480H06 gene
XM_006510779.3	Anp32a	49,37,35	21,16,10	-0.85	0.0374	acidic (leucine-rich) nuclear phosphoprotein 32 family, member A, transcript variant X2
NM_009620.2	Adam4	55,44,42	24,13,19	-0.86	0.0263	a disintegrin and metallopeptidase domain 4
XM_006500627.3	Pcmtd2	108,69,60	57,18,24	-0.86	0.0089	protein-L-isoaspartate (D-aspartate) O-methyltransferase domain containing 2, transcript variant X5
XM_006508624.3	Tspan32	123,93,87	57,40,30	-0.86	0.00194	tetraspanin 32, transcript variant X6
XM_006511292.3	Arid3b	156,101,87	73,34,38	-0.86	0.00119	AT rich interactive domain 3B (BRIGHT-like), transcript variant X2
XM_006534778.3	Evi5	83,53,63	40,18,24	-0.86	0.0105	ecotropic viral integration site 5, transcript variant X3
XM_011247094.2	Timm21	97,50,54	32,28,19	-0.86	0.012	tranlocase of inner mitochondrial membrane 21, transcript variant X1
XM_017316522.1	Sla	109,61,77	65,18,22	-0.86	0.0114	src-like adaptor, transcript variant X1
XR_382663.2	Gm31161	67,35,36	23,8,21	-0.86	0.0345	predicted gene, 31161
XR_390303.2	Gm36391	43,26,35	13,12,13	-0.86	0.0482	predicted gene, 36391
XR_866644.2	Gm39908	268,155,152	137,52,60	-0.86	0.000178	predicted gene, 39908
NM_001037294.1	Alpk2	86,55,70	45,26,16	-0.87	0.0104	alpha-kinase 2
NM_028815.4	Cep97	717,432,422	282,188,198	-0.87	1.41e-10	centrosomal protein 97, transcript variant 1
XM_006497040.3	Uck2	292,224,239	130,94,99	-0.87	6.09e-06	uridine-cytidine kinase 2, transcript variant X1
XM_017313110.1	Birc2	66,26,33	23,14,9	-0.87	0.0392	baculoviral IAP repeat-containing 2, transcript variant X1
XR_001784043.1	LOC108168911	51,78,97	29,25,37	-0.87	0.0239	uncharacterized LOC108168911
NM_028542.1	Wdr13	201,101,82	71,33,50	-0.88	0.00141	WD repeat domain 13, transcript variant 2
NM_033218.1	Srebf2	363,313,270	220,86,114	-0.88	1e-05	sterol regulatory element binding factor 2
NR_015543.2	Mir99ahg	60,39,29	21,14,13	-0.88	0.0303	Mir99a and Mirlet7c-1 host gene (non-protein coding)
NR_103491.1	Gm38426	107,86,95	46,40,32	-0.88	0.00258	predicted gene, 38426
XM_006509025.3	Fut10	42,30,29	15,11,11	-0.88	0.043	fucosyltransferase 10, transcript variant X1
XM_006530673.3	Aktip	198,111,135	92,39,56	-0.88	0.000317	thymoma viral proto-oncogene 1 interacting protein, transcript variant X12
XM_011247135.2	Csf2ra	76,48,51	35,16,19	-0.88	0.0128	colony stimulating factor 2 receptor, alpha, low-affinity (granulocyte-macrophage), transcript variant X9
XM_017315978.1	Rbm39	1224,557,556	494,217,272	-0.88	6.5e-08	RNA binding motif protein 39, transcript variant X7
XM_017316015.1	Zfhx2	151,74,91	62,34,33	-0.88	0.0016	zinc finger homeobox 2, transcript variant X2
XR_389060.3	Gm20511	293,203,187	147,69,78	-0.88	8.63e-06	predicted gene 20511
NM_001078167.2	Srsf1	96,66,53	33,20,31	-0.89	0.00723	serine/arginine-rich splicing factor 1, transcript variant 2
NM_001177973.1	Irak1	62,26,34	23,9,13	-0.89	0.0362	interleukin-1 receptor-associated kinase 1, transcript variant 1
NR_027810.1	1110006O24Rik	59,50,63	26,20,22	-0.89	0.0153	RIKEN cDNA 1110006O24 gene
NR_040452.1	A430035B10Rik	147,81,71	54,27,38	-0.89	0.00195	RIKEN cDNA A430035B10 gene
XM_006501583.3	Lrif1	39,47,43	29,10,13	-0.89	0.0343	ligand dependent nuclear receptor interacting factor 1, transcript variant X4
XM_006514748.2	Zmiz2	100,33,41	43,5,17	-0.89	0.0426	zinc finger, MIZ-type containing 2, transcript variant X2
XM_006533943.3	Smim5	55,27,34	22,12,9	-0.89	0.036	small integral membrane protein 5, transcript variant X2
XR_391291.3	Gm30771	214,116,103	90,41,47	-0.89	0.00037	predicted gene, 30771, transcript variant X3
NM_011101.3	Prkca	1925,1240,1208	852,467,550	-0.9	5.87e-19	protein kinase C, alpha
NM_145459.3	Zfp503	737,378,391	290,184,150	-0.9	5.9e-09	zinc finger protein 503
NR_045187.1	4833417C18Rik	103,69,67	39,26,30	-0.9	0.0034	RIKEN cDNA 4833417C18 gene
XM_017315471.1	Syk	102,46,52	49,15,15	-0.9	0.0159	spleen tyrosine kinase, transcript variant X5
XR_380545.3	A930033H14Rik	103,79,46	35,23,30	-0.9	0.00703	RIKEN cDNA A930033H14 gene
XR_385245.3	Gm36684	186,132,124	101,47,39	-0.9	0.000305	predicted gene, 36684
XM_006503349.3	Spata6	36,30,40	20,10,10	-0.91	0.0382	spermatogenesis associated 6, transcript variant X4
XM_006503569.2	Mterf1b	82,38,40	26,14,19	-0.91	0.0158	mitochondrial transcription termination factor 1b, transcript variant X1
XM_011241370.2	Dguok	49,32,27	23,10,7	-0.91	0.0405	deoxyguanosine kinase, transcript variant X4
XM_017315697.1	Gm41035	557,375,384	234,148,167	-0.91	3.86e-10	predicted gene, 41035
XR_001782153.1	Gm20506	121,82,85	60,25,33	-0.91	0.00165	predicted gene 20506
XR_880482.1	Gm36851	40,31,32	15,14,8	-0.91	0.0381	predicted gene, 36851, transcript variant X3
NM_001003893.2	Masp2	52,35,21	11,9,16	-0.92	0.0425	mannan-binding lectin serine peptidase 2, transcript variant 1
NM_001004139.2	Zfp619	433,275,262	204,92,111	-0.92	1.41e-07	zinc finger protein 619
NM_001039511.1	Ivns1abp	110,74,71	41,28,31	-0.92	0.00199	influenza virus NS1A binding protein, transcript variant 1
NM_001289687.1	Arhgef3	127,94,85	54,31,38	-0.92	0.000844	Rho guanine nucleotide exchange factor (GEF) 3, transcript variant 3
NM_001301374.1	Coro1a	122,68,71	63,27,15	-0.92	0.0065	coronin, actin binding protein 1A, transcript variant 1
NM_007689.4	Chad	49,34,41	24,10,13	-0.92	0.0254	chondroadherin
NM_008580.4	Map3k5	51,38,45	19,15,16	-0.92	0.0209	mitogen-activated protein kinase kinase kinase 5
XR_379366.3	Gm32131	164,101,99	55,51,37	-0.92	0.000492	predicted gene, 32131
NM_001033148.3	1700029J07Rik	64,38,39	23,16,13	-0.93	0.0167	RIKEN cDNA 1700029J07 gene
NM_008782.2	Pax5	123,38,33	33,15,19	-0.93	0.0195	paired box 5
NM_028387.1	Macrod2	36,29,29	14,12,7	-0.93	0.0405	MACRO domain containing 2, transcript variant 2
NR_027886.1	A930013F10Rik	220,126,144	121,28,55	-0.93	0.000942	RIKEN cDNA A930013F10 gene
XM_006516792.2	Zkscan3	165,93,63	69,25,32	-0.93	0.0026	zinc finger with KRAB and SCAN domains 3, transcript variant X4
XM_006518769.3	Lacc1	96,66,47	33,17,29	-0.93	0.0066	laccase (multicopper oxidoreductase) domain containing 1, transcript variant X1
XM_011246186.2	Ccr6	81,57,44	31,15,23	-0.93	0.00852	chemokine (C-C motif) receptor 6, transcript variant X1
XM_011249624.2	4930522L14Rik	51,29,26	16,10,11	-0.93	0.0334	RIKEN cDNA 4930522L14 gene, transcript variant X4
XM_017313854.1	Rev3l	72,33,30	24,15,9	-0.93	0.0256	REV3 like, DNA directed polymerase zeta catalytic subunit, transcript variant X4
XR_001782753.1	A830080D01Rik	83,37,38	19,13,23	-0.93	0.0183	RIKEN cDNA A830080D01 gene, transcript variant X5
XR_001783633.1	LOC108168843	386,214,222	139,96,95	-0.93	2.02e-07	uncharacterized LOC108168843
NM_001285904.1	Pih1d1	46,40,35	22,10,13	-0.94	0.0233	PIH1 domain containing 1, transcript variant 3
NM_025566.3	Tnfaip8l1	126,117,93	54,41,39	-0.94	0.000662	tumor necrosis factor, alpha-induced protein 8-like 1
NM_133809.1	Kmo	651,435,443	245,148,225	-0.94	4.18e-09	kynurenine 3-monooxygenase (kynurenine 3-hydroxylase)
XM_011243892.2	Smc6	51,29,26	23,6,9	-0.94	0.0393	structural maintenance of chromosomes 6, transcript variant X2
XM_017312491.1	Fam129c	72,43,39	20,22,13	-0.94	0.0153	family with sequence similarity 129, member C, transcript variant X3
XR_168585.3	LOC73899	293,151,167	118,78,48	-0.94	3.37e-05	uncharacterized LOC73899
NM_001081163.1	Chsy1	145,63,69	53,28,24	-0.95	0.00219	chondroitin sulfate synthase 1
NM_010909.4	Nfkbil1	51,39,35	18,15,12	-0.95	0.0202	nuclear factor of kappa light polypeptide gene enhancer in B cells inhibitor like 1
NR_038188.1	Cd1d2	169,139,113	63,52,50	-0.95	0.000119	CD1d2 antigen, transcript variant 3
NR_040343.1	Gm15880	46,32,32	17,8,14	-0.95	0.0278	predicted gene 15880
XM_017314178.1	LOC108167809	165,128,87	83,36,34	-0.95	0.000566	uncharacterized LOC108167809
XM_017319106.1	Baz2b	113,71,60	39,17,36	-0.95	0.00364	bromodomain adjacent to zinc finger domain, 2B, transcript variant X31
XM_017320235.1	Kansl3	63,27,22	16,11,10	-0.95	0.0338	KAT8 regulatory NSL complex subunit 3, transcript variant X3
XR_387811.1	Gm31105	114,98,75	51,35,27	-0.95	0.00119	predicted gene, 31105
XR_873437.2	Ddx46	61,39,46	21,19,13	-0.95	0.0139	DEAD (Asp-Glu-Ala-Asp) box polypeptide 46, transcript variant X2
NM_181748.2	Ffar4	40,30,37	21,8,10	-0.96	0.0298	free fatty acid receptor 4
NR_015493.2	2810403D21Rik	55,47,37	17,22,10	-0.96	0.0204	RIKEN cDNA 2810403D21 gene
XM_006538568.3	Hp1bp3	79,33,37	33,9,12	-0.96	0.0215	heterochromatin protein 1, binding protein 3, transcript variant X4
XR_001780796.1	Zmynd11	106,50,55	37,22,19	-0.96	0.00429	zinc finger, MYND domain containing 11, transcript variant X22
XR_381542.3	Ccdc88c	193,124,114	80,42,48	-0.96	4.89e-05	coiled-coil domain containing 88C, transcript variant X4
NM_001024848.2	Apol7b	45,31,31	16,6,15	-0.97	0.0299	apolipoprotein L 7b
NM_021882.4	Pmel	55,55,48	26,11,22	-0.97	0.0121	premelanosome protein
NM_183319.2	Xkrx	151,91,78	41,40,37	-0.97	0.000656	X-linked Kx blood group related, X-linked
XM_017318148.1	Cyb561a3	243,168,140	123,42,58	-0.97	5.27e-05	cytochrome b561 family, member A3, transcript variant X3
XR_381688.3	Gm34189	57,43,43	27,15,11	-0.97	0.0131	predicted gene, 34189
NM_001167775.1	Rbm10	53,46,40	20,13,17	-0.98	0.013	RNA binding motif protein 10, transcript variant 2
NR_040429.1	Gm15408	51,34,41	20,9,16	-0.98	0.0184	predicted gene 15408
XM_006520671.3	Sntb1	55,43,42	19,18,13	-0.98	0.0134	syntrophin, basic 1, transcript variant X1
XM_011240779.2	Rhoh	37,23,27	13,7,9	-0.98	0.0375	ras homolog family member H, transcript variant X1
XM_017312991.1	4931428F04Rik	39,14,33	15,7,6	-0.98	0.0475	RIKEN cDNA 4931428F04 gene, transcript variant X1
NM_001001737.2	Zfp950	687,201,215	209,71,89	-0.99	0.0212	zinc finger protein 950, transcript variant 3
NM_177056.4	Tmem198	134,72,69	46,32,24	-0.99	0.000996	transmembrane protein 198
XM_006519698.2	Rnase6	342,247,283	125,96,118	-0.99	3.64e-07	ribonuclease, RNase A family, 6, transcript variant X1
XM_006539566.3	Lgals4	48,39,35	23,10,11	-0.99	0.018	lectin, galactose binding, soluble 4, transcript variant X1
XM_017319715.1	Scnm1	55,39,31	17,15,11	-0.99	0.0172	sodium channel modifier 1, transcript variant X1
XM_006526939.3	Cyb561a3	58,32,25	16,12,10	-1	0.0219	cytochrome b561 family, member A3, transcript variant X7
XR_385990.3	Ythdc2	100,58,58	36,19,24	-1	0.00219	YTH domain containing 2, transcript variant X1
XR_867037.1	Gm34403	52,43,36	24,12,11	-1	0.0137	predicted gene, 34403, transcript variant X2
XR_880559.2	Gm34319	167,114,101	61,44,40	-1	7.14e-05	predicted gene, 34319, transcript variant X1
XM_006507047.3	Amn1	285,146,169	130,44,59	-1.01	2e-05	antagonist of mitotic exit network 1, transcript variant X3
XM_006508884.3	Cdc16	157,86,90	63,23,39	-1.01	0.000367	CDC16 cell division cycle 16, transcript variant X3
XM_006523445.2	Ttbk1	55,34,35	28,7,9	-1.01	0.0206	tau tubulin kinase 1, transcript variant X1
XM_017313789.1	Dgka	63,25,33	15,15,9	-1.01	0.0213	diacylglycerol kinase, alpha, transcript variant X13
NM_016980.2	Rpl5	305,211,200	119,86,70	-1.02	1.17e-07	ribosomal protein L5
NM_022004.6	Fxyd6	51,45,24	20,10,11	-1.02	0.0191	FXYD domain-containing ion transport regulator 6
NR_027895.1	A930005H10Rik	42,17,24	15,5,6	-1.02	0.0409	RIKEN cDNA A930005H10 gene, transcript variant 3
XM_006498255.1	Gpsm1	82,33,29	23,15,9	-1.02	0.0156	G-protein signalling modulator 1 (AGS3-like, C. elegans), transcript variant X3
XM_011250898.2	Nmb	130,103,89	68,28,28	-1.02	0.000371	neuromedin B, transcript variant X1
XM_017312490.1	Fam129c	105,113,101	60,34,30	-1.02	0.000565	family with sequence similarity 129, member C, transcript variant X2
XM_017322003.1	Arhgef1	103,57,54	38,16,23	-1.02	0.00238	Rho guanine nucleotide exchange factor (GEF) 1, transcript variant X2
XM_017322145.1	Cnot3	243,114,125	84,45,50	-1.02	1.95e-05	CCR4-NOT transcription complex, subunit 3, transcript variant X4
XR_865897.2	Gm30956	122,67,85	49,26,27	-1.02	0.00063	predicted gene, 30956
XR_878352.2	Gm38609	51,27,30	11,7,16	-1.02	0.0254	predicted gene, 38609
NM_019436.3	Sit1	52,31,38	18,9,14	-1.03	0.0149	suppression inducing transmembrane adaptor 1
NM_023179.3	Atp6v1g2	34,37,20	8,9,11	-1.03	0.0331	ATPase, H+ transporting, lysosomal V1 subunit G2
NM_175692.3	Snhg11	139,73,96	59,29,27	-1.03	0.000387	small nucleolar RNA host gene 11
NM_001077189.1	Fcgr2b	943,614,697	358,234,272	-1.04	1.06e-15	Fc receptor, IgG, low affinity IIb, transcript variant 1
NM_172510.4	Mfsd4a	75,36,43	17,10,23	-1.04	0.0104	major facilitator superfamily domain containing 4A, transcript variant a
NM_205823.2	Tlr12	35,27,30	16,11,3	-1.04	0.0326	toll-like receptor 12
NR_029473.1	Ppp1r3fos	49,15,29	17,1,10	-1.04	0.0479	protein phosphatase 1, regulatory subunit 3F, opposite strand
XM_006496882.3	Rabgap1l	64,29,27	21,5,13	-1.04	0.0221	RAB GTPase activating protein 1-like, transcript variant X7
XM_017320141.1	Zcchc11	53,19,26	14,5,11	-1.04	0.0306	zinc finger, CCHC domain containing 11, transcript variant X7
XM_017320560.1	LOC108169013	518,338,317	231,106,117	-1.04	2.77e-10	pollen-specific leucine-rich repeat extensin-like protein 2, transcript variant X2
XR_001779751.1	LOC108167802	85,49,69	32,12,28	-1.04	0.0038	uncharacterized LOC108167802
XR_001780752.1	Fancc	94,49,49	40,11,17	-1.05	0.00477	Fanconi anemia, complementation group C, transcript variant X21
NM_025852.3	Rexo1	46,30,22	13,13,4	-1.06	0.0276	REX1, RNA exonuclease 1
NR_015545.2	4930481A15Rik	49,21,30	5,10,13	-1.06	0.0305	RIKEN cDNA 4930481A15 gene, transcript variant 1
XM_006516123.3	Slc38a6	1753,889,897	672,301,361	-1.06	1.04e-14	solute carrier family 38, member 6, transcript variant X11
XM_006534026.1	Slc25a11	78,41,38	27,16,10	-1.06	0.00703	solute carrier family 25 (mitochondrial carrier oxoglutarate carrier), member 11, transcript variant X1
XM_011243513.2	Chst3	82,42,31	25,9,17	-1.06	0.00924	carbohydrate (chondroitin 6/keratan) sulfotransferase 3, transcript variant X4
NM_001162864.1	Ttbk1	42,27,14	10,6,8	-1.07	0.0341	tau tubulin kinase 1
NM_011521.2	Sdc4	2518,1816,1771	950,697,658	-1.07	1.39e-25	syndecan 4
NR_028384.1	4930528A17Rik	89,51,64	27,23,20	-1.07	0.00172	RIKEN cDNA 4930528A17 gene
XM_006538653.1	Pik3cd	95,54,51	38,19,13	-1.07	0.00265	phosphatidylinositol 3-kinase catalytic delta polypeptide, transcript variant X15
XM_017313043.1	LOC108167549	338,137,120	121,38,53	-1.07	0.000118	uncharacterized LOC108167549
XM_017313340.1	Usp3	34,20,19	8,5,8	-1.07	0.0374	ubiquitin specific peptidase 3, transcript variant X3
XM_017313741.1	LOC108167700	227,116,101	88,35,38	-1.07	5.89e-05	synapsin-1-like
NM_001146324.1	Hps3	139,55,48	38,18,24	-1.08	0.0021	Hermansky-Pudlak syndrome 3, transcript variant 3
NM_173416.3	BC068281	48,17,35	16,6,9	-1.08	0.0248	cDNA sequence BC068281, transcript variant 2
XM_017319174.1	Gm14391	111,75,98	40,31,30	-1.08	0.000305	predicted gene 14391, transcript variant X5
XM_017319840.1	Cept1	172,57,57	55,22,19	-1.08	0.00252	choline/ethanolaminephosphotransferase 1, transcript variant X3
XR_001783634.1	LOC108168844	31,31,20	16,5,5	-1.08	0.0329	uncharacterized LOC108168844
NM_001080971.2	Tubb1	35,25,26	12,11,3	-1.09	0.0293	tubulin, beta 1 class VI
NM_207243.2	Muc19	87,39,38	34,2,17	-1.09	0.0178	mucin 19
NR_038060.1	5830428M24Rik	326,263,262	174,65,87	-1.09	1.47e-07	RIKEN cDNA 5830428M24 gene
XM_006510399.2	Fbxl12	122,65,59	29,16,36	-1.09	0.00158	F-box and leucine-rich repeat protein 12, transcript variant X3
XM_006525940.3	Malt1	117,66,59	48,18,19	-1.09	0.00105	MALT1 paracaspase, transcript variant X3
XM_006527116.3	Cpsf7	44,26,29	11,5,14	-1.09	0.0221	cleavage and polyadenylation specific factor 7, transcript variant X1
XR_377466.3	Iffo1	166,82,61	46,27,31	-1.09	0.000361	intermediate filament family orphan 1, transcript variant X7
NM_001034895.3	Zfr2	32,15,17	4,8,4	-1.1	0.046	zinc finger RNA binding protein 2
NM_027552.2	Kynu	57,26,35	13,13,10	-1.1	0.0123	kynureninase (L-kynurenine hydrolase), transcript variant 1
NM_029850.3	Bcl7a	805,529,502	293,184,197	-1.1	1.61e-17	B cell CLL/lymphoma 7A
XM_006522095.3	Crybg3	1459,576,690	539,205,206	-1.1	0.000615	beta-gamma crystallin domain containing 3, transcript variant X1
XM_017320353.1	Pnisr	314,142,117	106,38,56	-1.1	2.72e-05	PNN interacting serine/arginine-rich, transcript variant X5
XM_017322352.1	Ppp2r2d	76,44,44	27,12,16	-1.1	0.00358	protein phosphatase 2, regulatory subunit B, delta, transcript variant X5
XR_001779476.1	LOC108167732	48,20,11	12,2,7	-1.1	0.0452	uncharacterized LOC108167732, transcript variant X1
XR_872445.1	Gm26520	61,30,28	13,11,12	-1.1	0.0122	predicted gene, 26520
NM_001166375.1	March1	117,82,83	38,24,35	-1.11	0.000178	membrane-associated ring finger (C3HC4) 1, transcript variant 2
NM_009850.2	Cd3g	221,137,165	111,45,37	-1.11	1.12e-05	CD3 antigen, gamma polypeptide
NM_130450.2	Elovl6	132,58,77	45,19,27	-1.11	0.000473	ELOVL family member 6, elongation of long chain fatty acids (yeast)
XM_006510397.2	Fbxl12	205,118,124	73,42,43	-1.11	2.62e-06	F-box and leucine-rich repeat protein 12, transcript variant X1
XM_011238889.2	Dcaf8	33,23,21	13,7,3	-1.11	0.0326	DDB1 and CUL4 associated factor 8, transcript variant X2
XM_011244154.2	Slc38a6	91,61,42	37,14,15	-1.11	0.00253	solute carrier family 38, member 6, transcript variant X1
XM_011246033.1	Cd200r3	31,22,25	16,3,5	-1.11	0.0336	CD200 receptor 3, transcript variant X7
XM_011247993.2	Rnasel	28,15,17	8,6,2	-1.11	0.0477	ribonuclease L (2', 5'-oligoisoadenylate synthetase-dependent), transcript variant X1
XM_017316773.1	Lmbr1l	98,47,49	26,20,17	-1.11	0.00182	limb region 1 like, transcript variant X2
XM_017320559.1	LOC108169013	301,149,157	126,45,48	-1.11	5.51e-06	pollen-specific leucine-rich repeat extensin-like protein 2, transcript variant X1
XR_387861.1	Gm33877	82,53,48	38,13,12	-1.11	0.00318	predicted gene, 33877
NM_009520.3	Wnt2b	83,60,60	36,15,19	-1.12	0.0011	wingless-type MMTV integration site family, member 2B
XM_006503610.3	Crot	63,39,38	26,12,8	-1.12	0.00669	carnitine O-octanoyltransferase, transcript variant X1
XM_006533421.2	Slc26a11	127,80,91	57,19,30	-1.12	0.000212	solute carrier family 26, member 11, transcript variant X4
XM_006540860.3	Siglecg	54,33,34	20,10,9	-1.12	0.00941	sialic acid binding Ig-like lectin G, transcript variant X1
XR_385074.3	LOC102633190	53,48,31	21,9,13	-1.12	0.00762	uncharacterized LOC102633190
NM_007575.4	Ciita	48,24,28	20,6,5	-1.13	0.0205	class II transactivator, transcript variant 2
NM_177359.5	Zfp799	111,70,72	27,17,38	-1.13	0.000835	zinc finger protein 799, transcript variant 1
XM_006504624.1	Gpc2	26,20,14	4,7,4	-1.13	0.0433	glypican 2 (cerebroglycan), transcript variant X4
XM_011239810.2	Gpcpd1	82,39,59	32,14,14	-1.13	0.00263	glycerophosphocholine phosphodiesterase 1, transcript variant X11
XM_011242940.2	Nktr	79,18,28	22,8,6	-1.13	0.0208	natural killer tumor recognition sequence, transcript variant X8
NM_001146318.1	Cnp	25,15,16	5,6,3	-1.14	0.0454	2',3'-cyclic nucleotide 3' phosphodiesterase, transcript variant 1
NM_008939.2	Prss12	49,45,41	21,6,17	-1.14	0.00787	protease, serine 12 neurotrypsin (motopsin)
NR_040423.1	2610037D02Rik	32,19,19	7,6,6	-1.14	0.0313	RIKEN cDNA 2610037D02 gene
XM_006514441.2	Tbc1d10a	31,20,17	6,7,5	-1.14	0.0335	TBC1 domain family, member 10a, transcript variant X1
XM_006520758.2	Eny2	36,29,14	9,7,6	-1.14	0.0287	enhancer of yellow 2 homolog (Drosophila), transcript variant X1
XR_001781127.1	Dhrs4	35,34,26	12,8,9	-1.14	0.0161	dehydrogenase/reductase (SDR family) member 4, transcript variant X1
NM_001029877.3	Nova2	27,19,16	11,2,4	-1.15	0.0414	neuro-oncological ventral antigen 2
NM_207223.1	Acap3	44,32,47	17,10,12	-1.15	0.00781	ArfGAP with coiled-coil, ankyrin repeat and PH domains 3
NR_015526.2	A830082N09Rik	119,57,46	21,18,28	-1.15	0.00165	RIKEN cDNA A830082N09 gene
NR_028416.1	D630041G03Rik	106,57,63	36,18,21	-1.15	0.000484	RIKEN cDNA D630041G03 gene
XM_006528599.3	Slc25a53	59,29,20	14,2,14	-1.15	0.0225	solute carrier family 25, member 53, transcript variant X2
XM_006529345.3	Mfsd4a	824,570,511	297,186,196	-1.15	1.11e-18	major facilitator superfamily domain containing 4A, transcript variant X4
XM_006530784.3	Siah1a	84,40,40	22,17,12	-1.15	0.00315	seven in absentia 1A, transcript variant X1
XR_880101.2	Gm42085	39,23,16	9,3,9	-1.16	0.029	predicted gene, 42085, transcript variant X2
NR_028427.1	Mirt1	1236,878,874	512,261,296	-1.17	2.67e-22	myocardial infarction associated transcript 1
XM_006505539.3	Gata2	40,25,34	15,6,9	-1.17	0.0134	GATA binding protein 2, transcript variant X1
XM_006521837.1	Mgrn1	110,65,74	41,22,20	-1.17	0.0002	mahogunin, ring finger 1, transcript variant X4
XM_017319390.1	Gm39972	57,34,25	14,9,11	-1.17	0.00877	predicted gene, 39972, transcript variant X2
XM_006534852.2	Ulk1	25,20,15	10,3,3	-1.18	0.0381	unc-51 like kinase 1, transcript variant X4
XR_388984.2	Gm30134	25,13,20	4,4,6	-1.18	0.0387	predicted gene, 30134, transcript variant X3
NM_008423.2	Kcnd1	37,30,24	11,4,11	-1.19	0.0163	potassium voltage-gated channel, Shal-related family, member 1
XM_017322388.1	Kcne3	28,33,36	16,6,8	-1.19	0.0145	potassium voltage-gated channel, Isk-related subfamily, gene 3, transcript variant X4
XR_380932.2	Gm20492	35,19,19	12,5,3	-1.19	0.0284	predicted gene 20492
NR_015556.1	2610035D17Rik	505,392,301	155,128,120	-1.2	4.66e-12	RIKEN cDNA 2610035D17 gene
NR_033498.1	AI504432	1120,642,584	336,227,227	-1.2	1.14e-20	expressed sequence AI504432
NR_033626.1	1810010D01Rik	57,30,39	18,10,10	-1.2	0.00515	RIKEN cDNA 1810010D01 gene
NR_039567.1	Mir5107	107,88,74	30,26,30	-1.2	0.000115	microRNA 5107
XM_011246162.2	Gm41476	252,153,130	85,40,54	-1.2	1.91e-07	predicted gene, 41476
XM_017318021.1	LOC108168376	142,85,90	52,28,25	-1.2	2.28e-05	protein NYNRIN-like, transcript variant X2
NM_181321.3	Tmc6	37,24,21	15,6,2	-1.21	0.0231	transmembrane channel-like gene family 6, transcript variant 2
NM_207668.2	Acpp	5093,3543,3567	1850,1162,1209	-1.21	7.22e-47	acid phosphatase, prostate, transcript variant 1
XM_006509307.3	Cnot7	140,87,83	57,21,25	-1.21	4.82e-05	CCR4-NOT transcription complex, subunit 7, transcript variant X7
XM_006539565.3	Arhgef1	86,41,48	33,8,14	-1.21	0.00254	Rho guanine nucleotide exchange factor (GEF) 1, transcript variant X1
NM_001145162.1	Ube2ql1	28,22,11	7,3,5	-1.22	0.0342	ubiquitin-conjugating enzyme E2Q family-like 1
NM_007556.3	Bmp6	51,35,22	11,7,12	-1.22	0.0098	bone morphogenetic protein 6
NM_145986.2	Fam83f	44,30,26	16,4,9	-1.22	0.0114	family with sequence similarity 83, member F
NR_106017.1	Mir7050	29,29,21	10,6,6	-1.22	0.018	microRNA 7050
XM_006504584.3	Zcwpw1	25,18,21	0,9,4	-1.22	0.0413	zinc finger, CW type with PWWP domain 1, transcript variant X1
XM_006505191.3	Ankrd7	134,85,75	31,33,27	-1.22	5.57e-05	ankyrin repeat domain 7, transcript variant X1
XR_001779734.1	Gm26740	40,23,24	11,6,7	-1.22	0.0142	predicted gene, 26740, transcript variant X3
XR_872284.1	Gm39606	127,76,101	53,14,33	-1.22	0.000139	predicted gene, 39606
NR_033305.1	AA388235	206,151,151	80,45,45	-1.23	7.06e-08	expressed sequence AA388235
XM_006514781.2	Erlec1	46,28,27	15,7,7	-1.23	0.00935	endoplasmic reticulum lectin 1, transcript variant X3
XM_017321218.1	Gm42102	32,12,14	5,5,3	-1.23	0.037	predicted gene, 42102, transcript variant X2
XR_001779735.1	LOC108167355	696,265,294	218,79,110	-1.23	1.79e-08	uncharacterized LOC108167355
NM_019454.3	Dll4	29,10,21	3,7,3	-1.24	0.0368	delta-like 4 (Drosophila)
NM_033594.2	Pcdhga11	36,19,15	12,2,4	-1.24	0.0299	protocadherin gamma subfamily A, 11
XM_017317442.1	Abcc10	35,19,37	12,2,11	-1.24	0.0187	ATP-binding cassette, sub-family C (CFTR/MRP), member 10, transcript variant X6
NM_011436.3	Sorl1	398,132,146	119,42,49	-1.25	6.26e-06	sortilin-related receptor, LDLR class A repeats-containing
NM_027562.4	Clec2g	96,54,42	38,10,11	-1.25	0.00167	C-type lectin domain family 2, member g, transcript variant 1
XM_006531200.3	Adgrg3	20,13,18	7,4,1	-1.25	0.0406	adhesion G protein-coupled receptor G3, transcript variant X4
NM_008418.2	Kcna3	296,110,119	107,27,32	-1.26	6.01e-05	potassium voltage-gated channel, shaker-related subfamily, member 3
NM_175495.2	Gpr150	50,20,22	9,10,4	-1.27	0.0144	G protein-coupled receptor 150
XM_011238825.2	Slamf6	41,21,24	12,6,5	-1.27	0.0133	SLAM family member 6, transcript variant X7
XM_017312867.1	Cacna1e	161,51,44	49,14,11	-1.27	0.00227	calcium channel, voltage-dependent, R type, alpha 1E subunit, transcript variant X19
NR_045100.1	Gm12159	16,27,37	7,9,5	-1.28	0.0204	predicted gene 12159
XM_006529764.3	Ikbke	136,78,94	42,22,31	-1.28	1.07e-05	inhibitor of kappaB kinase epsilon, transcript variant X5
XM_011245692.2	Cbx7	24,12,23	6,4,4	-1.28	0.0289	chromobox 7, transcript variant X5
XM_011246689.1	Klc4	82,42,48	21,15,14	-1.28	0.000772	kinesin light chain 4, transcript variant X2
XM_011248615.1	Rasgrp2	179,87,86	60,25,24	-1.28	1.34e-05	RAS, guanyl releasing protein 2, transcript variant X11
XM_011249764.2	Galnt11	46,49,25	15,9,10	-1.28	0.00497	UDP-N-acetyl-alpha-D-galactosamine:polypeptide N-acetylgalactosaminyltransferase 11, transcript variant X1
XM_017313254.1	LOC108167614	71,30,39	23,11,6	-1.28	0.0037	uncharacterized LOC108167614
XR_382293.1	Gm34084	16,18,31	5,6,5	-1.28	0.0261	predicted gene, 34084, transcript variant X6
XR_388287.3	LOC102631780	157,117,99	48,28,40	-1.28	1.66e-06	uncharacterized LOC102631780
NM_001013390.2	Scn4b	17,22,18	7,5,2	-1.29	0.0301	sodium channel, type IV, beta
NM_001177480.1	Gm14391	47,43,48	9,12,17	-1.29	0.00367	predicted gene 14391, transcript variant 2
NM_033075.3	D17H6S56E-5	290,175,182	102,50,55	-1.29	5.68e-10	DNA segment, Chr 17, human D6S56E 5
XM_006534054.2	Tlcd1	24,13,18	9,3,1	-1.29	0.0363	TLC domain containing 1, transcript variant X1
XM_017317528.1	Ermard	310,200,208	118,58,57	-1.29	1.71e-10	ER membrane associated RNA degradation, transcript variant X24
NM_008909.2	Ppl	451,303,305	161,80,100	-1.3	1.46e-14	periplakin
XM_011243178.2	Raet1e	255,134,147	89,32,47	-1.3	8.36e-08	retinoic acid early transcript 1E, transcript variant X1
XR_001778999.1	Cep70	57,52,40	18,8,17	-1.3	0.00169	centrosomal protein 70, transcript variant X4
XR_879807.2	Gm5782	18,13,11	2,3,3	-1.3	0.0434	predicted gene 5782
NM_001327821.1	Creb5	382,382,332	129,91,126	-1.31	1.49e-10	cAMP responsive element binding protein 5, transcript variant 1
XM_006521486.3	Nfam1	83,53,51	26,13,16	-1.31	0.000317	Nfat activating molecule with ITAM motif 1, transcript variant X1
XM_006533920.1	Cxcl16	28,21,17	7,6,3	-1.31	0.021	chemokine (C-X-C motif) ligand 16, transcript variant X2
XM_011246461.2	Emilin2	24,12,16	4,5,2	-1.31	0.0335	elastin microfibril interfacer 2, transcript variant X3
XM_011250435.1	Gapdhs	33,23,23	17,1,3	-1.31	0.0234	glyceraldehyde-3-phosphate dehydrogenase, spermatogenic, transcript variant X2
XM_017313511.1	Ccdc82	129,44,41	38,9,13	-1.31	0.00166	coiled-coil domain containing 82, transcript variant X1
XR_382000.1	Gm30948	75,36,45	16,13,14	-1.31	0.00112	predicted gene, 30948
NR_110354.1	R74862	21,23,25	6,3,8	-1.32	0.0194	expressed sequence R74862, transcript variant 1
XM_017315469.1	Spin1	69,19,33	23,6,3	-1.32	0.0115	spindlin 1, transcript variant X2
XR_001785276.1	Gm30211	38,18,22	8,7,4	-1.32	0.0144	predicted gene, 30211, transcript variant X2
NM_021890.3	Fads3	70,65,66	28,20,12	-1.33	0.000277	fatty acid desaturase 3
NM_172382.2	Kdm4a	43,28,25	8,11,5	-1.33	0.00787	lysine (K)-specific demethylase 4A, transcript variant 2
XM_006529763.3	Ikbke	510,270,242	170,72,75	-1.33	2.17e-11	inhibitor of kappaB kinase epsilon, transcript variant X4
XM_006533150.3	Tk1	39,18,14	7,2,7	-1.33	0.0214	thymidine kinase 1, transcript variant X2
XM_006538562.3	Hes5	24,14,8	5,1,3	-1.33	0.0417	hairy and enhancer of split 5 (Drosophila), transcript variant X1
XM_011249683.1	Bbs12	128,42,57	35,14,15	-1.33	0.00043	Bardet-Biedl syndrome 12 (human), transcript variant X3
XM_017312289.1	Mapk1ip1	181,115,122	74,26,31	-1.33	8.39e-07	mitogen-activated protein kinase 1 interacting protein 1, transcript variant X1
XR_001781135.1	Mettl3	87,51,49	23,9,21	-1.33	0.000479	methyltransferase like 3, transcript variant X4
XR_384622.3	Gm36195	36,17,14	6,3,6	-1.33	0.0219	predicted gene, 36195
NM_011489.3	Stat5b	106,72,65	36,12,24	-1.34	6.92e-05	signal transducer and activator of transcription 5B, transcript variant 1
XM_006534205.3	Pwwp2a	77,33,45	26,3,14	-1.34	0.00316	PWWP domain containing 2A, transcript variant X7
XM_017314206.1	Mbtd1	36,11,14	8,2,3	-1.35	0.0289	mbt domain containing 1, transcript variant X31
XM_017317579.1	Btnl2	41,30,32	15,7,6	-1.35	0.0049	butyrophilin-like 2, transcript variant X1
XR_001778474.1	Sf3b1	81,28,32	22,5,10	-1.35	0.00361	splicing factor 3b, subunit 1, transcript variant X3
XR_376574.2	Gm34746	141,69,60	34,20,22	-1.35	2.98e-05	predicted gene, 34746
XR_377955.2	Gm35359	40,37,32	15,7,8	-1.35	0.00385	predicted gene, 35359
XM_006504004.3	N4bp2	29,12,10	7,0,3	-1.36	0.0401	NEDD4 binding protein 2, transcript variant X2
XM_006539738.3	Xrcc1	32,22,34	12,6,5	-1.36	0.00858	X-ray repair complementing defective repair in Chinese hamster cells 1, transcript variant X2
XR_001779733.1	Gm26740	51,20,18	6,6,8	-1.36	0.0115	predicted gene, 26740, transcript variant X1
XM_006523069.3	Donson	97,66,56	27,21,14	-1.37	7.75e-05	downstream neighbor of SON, transcript variant X1
XM_006512789.1	Akap7	97,46,49	29,14,10	-1.38	0.000312	A kinase (PRKA) anchor protein 7, transcript variant X9
XM_006521333.3	Zfp740	15,19,13	5,3,2	-1.38	0.0321	zinc finger protein 740, transcript variant X4
XM_017314569.1	Srr	48,9,21	11,4,2	-1.38	0.022	serine racemase, transcript variant X1
XM_017320496.1	LOC108168959	31,17,18	8,1,6	-1.38	0.02	spidroin-2-like
XR_383758.2	Gm31633	97,50,62	35,11,14	-1.38	0.0002	predicted gene, 31633
NM_145532.3	Mall	171,137,112	53,42,28	-1.39	1.35e-07	mal, T cell differentiation protein-like
NR_046046.1	Gm13710	161,94,93	46,31,23	-1.39	6.96e-07	predicted gene 13710
XM_006524460.3	Ermard	34,15,19	6,5,4	-1.39	0.0158	ER membrane associated RNA degradation, transcript variant X3
XM_011249316.2	Ypel2	44,17,25	14,4,3	-1.39	0.0119	yippee-like 2 (Drosophila), transcript variant X1
XM_017320626.1	Atp8a1	78,32,29	18,4,13	-1.39	0.00289	ATPase, aminophospholipid transporter (APLT), class I, type 8A, member 1, transcript variant X8
XR_001779822.1	Gm40715	13,10,10	2,3,0	-1.39	0.05	predicted gene, 40715
XR_866527.2	Gm39874	40,25,18	10,4,6	-1.39	0.00962	predicted gene, 39874
NM_001310070.1	Atf7	61,41,51	13,8,19	-1.4	0.00103	activating transcription factor 7, transcript variant 3
XM_006502524.3	Chil5	110,60,48	33,8,19	-1.4	0.00022	chitinase-like 5, transcript variant X4
XM_006503011.3	Kdm4a	121,45,56	28,18,13	-1.4	0.000146	lysine (K)-specific demethylase 4A, transcript variant X2
XM_011248388.2	Disc1	72,41,53	13,17,13	-1.4	0.00052	disrupted in schizophrenia 1, transcript variant X2
XR_869413.2	Gm38651	14,17,9	2,1,4	-1.4	0.0398	predicted gene, 38651
NM_019453.2	Mefv	19,11,12	6,1,1	-1.41	0.0399	Mediterranean fever, transcript variant 3
XR_872666.2	Gm40376	25,19,13	0,4,6	-1.41	0.0291	predicted gene, 40376
XR_880009.2	4931413K12Rik	48,17,19	6,3,9	-1.41	0.0124	RIKEN cDNA 4931413K12 gene
NM_178870.5	Hs3st3a1	79,68,77	38,16,11	-1.42	0.000108	heparan sulfate (glucosamine) 3-O-sulfotransferase 3A1
NR_131013.1	9530062K07Rik	34,28,30	10,8,5	-1.42	0.00526	RIKEN cDNA 9530062K07 gene
XM_011250460.2	Relb	21,6,11	3,1,2	-1.42	0.0448	avian reticuloendotheliosis viral (v-rel) oncogene related B, transcript variant X3
XM_017314800.1	Arsg	51,21,39	10,9,8	-1.42	0.00342	arylsulfatase G, transcript variant X2
XR_001778112.1	LOC108167422	21,12,12	2,2,4	-1.42	0.0326	uncharacterized LOC108167422
NM_009778.3	C3	15691,9432,10529	5409,2471,2860	-1.43	5.47e-42	complement component 3
XM_017318020.1	LOC108168376	176,100,125	63,23,30	-1.43	2.32e-07	protein NYNRIN-like, transcript variant X1
NM_029007.2	Fam84a	9,14,21	2,1,5	-1.44	0.0341	family with sequence similarity 84, member A
XM_006507575.3	Tial1	122,53,57	35,11,16	-1.44	8.03e-05	Tia1 cytotoxic granule-associated RNA binding protein-like 1, transcript variant X7
XM_006509228.3	Plekha2	60,44,36	15,7,14	-1.44	0.000851	pleckstrin homology domain-containing, family A (phosphoinositide binding specific) member 2, transcript variant X2
XM_006521427.1	Slc39a4	65,34,28	18,8,6	-1.44	0.00193	solute carrier family 39 (zinc transporter), member 4, transcript variant X1
XM_006527617.3	Slc9a7	641,308,356	178,87,107	-1.44	4.93e-17	solute carrier family 9 (sodium/hydrogen exchanger), member 7, transcript variant X2
XR_380265.2	Gm33058	20,14,10	3,2,3	-1.44	0.0321	predicted gene, 33058, transcript variant X1
NM_133236.3	Glcci1	59,21,27	13,8,4	-1.45	0.00437	glucocorticoid induced transcript 1, transcript variant 1
NR_037283.1	Mir3101	90,65,81	38,12,17	-1.45	4.29e-05	microRNA 3101
NR_103550.1	5430425K12Rik	12,14,16	5,3,0	-1.45	0.036	RIKEN cDNA 5430425K12 gene
XM_017317208.1	D17H6S56E-5	38,31,20	9,7,5	-1.45	0.00559	DNA segment, Chr 17, human D6S56E 5, transcript variant X1
XR_384581.3	Slc15a2	60,44,37	16,5,15	-1.45	0.000965	solute carrier family 15 (H+/peptide transporter), member 2, transcript variant X1
NM_001142732.1	Ttll3	64,47,35	16,13,8	-1.46	0.000573	tubulin tyrosine ligase-like family, member 3, transcript variant 2
XM_006507538.3	Sult1a1	33,41,42	13,8,9	-1.46	0.00213	sulfotransferase family 1A, phenol-preferring, member 1, transcript variant X1
XM_017314883.1	Gm40814	40,20,23	5,5,8	-1.46	0.00772	predicted gene, 40814, transcript variant X2
XR_001778235.1	LOC108167450	79,38,32	18,9,10	-1.46	0.000719	uncharacterized LOC108167450
XR_001781208.1	LOC108168144	26,11,14	8,1,1	-1.46	0.031	uncharacterized LOC108168144
XR_379717.3	Gm32133	25,19,11	5,4,2	-1.46	0.0215	predicted gene, 32133, transcript variant X1
NR_028580.1	Gm10825	249,143,133	65,33,46	-1.47	5.42e-10	predicted gene 10825
XM_006518564.3	Gnrh1	71,44,34	15,3,18	-1.47	0.00146	gonadotropin releasing hormone 1, transcript variant X1
NM_008421.3	Kcnc1	20,20,23	3,6,4	-1.48	0.0144	potassium voltage gated channel, Shaw-related subfamily, member 1, transcript variant 2
XR_879471.2	Gm42063	15,7,15	3,1,2	-1.49	0.0381	predicted gene, 42063
NR_045059.1	4930431P03Rik	25,20,11	5,3,3	-1.51	0.018	RIKEN cDNA 4930431P03 gene
NR_104354.1	Chchd7	18,13,13	4,1,3	-1.51	0.0279	coiled-coil-helix-coiled-coil-helix domain containing 7, transcript variant 6
XM_017313090.1	Phldb1	34,10,9	5,2,2	-1.51	0.0267	pleckstrin homology like domain, family B, member 1, transcript variant X25
XR_001785081.1	Olr1	18,7,10	5,0,0	-1.51	0.0489	oxidized low density lipoprotein (lectin-like) receptor 1, transcript variant X1
XM_017321843.1	Ikbke	463,208,233	107,62,69	-1.52	2.75e-14	inhibitor of kappaB kinase epsilon, transcript variant X3
NM_001290518.1	Slc31a2	22,13,18	4,1,5	-1.53	0.0199	solute carrier family 31, member 2, transcript variant 2
NM_018764.3	Pcdh7	54,45,49	16,13,8	-1.53	0.000331	protocadherin 7, transcript variant 2
NM_019948.2	Clec4e	4141,2423,2151	1053,631,681	-1.53	1.25e-54	C-type lectin domain family 4, member e
NM_008090.5	Gata2	29,13,28	9,3,3	-1.54	0.0108	GATA binding protein 2
NM_146578.2	Olfr1033	95,65,52	17,9,25	-1.54	7.59e-05	olfactory receptor 1033
XR_391560.3	Gm33926	22,15,15	5,3,2	-1.54	0.0184	predicted gene, 33926, transcript variant X1
XM_011250820.2	Furin	29,17,17	9,2,2	-1.55	0.0136	furin (paired basic amino acid cleaving enzyme), transcript variant X3
XM_006512841.1	Sash1	25,8,8	5,1,0	-1.56	0.039	SAM and SH3 domain containing 1, transcript variant X6
NM_008848.1	Pira6	18,12,22	5,2,3	-1.57	0.0179	paired-Ig-like receptor A6, transcript variant 1
XM_017321126.1	Ccdc146	16,8,11	2,1,2	-1.57	0.0362	coiled-coil domain containing 146, transcript variant X1
XM_006515898.1	Zbtb1	16,16,5	2,3,0	-1.58	0.0371	zinc finger and BTB domain containing 1, transcript variant X4
XR_390809.3	Gm28874	34,29,24	8,6,5	-1.58	0.00316	predicted gene 28874
XM_006540325.3	Eps8l1	218,109,115	53,25,33	-1.59	1.93e-09	EPS8-like 1, transcript variant X3
XM_011240056.2	Mgst2	221,158,150	58,42,36	-1.59	1.19e-11	microsomal glutathione S-transferase 2, transcript variant X1
XR_001784559.1	Gm2163	8,8,12	0,1,2	-1.59	0.0434	predicted gene 2163
NM_001029842.1	Slc16a6	59,17,25	13,5,3	-1.6	0.00408	solute carrier family 16 (monocarboxylic acid transporters), member 6, transcript variant 1
XM_011242352.2	Birc3	56,31,31	18,2,7	-1.6	0.00169	baculoviral IAP repeat-containing 3, transcript variant X4
XR_877854.1	Gm41846	76,59,70	31,9,12	-1.6	3.41e-05	predicted gene, 41846
XM_006512790.1	Akap7	56,20,34	20,4,0	-1.61	0.00683	A kinase (PRKA) anchor protein 7, transcript variant X10
XR_868783.1	Gm34749	30,15,15	3,0,7	-1.61	0.017	predicted gene, 34749
XM_011249655.2	Cp	25,18,15	6,1,4	-1.62	0.0129	ceruloplasmin, transcript variant X2
XM_017319170.1	Gm14391	14,22,15	4,5,0	-1.62	0.0195	predicted gene 14391, transcript variant X1
NR_040476.1	4930565N06Rik	131,21,31	25,4,8	-1.63	0.00216	RIKEN cDNA 4930565N06 gene
XR_001782149.1	Gm41609	13,14,11	4,2,0	-1.63	0.0306	predicted gene, 41609, transcript variant X2
XR_383150.3	Rb1	31,17,15	8,3,1	-1.63	0.0117	retinoblastoma 1, transcript variant X1
XR_387481.2	Gm38440	26,11,15	5,1,3	-1.63	0.0175	predicted gene, 38440
NM_022007.1	Fxyd7	21,26,21	3,5,5	-1.64	0.0074	FXYD domain-containing ion transport regulator 7
XM_011242353.2	Birc3	399,203,208	106,42,54	-1.64	2.47e-14	baculoviral IAP repeat-containing 3, transcript variant X6
NM_009453.3	Zrsr2	47,15,17	10,2,3	-1.65	0.00775	zinc finger (CCCH type), RNA binding motif and serine/arginine rich 2, transcript variant 1
NR_045171.1	1700012D01Rik	47,40,34	13,9,5	-1.65	0.000506	RIKEN cDNA 1700012D01 gene
XR_001785147.1	Cracr2a	51,31,20	10,3,8	-1.65	0.00197	calcium release activated channel regulator 2A, transcript variant X10
NM_010170.4	F2rl2	37,22,28	9,6,3	-1.66	0.00269	coagulation factor II (thrombin) receptor-like 2
XM_011240013.2	Fmo5	34,20,23	6,2,7	-1.66	0.00478	flavin containing monooxygenase 5, transcript variant X4
NR_037221.1	Mir3061	26,18,19	6,3,3	-1.67	0.00776	microRNA 3061
NR_045708.1	Gm11944	86,40,52	17,13,9	-1.68	3.41e-05	predicted gene 11944
XM_006533836.2	Zmynd15	35,23,16	6,3,5	-1.68	0.00494	zinc finger, MYND-type containing 15, transcript variant X9
NM_183249.2	Wfdc21	39,45,53	14,7,10	-1.69	0.000286	WAP four-disulfide core domain 21
XR_872169.2	Gm40798	9,9,7	0,0,2	-1.69	0.0475	predicted gene, 40798
XM_011239326.2	Rbm39	44,23,26	10,0,8	-1.72	0.00327	RNA binding motif protein 39, transcript variant X21
XR_388627.1	Gm30058	26,19,19	7,2,3	-1.72	0.00677	predicted gene, 30058
XM_006540721.2	Rras	32,19,23	7,4,3	-1.73	0.00375	related RAS viral (r-ras) oncogene, transcript variant X1
XR_001783925.1	LOC108168883	43,26,16	5,8,2	-1.73	0.00367	uncharacterized LOC108168883
NM_001011872.2	Olfr1034	38,19,26	7,8,0	-1.74	0.00462	olfactory receptor 1034
NM_181328.3	Slc25a29	96,57,70	26,7,17	-1.74	3.94e-06	solute carrier family 25 (mitochondrial carrier, palmitoylcarnitine transporter), member 29
XM_017317165.1	Car15	8,8,11	2,0,1	-1.74	0.0418	carbonic anhydrase 15, transcript variant X1
NM_001135657.1	Ptprj	31,22,22	6,4,4	-1.75	0.00308	protein tyrosine phosphatase, receptor type, J, transcript variant 2
NR_015497.2	Gm20735	41,38,36	17,3,5	-1.75	0.000737	predicted gene, 20735
XM_011246704.2	Srrm2	311,130,148	85,19,31	-1.75	3.72e-09	serine/arginine repetitive matrix 2, transcript variant X14
XM_017314996.1	Psma3	17,8,5	3,0,0	-1.75	0.0453	proteasome (prosome, macropain) subunit, alpha type 3, transcript variant X1
NM_007974.4	F2rl1	14,17,20	6,1,2	-1.76	0.013	coagulation factor II (thrombin) receptor-like 1
XR_001783382.1	Gm13657	22,17,9	2,3,2	-1.76	0.0151	predicted gene 13657, transcript variant X4
XR_382479.2	Gm31657	58,63,52	17,11,10	-1.76	2.25e-05	predicted gene, 31657, transcript variant X8
XR_871502.1	Gm34607	58,25,32	13,5,5	-1.76	0.000582	predicted gene, 34607, transcript variant X2
XR_001780246.1	Gm12315	29,22,31	4,6,5	-1.77	0.00234	predicted gene 12315, transcript variant X3
NR_040284.1	Lyrm7os	28,20,14	3,5,2	-1.78	0.007	LYR motif containing 7, opposite strand
XR_001782499.1	LOC108168392	62,30,52	11,7,11	-1.78	0.000117	uncharacterized LOC108168392
XR_387542.2	Gm33273	86,43,23	18,4,8	-1.78	0.00033	predicted gene, 33273
NM_177723.4	Vsig8	39,31,30	6,7,6	-1.79	0.000713	V-set and immunoglobulin domain containing 8, transcript variant 1
NR_015500.3	A530013C23Rik	16,10,11	3,1,1	-1.79	0.0244	RIKEN cDNA A530013C23 gene, transcript variant 1
XM_006523532.3	C4b	17,14,7	3,0,2	-1.79	0.026	complement component 4B (Chido blood group), transcript variant X2
XR_874599.2	4930572G02Rik	62,43,31	12,11,4	-1.79	0.000174	RIKEN cDNA 4930572G02 gene, transcript variant X2
XM_011247014.2	4930426D05Rik	18,14,10	3,1,2	-1.8	0.0182	RIKEN cDNA 4930426D05 gene, transcript variant X1
XM_011247200.2	Slit1	11,13,16	4,0,2	-1.8	0.0215	slit homolog 1 (Drosophila), transcript variant X1
XR_001784998.1	Gm36551	108,83,103	23,16,24	-1.81	5.62e-08	predicted gene, 36551
XM_006498795.3	Il1b	13,18,4	2,2,0	-1.82	0.0298	interleukin 1 beta, transcript variant X1
NM_007807.5	Cybb	13,9,8	1,2,0	-1.83	0.0343	cytochrome b-245, beta polypeptide
XM_006525822.2	Klhl14	59,30,26	10,9,2	-1.83	0.000565	kelch-like 14, transcript variant X1
XM_006515152.3	Cenpo	11,8,15	1,1,2	-1.85	0.0253	centromere protein O, transcript variant X6
XR_001780167.1	LOC108167889	36,21,27	3,4,7	-1.86	0.00178	uncharacterized LOC108167889
XM_017316806.1	Apobec3	283,159,161	59,29,39	-1.87	1.36e-15	apolipoprotein B mRNA editing enzyme, catalytic polypeptide 3, transcript variant X1
XR_871283.1	Gm39430	19,10,7	2,0,2	-1.88	0.0263	predicted gene, 39430
NM_001170855.1	Trim36	49,17,24	7,4,4	-1.89	0.00134	tripartite motif-containing 36, transcript variant 2
NM_011560.3	Tcte3	28,10,6	2,2,1	-1.89	0.0195	t-complex-associated testis expressed 3, transcript variant 1
XM_006523070.2	Donson	50,29,22	5,6,6	-1.89	0.000602	downstream neighbor of SON, transcript variant X2
XM_006531947.2	Slc16a6	72,31,33	8,7,9	-1.89	0.000105	solute carrier family 16 (monocarboxylic acid transporters), member 6, transcript variant X3
XM_017317070.1	Mefv	15,21,16	3,3,2	-1.89	0.00822	Mediterranean fever, transcript variant X3
NM_194057.2	Ffar1	172,107,90	38,14,23	-1.9	2.82e-10	free fatty acid receptor 1
XR_873173.1	Gm33387	27,7,13	3,1,2	-1.9	0.0152	predicted gene, 33387, transcript variant X3
XM_011243603.2	Nuak1	60,37,28	8,4,10	-1.91	0.000157	NUAK family, SNF1-like kinase, 1, transcript variant X1
XR_380176.2	Gm34656	97,49,51	16,7,14	-1.92	2.28e-06	predicted gene, 34656
XM_006513092.2	Adora2a	14,7,9	3,0,0	-1.93	0.0363	adenosine A2a receptor, transcript variant X1
XM_011243911.2	Hdac9	20,9,12	2,2,1	-1.93	0.0166	histone deacetylase 9, transcript variant X12
XR_383545.1	Gm32162	21,19,23	4,4,2	-1.93	0.00375	predicted gene, 32162
XR_389503.3	Gm34319	51,25,30	7,7,4	-1.93	0.000329	predicted gene, 34319, transcript variant X2
XM_006519291.3	Klhl33	49,26,25	8,5,4	-1.94	0.000432	kelch-like 33, transcript variant X1
XR_378542.2	Gm34908	45,24,24	10,2,4	-1.94	0.000849	predicted gene, 34908, transcript variant X9
NM_023186.3	Chia1	11,14,14	2,2,1	-1.95	0.0157	chitinase, acidic 1
XM_011239565.2	Olfr1033	141,60,51	27,9,11	-1.95	7.07e-07	olfactory receptor 1033, transcript variant X1
XR_869515.1	Gm40409	52,21,21	7,2,6	-1.95	0.000972	predicted gene, 40409
XM_006522071.1	Tmem44	11,4,7	0,1,0	-1.97	0.0331	transmembrane protein 44, transcript variant X12
XR_880359.1	Gm11770	18,9,13	4,0,1	-1.97	0.0187	predicted gene 11770
NM_001024474.2	Diras2	77,35,55	20,6,5	-1.98	1.88e-05	DIRAS family, GTP-binding RAS-like 2
NM_001033633.3	Slc2a13	28,12,8	5,1,0	-1.98	0.0155	solute carrier family 2 (facilitated glucose transporter), member 13
XR_879977.1	Gm32946	12,10,10	0,1,2	-1.98	0.0254	predicted gene, 32946, transcript variant X2
NM_001142698.1	Tpgs2	11,5,10	1,1,0	-2	0.0387	tubulin polyglutamylase complex subunit 2, transcript variant 3
XR_001783222.1	LOC108168736	14,11,7	1,2,0	-2	0.0265	uncharacterized LOC108168736
XM_011241415.2	Clec4e	133,75,74	27,10,14	-2.05	3.03e-09	C-type lectin domain family 4, member e, transcript variant X1
NM_144783.2	Wt1	10,13,5	0,0,2	-2.06	0.0332	Wilms tumor 1 homolog
XR_870948.1	Gm38553	15,19,12	4,2,0	-2.07	0.00998	predicted gene, 38553
NR_027858.1	Nlrp1c-ps	188,73,104	34,10,20	-2.09	6.01e-10	NLR family, pyrin domain containing 1C, pseudogene
XR_378506.2	Gm32707	38,25,23	4,8,0	-2.1	0.00121	predicted gene, 32707
NM_001002786.2	Rab44	84,47,39	15,5,8	-2.11	2.79e-06	RAB44, member RAS oncogene family
NM_138628.3	Txlnb	33,22,21	7,0,4	-2.14	0.0014	taxilin beta
XM_017320035.1	Per3	53,18,17	7,1,4	-2.14	0.0011	period circadian clock 3, transcript variant X6
NM_198962.3	Hcrtr2	60,39,38	14,4,4	-2.17	1.57e-05	hypocretin (orexin) receptor 2
XR_873248.2	Gm40913	7,11,13	2,1,0	-2.18	0.0223	predicted gene, 40913
NM_054041.2	Antxr1	179,117,133	28,18,25	-2.2	1.54e-14	anthrax toxin receptor 1
NR_104123.1	Tmevpg1	12,9,6	2,0,0	-2.2	0.0355	Theiler's murine encephalomyelitis virus persistence candidate gene 1
XM_006531326.1	Cmtm3	12,10,11	1,1,1	-2.22	0.0178	CKLF-like MARVEL transmembrane domain containing 3, transcript variant X1
NR_110517.1	Gm32511	11,8,20	2,0,2	-2.24	0.0128	predicted gene, 32511
NM_146410.1	Olfr1420	27,14,12	4,2,0	-2.25	0.00535	olfactory receptor 1420
XR_872935.1	Gm36572	38,35,39	10,4,3	-2.25	5.22e-05	predicted gene, 36572, transcript variant X2
NM_133237.3	Apcdd1	334,217,259	55,33,41	-2.3	1.12e-25	adenomatosis polyposis coli down-regulated 1
NM_025326.4	Tmem176a	7,7,8	0,0,1	-2.32	0.0256	transmembrane protein 176A, transcript variant 1
XR_001779065.1	Gm29371	15,8,18	2,1,1	-2.34	0.0091	predicted gene 29371, transcript variant X7
XR_385236.3	Gm36226	14,9,8	0,2,0	-2.35	0.0228	predicted gene, 36226
NM_198967.5	Tmtc1	21,8,8	2,0,1	-2.36	0.0159	transmembrane and tetratricopeptide repeat containing 1
XM_006538545.3	Fgr	29,8,5	1,2,0	-2.36	0.0153	FGR proto-oncogene, Src family tyrosine kinase, transcript variant X2
XR_001780577.1	LOC328066	123,78,58	8,15,12	-2.36	4.44e-09	uncharacterized LOC328066
XM_006511110.3	Usp3	21,18,9	4,0,1	-2.37	0.00642	ubiquitin specific peptidase 3, transcript variant X1
XR_377143.2	Pilrb1	17,11,9	1,2,0	-2.38	0.0131	paired immunoglobin-like type 2 receptor beta 1, transcript variant X3
XR_876914.2	Gm41608	9,8,5	1,0,0	-2.39	0.0296	predicted gene, 41608
NM_029639.2	Plet1	26,22,21	3,3,2	-2.4	0.00069	placenta expressed transcript 1
XM_006511334.3	Clstn2	11,9,4	0,1,0	-2.42	0.0232	calsyntenin 2, transcript variant X1
NM_181390.3	Mustn1	41,44,64	14,7,0	-2.43	1.66e-05	musculoskeletal, embryonic nuclear protein 1
XR_383965.1	Dennd3	12,14,10	1,1,1	-2.45	0.0112	DENN/MADD domain containing 3, transcript variant X1
NM_177371.3	Tnfsf15	57,39,46	7,6,5	-2.47	1.11e-06	tumor necrosis factor (ligand) superfamily, member 15
NM_009189.3	Six1	17,16,11	2,0,2	-2.49	0.00598	sine oculis-related homeobox 1
XM_006506720.3	Nat8f4	28,3,13	1,0,2	-2.5	0.012	N-acetyltransferase 8 (GCN5-related) family member 4, transcript variant X2
NM_009644.3	Ahrr	17,12,11	0,1,2	-2.52	0.00855	aryl-hydrocarbon receptor repressor, transcript variant 1
XM_011242782.2	Aqp9	10,16,11	1,0,2	-2.52	0.0103	aquaporin 9, transcript variant X2
XM_011250927.1	Gm33989	13,5,7	0,0,1	-2.54	0.0211	predicted gene, 33989, transcript variant X4
NM_001289428.1	Pira6	41,20,23	5,0,4	-2.55	0.000257	paired-Ig-like receptor A6, transcript variant 3
XM_011247141.1	Fas	16,12,10	2,1,0	-2.57	0.00968	Fas (TNF receptor superfamily member 6), transcript variant X1
XR_868694.1	Gm38745	33,18,13	3,3,0	-2.57	0.00132	predicted gene, 38745
XR_876673.2	4833447I15Rik	44,9,15	3,2,1	-2.57	0.00163	RIKEN cDNA 4833447I15 gene, transcript variant X1
NM_033217.3	Ngfr	299,227,234	58,18,23	-2.64	2.78e-25	nerve growth factor receptor (TNFR superfamily, member 16)
NM_016854.2	Ppp1r3c	13,14,14	0,1,2	-2.66	0.00625	protein phosphatase 1, regulatory (inhibitor) subunit 3C
NM_172143.2	Ofcc1	82,36,54	8,4,7	-2.66	7.11e-08	orofacial cleft 1 candidate 1
XM_006503035.3	Oscp1	228,93,105	22,9,18	-2.67	2.24e-15	organic solute carrier partner 1, transcript variant X2
XM_006538544.3	Fgr	39,11,13	5,0,0	-2.79	0.00221	FGR proto-oncogene, Src family tyrosine kinase, transcript variant X1
XR_001778167.1	Gm33926	19,14,13	0,3,0	-2.8	0.00435	predicted gene, 33926, transcript variant X2
XM_011240568.2	Zfp69	25,21,20	0,1,4	-2.86	0.000576	zinc finger protein 69, transcript variant X1
NR_130994.1	8430430B14Rik	20,16,15	4,0,0	-2.88	0.00251	RIKEN cDNA 8430430B14 gene
XR_001781017.1	LOC108168106	9,7,9	1,0,0	-2.91	0.0168	uncharacterized LOC108168106
NR_002843.2	Rnu3b4	24,9,8	0,0,2	-2.95	0.00861	U3B small nuclear RNA 4
XM_006533559.2	Dnah2	36,20,18	6,0,0	-2.96	0.0004	dynein, axonemal, heavy chain 2, transcript variant X11
XM_006499495.1	Atp8b4	13,6,9	0,1,0	-2.98	0.0121	ATPase, class I, type 8B, member 4, transcript variant X1
XR_001780378.1	Gm11725	13,9,6	0,1,0	-2.98	0.0121	predicted gene 11725, transcript variant X1
NM_023056.4	Tmem176b	39,12,19	5,0,0	-3.04	0.000674	transmembrane protein 176B, transcript variant 1
XM_006524294.1	Prrt1	31,12,16	4,0,0	-3.05	0.00136	proline-rich transmembrane protein 1, transcript variant X2
NM_008987.3	Ptx3	14,8,7	0,1,0	-3.06	0.0106	pentraxin related gene
NR_015474.1	Il1bos	9,13,6	0,0,1	-3.1	0.0105	interleukin 1 beta, opposite strand
NM_001302339.1	Nfe2	14,8,18	0,1,1	-3.11	0.00571	nuclear factor, erythroid derived 2, transcript variant 3
NM_011616.2	Cd40lg	12,7,20	1,1,0	-3.16	0.00639	CD40 ligand
XR_386286.2	Gm36598	47,10,20	5,0,0	-3.16	0.000483	predicted gene, 36598
NM_031181.2	Siglece	14,14,12	1,0,1	-3.23	0.00493	sialic acid binding Ig-like lectin E
XR_001782501.1	Gm32339	14,10,8	0,1,0	-3.38	0.00632	predicted gene, 32339
NR_037979.1	Platr26	42,25,15	0,0,4	-3.47	0.000108	pluripotency associated transcript 26
NM_011913.2	Best1	560,475,496	50,32,25	-3.54	4.14e-60	bestrophin 1
NM_001001488.3	Atp8b1	18,15,22	0,2,0	-3.79	0.000907	ATPase, class I, type 8B, member 1
XM_017315418.1	Nfil3	101,49,41	2,5,2	-3.81	4.32e-10	nuclear factor, interleukin 3, regulated, transcript variant X1
XR_001782119.1	Pot1b	369,193,167	19,6,10	-3.98	2.78e-34	protection of telomeres 1B, transcript variant X8
NM_009921.2	Camp	18,16,13	0,0,1	-4.29	0.000803	cathelicidin antimicrobial peptide
NM_177271.3	Samd5	14,5,5	0,0,0	-4.29	0.00593	sterile alpha motif domain containing 5
XR_382519.3	Gm34058	10,2,12	0,0,0	-4.4	0.00543	predicted gene, 34058
NR_027863.1	Rnu3b2	16,5,5	0,0,0	-4.49	0.00436	U3B small nuclear RNA 2
NM_009808.4	Casp12	11,8,8	0,0,0	-4.88	0.00199	caspase 12
XM_006524200.3	Kcng3	15,7,7	0,0,0	-4.95	0.00175	potassium voltage-gated channel, subfamily G, member 3, transcript variant X1
NM_001030296.4	Prr7	13,6,11	0,0,0	-5.13	0.00122	proline rich 7 (synaptic)
NM_009610.2	Actg2	21,8,5	0,0,0	-5.23	0.00104	actin, gamma 2, smooth muscle, enteric
NM_138671.2	Nadk	19,10,6	0,0,0	-5.4	0.000655	NAD kinase, transcript variant 2
XM_017316953.1	Cyp2ab1	21,10,5	0,0,0	-5.41	0.000669	cytochrome P450, family 2, subfamily ab, polypeptide 1, transcript variant X2
