# Supplementary material for: Gene expression patterns associated with Leishmania panamensis infection in macrophages from BALB/c and C57BL/6 mice
Source: PLoS Negl Trop Dis. 2021 Feb 22;15(2):e0009225. doi: 10.1371/journal.pntd.0009225 (PMC7932533; doi:10.1371/journal.pntd.0009225)
Supplement: S5 Table — (XLSX) [file pntd.0009225.s011.xlsx]

## Sheet: REVIGO
Table S5. Extended list of GO terms overrepresented in DE genes suspected to be reciprocally regulated in infected BALB/c and C57BL/6 macrophages. REVIGO was used to obtained a non-redundant list of representative GO terms highlighted here in yellow. Terms that were removed (dispensability >= 0.7) are listed below the representative terms to which they are related.
GO ID	Set	Description	Log10 p-value	Dispensability
GO:0000323	Component	lytic vacuole	-1.8725	0
GO:0005773	Component	vacuole	-1.8725	0.861
GO:0005764	Component	lysosome	-1.5623	0
GO:0044421	Component	extracellular region part	-1.9585	0.228
GO:0005576	Component	extracellular region	-1.4905	0.851
GO:0005615	Component	extracellular space	-0.7643	0.764
GO:0009986	Component	cell surface	-0.892	0.755
GO:0004553	Function	hydrolase activity, hydrolyzing O-glycosyl compounds	-1.2885	0
GO:0016798	Function	hydrolase activity, acting on glycosyl bonds	-1.0939	0.784
GO:0005125	Function	cytokine activity	-0.6492	0
GO:0005126	Function	cytokine receptor binding	-0.4334	0.735
GO:0002376	Process	immune system process	-1.6739	0
GO:0071840	Process	cellular component organization or biogenesis	-0.6558	0.722
GO:0032501	Process	multicellular organismal process	-0.6977	0.725
GO:0006928	Process	movement of cell or subcellular component	-2.6192	0.752
GO:0050896	Process	response to stimulus	-1.5092	0.773
GO:0032502	Process	developmental process	-0.947	0.878
GO:0023052	Process	signaling	-0.5605	0.886
GO:0051179	Process	localization	-2.0179	0.957
GO:0065007	Process	biological regulation	-0.7185	0.988
GO:0009725	Process	response to hormone stimulus	-4.2496	0
GO:0043434	Process	response to peptide hormone	-1.8585	0.791
GO:0048545	Process	response to steroid hormone	-1.8011	0.839
GO:0071310	Process	cellular response to organic substance	-1.1743	0.87
GO:0034097	Process	response to cytokine	-2.0957	0.481
GO:0009987	Process	cellular process	-2.0146	0.836
GO:0016052	Process	carbohydrate catabolic process	-3.7012	0
GO:0009056	Process	catabolic process	-3.2986	0.018
GO:0044262	Process	cellular carbohydrate metabolic process	-2.0921	0.727
GO:0046700	Process	heterocycle catabolic process	-1.5871	0.835
GO:0032268	Process	regulation of cellular protein metabolic process	-0.4564	0.936
GO:0019222	Process	regulation of metabolic process	-0.5815	0.969
GO:0042035	Process	regulation of cytokine biosynthetic process	-2.6017	0.061
GO:2000026	Process	regulation of multicellular organismal development	-1.405	0.712
GO:0042107	Process	cytokine metabolic process	-2.4717	0.76
GO:0008285	Process	negative regulation of cell proliferation	-1.1266	0.774
GO:0045595	Process	regulation of cell differentiation	-0.957	0.783
GO:0007275	Process	multicellular organism development	-1.2192	0.815
GO:0007399	Process	nervous system development	-0.3417	0.844
GO:0043062	Process	extracellular structure organization	-1.433	0.855
GO:0001817	Process	regulation of cytokine production	-1.2706	0.866
GO:0048513	Process	animal organ development	-0.6998	0.871
GO:0048856	Process	anatomical structure development	-0.827	0.886
GO:0042127	Process	regulation of cell proliferation	-1.013	0.887
GO:0051240	Process	positive regulation of multicellular organismal process	-0.9901	0.893
GO:0048869	Process	cellular developmental process	-0.7802	0.909
GO:0001816	Process	cytokine production	-1.1767	0.919
GO:0048731	Process	system development	-1.049	0.921
GO:0042089	Process	cytokine biosynthetic process	-2.5023	0.989
GO:0048870	Process	cell motility	-2.6958	0.193
GO:0030317	Process	flagellated sperm motility	-2.8813	0.731
GO:0040011	Process	locomotion	-2.3702	0.795
GO:0051270	Process	regulation of cellular component movement	-1.0056	0.802
GO:0040012	Process	regulation of locomotion	-0.9631	0.803
GO:0030334	Process	regulation of cell migration	-1.065	0.867
GO:0048518	Process	positive regulation of biological process	-1.757	0.908
GO:0016477	Process	cell migration	-1.2911	0.923
GO:2000145	Process	regulation of cell motility	-1.0313	0.979
GO:0002861	Process	regulation of inflammatory response to antigenic stimulus	-3.0159	0.624
GO:0071216	Process	cellular response to biotic stimulus	-1.7122	0.771
GO:0009719	Process	response to endogenous stimulus	-3.4615	0.337
GO:0042221	Process	response to chemical	-1.2324	0.759
GO:0032940	Process	secretion by cell	-0.8983	0.763
GO:0044249	Process	cellular biosynthetic process	-1.5234	0.787
GO:0009607	Process	response to biotic stimulus	-0.7907	0.838
GO:0051246	Process	regulation of protein metabolic process	-0.4171	0.845
GO:0071702	Process	organic substance transport	-1.1153	0.847
GO:0031344	Process	regulation of cell projection organization	-1.2033	0.849
GO:0009611	Process	response to wounding	-1.5313	0.852
GO:0009892	Process	negative regulation of metabolic process	-0.7573	0.871
GO:0060429	Process	epithelium development	-0.9391	0.872
GO:0002009	Process	morphogenesis of an epithelium	-1.3471	0.885
GO:0009605	Process	response to external stimulus	-2.5604	0.887
GO:0051649	Process	establishment of localization in cell	-0.7223	0.901
GO:0048583	Process	regulation of response to stimulus	-1.3077	0.92
GO:0033036	Process	macromolecule localization	-0.311	0.923
GO:0010558	Process	negative regulation of macromolecule biosynthetic process	-0.6248	0.923
GO:0009890	Process	negative regulation of biosynthetic process	-0.5877	0.928
GO:0010629	Process	negative regulation of gene expression	-0.5772	0.929
GO:0023014	Process	signal transduction by protein phosphorylation	-2.0963	0.935
GO:0031324	Process	negative regulation of cellular metabolic process	-0.4488	0.97
GO:0031327	Process	negative regulation of cellular biosynthetic process	-0.5999	0.987
GO:0006952	Process	defense response	-1.1153	0.997
GO:0044275	Process	cellular carbohydrate catabolic process	-4.0565	0.545
GO:0031329	Process	regulation of cellular catabolic process	-1.1279	0.702
GO:0044248	Process	cellular catabolic process	-1.4479	0.741
GO:0044237	Process	cellular metabolic process	-2.0908	0.762
GO:0006066	Process	alcohol metabolic process	-2.0642	0.789
GO:0044281	Process	small molecule metabolic process	-2.1914	0.83
GO:0051336	Process	regulation of hydrolase activity	-0.9116	0.841
GO:0005975	Process	carbohydrate metabolic process	-1.8328	0.877
GO:0044238	Process	primary metabolic process	-1.6616	0.911
GO:0046164	Process	alcohol catabolic process	-2.5102	0.929
GO:0051897	Process	positive regulation of protein kinase B signaling	-2.7773	0.565
GO:0032101	Process	regulation of response to external stimulus	-2.0878	0.706
GO:1902531	Process	regulation of intracellular signal transduction	-2.4682	0.831
GO:0043491	Process	protein kinase B signaling	-2.2211	0.868
GO:0009891	Process	positive regulation of biosynthetic process	-1.4994	0.904
GO:0009893	Process	positive regulation of metabolic process	-0.9708	0.914
GO:0009967	Process	positive regulation of signal transduction	-2.2678	0.947
GO:1902533	Process	positive regulation of intracellular signal transduction	-3.2309	0.949
GO:0051896	Process	regulation of protein kinase B signaling	-2.3727	0.949
GO:0009966	Process	regulation of signal transduction	-1.5348	0.566
GO:0009888	Process	tissue development	-0.4773	0.713
GO:0080134	Process	regulation of response to stress	-1.5005	0.75
GO:0051130	Process	positive regulation of cellular component organization	-0.8047	0.752
GO:0030154	Process	cell differentiation	-0.84	0.78
GO:0035556	Process	intracellular signal transduction	-1.1114	0.784
GO:0007165	Process	signal transduction	-0.688	0.847
GO:0046903	Process	secretion	-0.798	0.857
GO:0006950	Process	response to stress	-1.1669	0.862
GO:0002440	Process	production of molecular mediator of immune response	-2.1371	0.871
GO:0051173	Process	positive regulation of nitrogen compound metabolic process	-1.581	0.901
GO:0023051	Process	regulation of signaling	-1.8234	0.93
GO:0010646	Process	regulation of cell communication	-1.2535	0.95
GO:0009059	Process	macromolecule biosynthetic process	-0.4009	0.956
GO:0051239	Process	regulation of multicellular organismal process	-1.9038	0.969
GO:0019318	Process	hexose metabolic process	-3.0456	0.583
GO:0005996	Process	monosaccharide metabolic process	-2.8433	0.734
GO:0080090	Process	regulation of primary metabolic process	-0.5245	0.858
GO:0031323	Process	regulation of cellular metabolic process	-0.4889	0.871
GO:0010033	Process	response to organic substance	-3.3229	0.649
GO:0070887	Process	cellular response to chemical stimulus	-0.8642	0.725
GO:0030098	Process	lymphocyte differentiation	-1.5283	0.622
GO:0070663	Process	regulation of leukocyte proliferation	-1.9713	0.691
GO:0051249	Process	regulation of lymphocyte activation	-2.5365	0.693
GO:0002700	Process	regulation of production of molecular mediator of immune response	-2.5341	0.769
GO:0001775	Process	cell activation	-1.5605	0.77
GO:0008283	Process	cell proliferation	-0.8122	0.78
GO:0006955	Process	immune response	-1.9938	0.789
GO:0002521	Process	leukocyte differentiation	-1.2738	0.804
GO:0002697	Process	regulation of immune effector process	-1.4675	0.82
GO:0002683	Process	negative regulation of immune system process	-1.7631	0.833
GO:0002252	Process	immune effector process	-1.0119	0.849
GO:0002520	Process	immune system development	-0.8305	0.85
GO:0070661	Process	leukocyte proliferation	-1.6838	0.867
GO:0002682	Process	regulation of immune system process	-1.2872	0.871
GO:0050776	Process	regulation of immune response	-1.1878	0.875
GO:0050865	Process	regulation of cell activation	-2.2639	0.897
GO:0007154	Process	cell communication	-0.8847	0.9
GO:0045580	Process	regulation of T cell differentiation	-2.3997	0.903
GO:0042113	Process	B cell activation	-1.7447	0.905
GO:0050864	Process	regulation of B cell activation	-2.321	0.916
GO:0045619	Process	regulation of lymphocyte differentiation	-2.2322	0.922
GO:0002684	Process	positive regulation of immune system process	-1.0766	0.925
GO:0030217	Process	T cell differentiation	-1.8585	0.926
GO:0050670	Process	regulation of lymphocyte proliferation	-2.0128	0.933
GO:0046649	Process	lymphocyte activation	-1.8941	0.938
GO:0030097	Process	hemopoiesis	-0.9125	0.946
GO:0050867	Process	positive regulation of cell activation	-1.7122	0.95
GO:0050863	Process	regulation of T cell activation	-1.7979	0.954
GO:0002696	Process	positive regulation of leukocyte activation	-1.7478	0.956
GO:0045321	Process	leukocyte activation	-1.7203	0.959
GO:0042110	Process	T cell activation	-1.3542	0.967
GO:0002694	Process	regulation of leukocyte activation	-2.3596	0.981
GO:0046651	Process	lymphocyte proliferation	-1.7209	0.981
GO:0048534	Process	hematopoietic or lymphoid organ development	-0.8692	0.986
GO:0032943	Process	mononuclear cell proliferation	-1.7151	0.993
GO:0032944	Process	regulation of mononuclear cell proliferation	-2.0043	0.996
GO:0002437	Process	inflammatory response to antigenic stimulus	-3.0585	0.696
GO:0051716	Process	cellular response to stimulus	-0.6659	0.78
GO:0048584	Process	positive regulation of response to stimulus	-1.7341	0.839
GO:0031347	Process	regulation of defense response	-2.1253	0.798
GO:0033554	Process	cellular response to stress	-0.5758	0.878
GO:0006954	Process	inflammatory response	-2.0494	0.911
GO:0002250	Process	adaptive immune response	-1.4973	0.964
GO:0050727	Process	regulation of inflammatory response	-3.534	0.235
GO:0050729	Process	positive regulation of inflammatory response	-2.5929	0.832
GO:0032103	Process	positive regulation of response to external stimulus	-1.928	0.851
GO:0031349	Process	positive regulation of defense response	-1.898	0.888
